# Supplementary material for: Single-nucleus transcriptomics decodes the link between aging and lumbar disc herniation
Source: Protein Cell. 2025 Mar 22;16(8):667–84. doi: 10.1093/procel/pwaf025 (PMC12342153; doi:10.1093/procel/pwaf025)
Supplement: pwaf025_suppl_Supplementary_Table_S1 [file pwaf025_suppl_supplementary_table_s1.xlsx]

## Sheet: Table S1
Table S1. Sample information used in this study.
Sample information of single nucleus RNA-seq
Group	Donor symbol	Age (year)	Sex	Disease
YN	YN1	19	Male	Scoliosis
	YN2	29	Male	Scoliosis
	YN3	27	Male	Scoliosis
ON	ON1	69	Female	Lumbar spinal stenosis
	ON2	78	Female	Lumbar spinal stenosis
	ON3	75	Female	Lumbar spinal stenosis
	ON4	71	Female	Lumbar spinal stenosis
	ON5	68	Female	Lumbar spinal stenosis
	ON6	66	Female	Lumbar spinal stenosis
	ON7	74	Female	Lumbar spinal stenosis
	ON8	78	Female	Lumbar spinal stenosis
YH	YH1	28	Male	Lumbar disc herniation
	YH2	24	Male	Lumbar disc herniation
	YH3	20	Male	Lumbar disc herniation
	YH4	33	Male	Lumbar disc herniation
	YH5	25	Male	Lumbar disc herniation
	YH6	24	Male	Lumbar disc herniation
	YH7	25	Male	Lumbar disc herniation
	YH8	19	Male	Lumbar disc herniation
Sample information of staining
YN	YN4	22	Male	Scoliosis
	YN5	27	Female	Scoliosis
	YN6	29	Male	Scoliosis
ON	ON9	60	Female	Lumbar spinal stenosis
	ON10	65	Female	Lumbar spinal stenosis
	ON11	72	Male	Lumbar spinal stenosis
YH	YH9	24	Male	Lumbar disc herniation
	YH10	27	Female	Lumbar disc herniation
	YH11	38	Male	Lumbar disc herniation
