# Supplementary material for: Single-nucleus transcriptomics decodes the link between aging and lumbar disc herniation
Source: Protein Cell. 2025 Mar 22;16(8):667–84. doi: 10.1093/procel/pwaf025 (PMC12342153; doi:10.1093/procel/pwaf025)
Supplement: pwaf025_suppl_Supplementary_Table_S2 [file pwaf025_suppl_supplementary_table_s2.xlsx]

## Sheet: Table S2
Table S2. Marker genes of different cell types identified in single-nucleus RNA sequencing of nucleus pulposus from human young, aged and young herniated lumbar disc.
Gene name	p_val	avg_log2FC	pct.1	pct.2	p_val_adj	Cell type
RP4-536B24.3	3.4004e-282	1.9944	0.255	0.02	7.34486e-278	NPC2
LRRC23	6.13309e-279	3.86186	0.537	0.139	1.32475e-274	NPC2
FOSL1	2.48464e-210	1.67899	0.261	0.033	5.36683e-206	NPC2
SEMA4A	2.17542e-173	1.90038	0.326	0.066	4.69891e-169	NPC2
ZSWIM6	8.85482e-152	1.98233	0.651	0.344	1.91264e-147	NPC2
HSPH1	3.73399e-138	1.53254	0.262	0.053	8.06541e-134	NPC2
SLC7A5	3.91385e-137	1.61256	0.375	0.109	8.45392e-133	NPC2
BAIAP2	1.90481e-131	1.63593	0.291	0.069	4.11438e-127	NPC2
KCNQ1OT1	1.98437e-118	2.20508	0.482	0.21	4.28624e-114	NPC2
DGKI	4.24638e-114	1.64075	0.306	0.086	9.17218e-110	NPC2
MYADM	1.20917e-109	1.41462	0.371	0.124	2.6118e-105	NPC2
APLP2	2.09029e-107	1.47391	0.293	0.082	4.51503e-103	NPC2
ADIPOR2	3.02578e-107	1.96196	0.38	0.139	6.53568e-103	NPC2
RPS9	3.13936e-106	1.49114	0.259	0.066	6.78103e-102	NPC2
CRY1	2.01707e-104	1.53275	0.349	0.119	4.35688e-100	NPC2
NFATC1	6.2819e-96	1.76763	0.482	0.23	1.35689e-91	NPC2
SKIL	2.69828e-95	1.51876	0.435	0.191	5.82829e-91	NPC2
AC069368.3	3.16994e-95	1.4435	0.339	0.114	6.84707e-91	NPC2
SERPINE1	1.65282e-89	1.84529	0.372	0.142	3.57009e-85	NPC2
PIK3R3	5.04117e-86	1.08724	0.308	0.1	1.08889e-81	NPC2
POLG2	1.03158e-85	1.52357	0.346	0.13	2.22821e-81	NPC2
SIK3	6.02794e-81	1.23868	0.686	0.492	1.30203e-76	NPC2
AC068533.7	1.45447e-79	1.31098	0.277	0.091	3.14165e-75	NPC2
LINC00511	3.23829e-79	1.23469	0.516	0.267	6.9947e-75	NPC2
LDLR	1.69784e-78	1.82687	0.354	0.147	3.66734e-74	NPC2
STX5	2.43123e-77	1.23933	0.464	0.227	5.25146e-73	NPC2
ABTB2	3.15483e-77	1.41757	0.349	0.14	6.81443e-73	NPC2
RBBP6	8.95207e-75	1.52617	0.399	0.182	1.93365e-70	NPC2
NR4A1	1.17276e-74	1.16677	0.315	0.115	2.53315e-70	NPC2
ATP1B3	1.84619e-74	1.22423	0.356	0.148	3.98778e-70	NPC2
SLC16A3	3.66202e-73	1.3646	0.27	0.092	7.90997e-69	NPC2
RCOR1	4.93393e-70	1.29345	0.421	0.203	1.06573e-65	NPC2
CLIC4	5.32584e-70	1.23149	0.592	0.384	1.15038e-65	NPC2
HSP90AA1	1.29699e-69	1.10286	0.511	0.269	2.80151e-65	NPC2
MALAT1	3.93216e-69	0.428185	0.999	0.996	8.49346e-65	NPC2
C12orf79	4.38913e-69	1.19277	0.372	0.16	9.48052e-65	NPC2
PPP1R13B	2.13938e-68	1.33156	0.406	0.19	4.62107e-64	NPC2
SQSTM1	6.79994e-67	1.35985	0.355	0.16	1.46879e-62	NPC2
KIAA0232	7.22487e-67	1.27331	0.479	0.266	1.56057e-62	NPC2
ARIH1	1.07814e-66	1.38911	0.571	0.382	2.32877e-62	NPC2
RAB7A	1.25957e-66	1.4697	0.505	0.305	2.72066e-62	NPC2
TSC22D2	1.95324e-66	1.3075	0.315	0.131	4.21899e-62	NPC2
ETF1	4.01995e-66	1.14645	0.325	0.134	8.68309e-62	NPC2
VCP	1.72849e-65	1.15657	0.277	0.103	3.73354e-61	NPC2
DFNB31	1.58888e-64	1.31898	0.286	0.113	3.43199e-60	NPC2
RRP12	5.45941e-64	1.14338	0.291	0.109	1.17923e-59	NPC2
GOLGB1	6.88358e-64	1.35842	0.554	0.36	1.48685e-59	NPC2
LRRC41	2.52696e-62	1.2251	0.334	0.146	5.45823e-58	NPC2
TGFB1	2.44216e-61	1.27659	0.412	0.202	5.27506e-57	NPC2
TSPYL2	4.57961e-59	1.00719	0.353	0.157	9.89196e-55	NPC2
FUS	6.35383e-59	1.3775	0.443	0.256	1.37243e-54	NPC2
SPAG9	4.11885e-55	1.32956	0.605	0.444	8.89671e-51	NPC2
SLC45A4	4.93731e-55	1.31238	0.255	0.099	1.06646e-50	NPC2
BRD2	6.55804e-55	1.06347	0.399	0.201	1.41654e-50	NPC2
RTN4	2.65193e-54	1.50171	0.407	0.227	5.72816e-50	NPC2
DNAJB6	5.77739e-53	1.136	0.32	0.149	1.24792e-48	NPC2
ERCC1	3.01891e-52	1.21077	0.363	0.183	6.52084e-48	NPC2
PTPN6	8.6723e-51	1.32823	0.271	0.112	1.87322e-46	NPC2
SKI	2.23736e-50	1.03767	0.547	0.364	4.8327e-46	NPC2
PABPC1	4.66094e-49	1.00222	0.315	0.148	1.00676e-44	NPC2
ELOVL5	9.50409e-49	0.943499	0.266	0.112	2.05288e-44	NPC2
HNRNPC	8.05015e-48	0.998637	0.556	0.392	1.73883e-43	NPC2
UAP1	1.0491e-45	0.83501	0.313	0.148	2.26605e-41	NPC2
CALU	2.84391e-45	1.05634	0.335	0.173	6.14285e-41	NPC2
GFPT2	7.44219e-45	0.929783	0.352	0.18	1.60751e-40	NPC2
YWHAQ	3.10508e-42	0.935575	0.348	0.185	6.70697e-38	NPC2
RHOA	4.92391e-42	1.0202	0.469	0.288	1.06356e-37	NPC2
NR4A2	1.29328e-41	0.95483	0.308	0.15	2.79347e-37	NPC2
VCL	3.40306e-40	1.07231	0.4	0.231	7.35061e-36	NPC2
KLF13	5.13908e-40	0.935544	0.257	0.116	1.11004e-35	NPC2
AFF4	5.25592e-39	0.976435	0.553	0.418	1.13528e-34	NPC2
RALY	2.84883e-38	0.856663	0.341	0.183	6.15348e-34	NPC2
EIF4A1	3.96273e-37	0.87496	0.26	0.125	8.55949e-33	NPC2
NASP	7.79246e-37	0.687699	0.315	0.16	1.68317e-32	NPC2
ARF4	1.17652e-34	0.803512	0.298	0.156	2.54128e-30	NPC2
CRK	3.28382e-34	0.844565	0.403	0.245	7.09304e-30	NPC2
INTS6	5.10883e-34	1.06234	0.298	0.159	1.10351e-29	NPC2
TOB2	1.59892e-33	0.87005	0.362	0.208	3.45367e-29	NPC2
CRTAC1	4.80332e-33	0.324382	0.259	0.121	1.03752e-28	NPC2
PVRL2	5.88601e-33	0.901384	0.251	0.122	1.27138e-28	NPC2
FARP2	7.57538e-33	0.79572	0.294	0.154	1.63628e-28	NPC2
LUZP1	1.95214e-32	0.812972	0.304	0.163	4.21663e-28	NPC2
AGO2	6.54006e-32	0.861234	0.325	0.188	1.41265e-27	NPC2
PDPK1	7.76908e-32	0.995708	0.321	0.186	1.67812e-27	NPC2
ANKRD11	8.70123e-32	0.687914	0.71	0.629	1.87946e-27	NPC2
NDEL1	6.1714e-31	0.91939	0.307	0.175	1.33302e-26	NPC2
CHD4	3.01502e-30	0.803138	0.301	0.167	6.51244e-26	NPC2
RRBP1	6.89185e-30	0.763284	0.601	0.475	1.48864e-25	NPC2
KCMF1	4.15032e-29	0.735643	0.329	0.19	8.96469e-25	NPC2
EMP1	4.8345e-29	1.15212	0.372	0.233	1.04425e-24	NPC2
RHEB	5.18286e-29	0.766336	0.269	0.144	1.1195e-24	NPC2
SFXN5	5.54582e-29	0.741241	0.276	0.149	1.1979e-24	NPC2
ATRNL1	7.25584e-29	0.602717	0.366	0.213	1.56726e-24	NPC2
HDLBP	9.25008e-29	0.855402	0.439	0.301	1.99802e-24	NPC2
SHOC2	1.93441e-28	0.83785	0.263	0.142	4.17833e-24	NPC2
YARS	3.87059e-28	0.741526	0.257	0.134	8.36047e-24	NPC2
AEBP1	5.67937e-28	0.709792	0.328	0.189	1.22674e-23	NPC2
LMNA	1.15591e-27	0.813136	0.36	0.221	2.49677e-23	NPC2
CCDC109B	1.45837e-26	0.806454	0.254	0.134	3.15008e-22	NPC2
NUFIP2	1.61595e-26	0.716334	0.423	0.284	3.49045e-22	NPC2
LIMS1	4.01164e-26	0.758602	0.402	0.269	8.66515e-22	NPC2
KPNA4	6.61173e-26	0.798915	0.255	0.14	1.42813e-21	NPC2
ODF2	7.23491e-26	0.600697	0.25	0.131	1.56274e-21	NPC2
ATP2A2	9.88642e-26	0.662771	0.303	0.173	2.13547e-21	NPC2
USP36	1.7164e-25	0.878869	0.316	0.191	3.70742e-21	NPC2
PPARA	3.01106e-25	0.892035	0.338	0.214	6.50389e-21	NPC2
KIAA1217	3.13783e-25	0.743109	0.5	0.357	6.77772e-21	NPC2
HSP90AB1	8.89476e-25	0.686267	0.257	0.138	1.92127e-20	NPC2
GINS3	9.39344e-25	0.719449	0.401	0.264	2.02898e-20	NPC2
P4HB	1.22987e-24	0.844682	0.273	0.156	2.65651e-20	NPC2
WNT5B	2.45007e-24	0.838027	0.342	0.213	5.29214e-20	NPC2
PPP1R10	4.27377e-24	0.78482	0.305	0.183	9.23134e-20	NPC2
NFATC2	4.53582e-24	1.31647	0.362	0.242	9.79737e-20	NPC2
SEC24D	2.75789e-23	0.883886	0.33	0.215	5.95704e-19	NPC2
DST	4.87824e-23	0.507883	0.681	0.582	1.0537e-18	NPC2
UBC	1.35031e-22	0.667971	0.34	0.212	2.91668e-18	NPC2
GSPT1	1.39178e-22	0.799504	0.321	0.204	3.00624e-18	NPC2
CLIP2	2.24664e-22	0.954723	0.391	0.265	4.85275e-18	NPC2
SDK2	3.20578e-22	0.710186	0.471	0.338	6.92449e-18	NPC2
MAST2	3.46454e-22	0.698863	0.33	0.213	7.48341e-18	NPC2
MRC2	5.11901e-22	0.669857	0.391	0.266	1.10571e-17	NPC2
XIST	7.30121e-22	0.393375	0.337	0.196	1.57706e-17	NPC2
DDR2	1.94933e-21	0.847957	0.418	0.299	4.21056e-17	NPC2
STAG1	2.54933e-21	0.487553	0.74	0.672	5.50655e-17	NPC2
LPIN2	4.51757e-21	0.622003	0.25	0.144	9.75796e-17	NPC2
FOSB	4.60215e-21	0.452035	0.576	0.415	9.94063e-17	NPC2
PIEZO1	1.67445e-20	0.822362	0.34	0.23	3.61681e-16	NPC2
ZBTB7A	2.85435e-20	0.710522	0.341	0.224	6.1654e-16	NPC2
EIF5	5.78707e-20	0.532304	0.299	0.182	1.25001e-15	NPC2
PER1	1.05168e-19	0.576799	0.304	0.191	2.27162e-15	NPC2
SENP5	1.11898e-19	0.712066	0.384	0.272	2.41699e-15	NPC2
ROR1	2.56375e-19	0.669187	0.257	0.153	5.5377e-15	NPC2
WDR37	6.28356e-19	0.584102	0.252	0.151	1.35725e-14	NPC2
MAPK8	1.00641e-18	0.827688	0.322	0.217	2.17386e-14	NPC2
TRAF3	1.20024e-18	0.717529	0.278	0.175	2.59252e-14	NPC2
SEC31A	1.54536e-18	0.674805	0.481	0.379	3.33798e-14	NPC2
NUP98	3.12751e-18	0.574275	0.371	0.256	6.75542e-14	NPC2
CPEB4	4.72743e-18	0.659736	0.254	0.154	1.02112e-13	NPC2
GFPT1	8.82152e-18	0.649098	0.342	0.239	1.90545e-13	NPC2
PHLPP1	2.0619e-17	0.634644	0.275	0.173	4.4537e-13	NPC2
SREBF2	2.16439e-17	0.610892	0.357	0.247	4.67508e-13	NPC2
ACTN1	6.74138e-17	0.728249	0.3	0.2	1.45614e-12	NPC2
BAZ1A	1.76221e-16	0.57368	0.287	0.186	3.80637e-12	NPC2
SEC24A	3.31452e-16	0.611916	0.289	0.191	7.15935e-12	NPC2
QRICH1	3.51592e-16	0.668052	0.354	0.251	7.59438e-12	NPC2
PSD3	4.09209e-16	0.372518	0.577	0.454	8.83892e-12	NPC2
TRPS1	7.0392e-16	0.443788	0.637	0.547	1.52047e-11	NPC2
GBE1	9.15745e-16	0.669234	0.306	0.209	1.97801e-11	NPC2
GATAD2A	1.52285e-15	0.593771	0.333	0.232	3.28935e-11	NPC2
STAU1	1.73785e-15	0.635768	0.313	0.215	3.75376e-11	NPC2
SLC20A1	2.11976e-15	0.396351	0.301	0.199	4.57867e-11	NPC2
GAK	3.56422e-15	0.608694	0.314	0.215	7.69872e-11	NPC2
PER3	5.72514e-15	0.463573	0.263	0.168	1.23663e-10	NPC2
PPP2R3A	6.65828e-15	0.698216	0.269	0.179	1.43819e-10	NPC2
ZBTB38	9.30595e-15	0.70698	0.265	0.178	2.01009e-10	NPC2
PRKCA	1.02566e-14	0.387685	0.657	0.569	2.21542e-10	NPC2
UBE2H	1.39989e-14	0.584299	0.457	0.354	3.02375e-10	NPC2
DENND5A	8.28186e-14	0.689242	0.351	0.264	1.78888e-09	NPC2
TCF25	1.02331e-13	0.531309	0.48	0.388	2.21035e-09	NPC2
PID1	1.24595e-13	0.455936	0.541	0.434	2.69126e-09	NPC2
ANKLE2	1.30447e-13	0.581031	0.25	0.165	2.81765e-09	NPC2
MEG3	1.33313e-13	0.961953	0.286	0.207	2.87956e-09	NPC2
PLEC	1.84353e-13	0.56713	0.316	0.223	3.98202e-09	NPC2
MTHFD1L	2.18541e-13	0.442823	0.414	0.31	4.72048e-09	NPC2
ANK2	3.44375e-13	0.553336	0.251	0.166	7.43849e-09	NPC2
SND1	5.86795e-13	0.59159	0.384	0.304	1.26748e-08	NPC2
ATF6	7.15324e-13	0.718736	0.257	0.177	1.5451e-08	NPC2
TMEM2	8.27368e-13	0.441923	0.296	0.202	1.78711e-08	NPC2
SMURF2	8.59382e-13	0.467913	0.315	0.22	1.85626e-08	NPC2
ADAM17	1.08613e-12	0.549243	0.26	0.175	2.34604e-08	NPC2
KLHL29	1.21659e-12	0.349837	0.481	0.371	2.62782e-08	NPC2
PDE4D	1.23204e-12	0.518399	0.569	0.483	2.6612e-08	NPC2
SUPT6H	1.2464e-12	0.392005	0.26	0.173	2.69223e-08	NPC2
MYO1E	1.44453e-12	0.531108	0.468	0.382	3.12018e-08	NPC2
PMEPA1	1.81903e-12	0.491276	0.299	0.208	3.92912e-08	NPC2
PTMA	2.24476e-12	0.586918	0.308	0.216	4.84868e-08	NPC2
HNRNPA2B1	2.5362e-12	0.503076	0.359	0.272	5.47819e-08	NPC2
ACTN4	2.78512e-12	0.516338	0.307	0.223	6.01587e-08	NPC2
PEAK1	3.75274e-12	0.337272	0.341	0.24	8.10592e-08	NPC2
OSBPL8	4.26813e-12	0.64312	0.295	0.215	9.21916e-08	NPC2
KDM4B	4.75764e-12	0.516646	0.402	0.317	1.02765e-07	NPC2
CYTH1	5.07608e-12	0.371348	0.335	0.238	1.09643e-07	NPC2
KCTD7	6.88456e-12	0.434521	0.37	0.276	1.48707e-07	NPC2
MAPK6	7.74069e-12	0.399776	0.325	0.233	1.67199e-07	NPC2
ADK	1.27272e-11	0.438303	0.609	0.532	2.74907e-07	NPC2
TOP1	1.82931e-11	0.467693	0.276	0.193	3.95131e-07	NPC2
HNRNPH1	1.9101e-11	0.413961	0.375	0.287	4.12582e-07	NPC2
CDR2	2.18765e-11	0.599687	0.403	0.32	4.72532e-07	NPC2
GALNT1	2.28249e-11	0.650312	0.284	0.205	4.93019e-07	NPC2
SLC38A2	2.85095e-11	0.4942	0.272	0.193	6.15805e-07	NPC2
ABL2	3.32249e-11	0.827622	0.329	0.254	7.17658e-07	NPC2
SPSB1	4.0508e-11	0.424744	0.4	0.309	8.74973e-07	NPC2
GLIS3	4.84724e-11	0.68373	0.393	0.309	1.047e-06	NPC2
YWHAZ	5.88994e-11	0.404179	0.271	0.189	1.27223e-06	NPC2
BCLAF1	6.20803e-11	0.47407	0.311	0.231	1.34093e-06	NPC2
DDX3X	6.50705e-11	0.420223	0.254	0.173	1.40552e-06	NPC2
NFAT5	6.80073e-11	0.358734	0.596	0.525	1.46896e-06	NPC2
GLS	7.26601e-11	0.566575	0.363	0.284	1.56946e-06	NPC2
EVI5	9.54695e-11	0.466401	0.332	0.251	2.06214e-06	NPC2
ZFAND3	1.14939e-10	0.4355	0.535	0.467	2.48268e-06	NPC2
TP53BP1	1.18289e-10	0.546165	0.276	0.2	2.55505e-06	NPC2
TIMP2	1.21486e-10	0.510625	0.328	0.249	2.6241e-06	NPC2
SMOC1	1.46086e-10	0.444064	0.27	0.189	3.15546e-06	NPC2
CMIP	2.56743e-10	0.354449	0.337	0.247	5.54564e-06	NPC2
DYRK1A	2.82971e-10	0.446113	0.352	0.272	6.11217e-06	NPC2
AC159540.1	3.78715e-10	0.408936	0.384	0.298	8.18025e-06	NPC2
ERC1	4.52461e-10	0.431914	0.527	0.462	9.77315e-06	NPC2
KIF1B	1.78074e-09	0.461686	0.361	0.286	3.8464e-05	NPC2
NUP153	1.96431e-09	0.479305	0.274	0.201	4.2429e-05	NPC2
GBF1	2.0028e-09	0.531009	0.442	0.375	4.32604e-05	NPC2
PRDM2	2.46687e-09	0.438506	0.316	0.24	5.32844e-05	NPC2
FLT1	3.88319e-09	0.449899	0.257	0.182	8.38769e-05	NPC2
SPTAN1	3.89681e-09	0.584593	0.273	0.204	8.41711e-05	NPC2
FBXO11	4.81776e-09	0.591472	0.362	0.295	0.000104064	NPC2
LARGE	5.2575e-09	0.304662	0.273	0.198	0.000113562	NPC2
KDM6A	6.54442e-09	0.532184	0.384	0.321	0.000141359	NPC2
GOLGA4	1.16218e-08	0.361464	0.547	0.492	0.00025103	NPC2
AP1G1	1.52817e-08	0.448461	0.282	0.213	0.000330084	NPC2
WAC	1.89324e-08	0.503661	0.381	0.313	0.00040894	NPC2
TPM4	3.40806e-08	0.572259	0.258	0.192	0.000736141	NPC2
ZNF644	4.56816e-08	0.419842	0.294	0.228	0.000986723	NPC2
KMT2C	6.70883e-08	0.361787	0.547	0.485	0.00144911	NPC2
RAPGEF2	9.09878e-08	0.377797	0.427	0.36	0.00196534	NPC2
SYNE1	9.86341e-08	0.656485	0.466	0.42	0.0021305	NPC2
GNAS	1.11891e-07	0.385585	0.267	0.203	0.00241685	NPC2
SRSF5	1.20336e-07	0.443206	0.285	0.221	0.00259925	NPC2
AGO3	1.9077e-07	0.342409	0.39	0.325	0.00412063	NPC2
SPATS2	3.29752e-07	0.350441	0.344	0.276	0.00712264	NPC2
HIVEP2	4.00067e-07	0.407936	0.334	0.268	0.00864145	NPC2
RNF4	4.28392e-07	0.319557	0.418	0.347	0.00925326	NPC2
SIK2	4.45178e-07	0.461703	0.355	0.294	0.00961584	NPC2
CHST11	5.52657e-07	0.373979	0.327	0.263	0.0119374	NPC2
JUN	5.99923e-07	0.503903	0.375	0.306	0.0129583	NPC2
ELF1	8.36208e-07	0.480171	0.479	0.436	0.0180621	NPC2
DSCAML1	9.09602e-07	0.318907	0.284	0.219	0.0196474	NPC2
FHIT	1.07567e-06	0.399955	0.342	0.276	0.0232344	NPC2
NCL	2.04663e-06	0.284625	0.251	0.19	0.0442071	NPC2
STK24	2.12298e-06	0.31121	0.303	0.241	0.0458563	NPC2
DENND4A	2.30867e-06	0.265798	0.354	0.288	0.0498672	NPC2
LARP4B	3.6405e-06	0.303753	0.264	0.206	0.0786349	NPC2
SPIRE1	6.94877e-06	0.296724	0.272	0.216	0.150093	NPC2
ERBB2IP	7.18549e-06	0.363554	0.318	0.261	0.155207	NPC2
PDXDC1	7.5694e-06	0.3107	0.36	0.304	0.163499	NPC2
FNDC3B	7.78042e-06	0.289687	0.595	0.561	0.168057	NPC2
NOP58	8.49724e-06	0.428365	0.251	0.201	0.18354	NPC2
TIAM2	1.54877e-05	0.407685	0.521	0.472	0.334533	NPC2
SREK1	1.63052e-05	0.337806	0.37	0.311	0.352193	NPC2
SFPQ	3.97119e-05	0.293661	0.316	0.266	0.857776	NPC2
SMC5	3.9985e-05	0.386163	0.312	0.266	0.863676	NPC2
PSME4	4.44039e-05	0.263431	0.323	0.27	0.959125	NPC2
NXN	6.07466e-05	0.41604	0.253	0.202	1	NPC2
ATXN2	6.42971e-05	0.316902	0.456	0.409	1	NPC2
NEAT1	8.17965e-05	0.284563	0.726	0.716	1	NPC2
BRAF	0.000109328	0.339342	0.346	0.303	1	NPC2
ZEB1	0.000150081	0.263327	0.555	0.508	1	NPC2
XPR1	0.000163669	0.332887	0.253	0.206	1	NPC2
CTNNA1	0.000189334	0.370147	0.364	0.322	1	NPC2
ZFC3H1	0.000196182	0.343984	0.26	0.215	1	NPC2
KDM3B	0.000630242	0.431872	0.267	0.231	1	NPC2
VMP1	0.0006311	0.251641	0.317	0.269	1	NPC2
HNRNPU	0.000741814	0.293736	0.276	0.236	1	NPC2
LRRFIP1	0.000907175	0.429574	0.39	0.358	1	NPC2
FBXW7	0.00122821	0.302302	0.284	0.244	1	NPC2
PPFIA1	0.00138392	0.271539	0.299	0.261	1	NPC2
ADNP	0.00142764	0.305467	0.272	0.233	1	NPC2
TRIP12	0.00163377	0.259484	0.285	0.249	1	NPC2
RNF38	0.0018432	0.254318	0.313	0.273	1	NPC2
DYNC1H1	0.00231123	0.253215	0.337	0.299	1	NPC2
ACAN	0	3.40045	0.734	0.192	0	NPC1
COL2A1	0	2.7752	0.414	0.069	0	NPC1
ABI3BP	0	2.44114	0.575	0.231	0	NPC1
F13A1	0	2.25695	0.547	0.192	0	NPC1
COL11A1	0	2.25054	0.703	0.246	0	NPC1
BAALC	0	2.21371	0.427	0.106	0	NPC1
COMP	0	1.97461	0.602	0.218	0	NPC1
WWP2	0	1.93878	0.65	0.297	0	NPC1
PLXDC2	0	1.53023	0.797	0.568	0	NPC1
XYLT1	6.26664e-298	1.60841	0.653	0.348	1.3536e-293	NPC1
KCNMA1	4.55529e-286	1.30959	0.647	0.32	9.83943e-282	NPC1
GPC6	3.81864e-276	1.82862	0.574	0.283	8.24826e-272	NPC1
PAPSS2	6.36286e-258	1.55569	0.508	0.205	1.37438e-253	NPC1
TRPV4	1.43328e-256	1.56383	0.367	0.09	3.09588e-252	NPC1
KCNK5	4.61038e-253	1.92192	0.288	0.042	9.95842e-249	NPC1
COL27A1	4.54866e-252	1.5595	0.49	0.19	9.82511e-248	NPC1
AC003090.1	6.78719e-251	2.23754	0.299	0.051	1.46603e-246	NPC1
CLEC18A	5.90327e-246	1.60754	0.281	0.039	1.27511e-241	NPC1
HS6ST3	1.9182e-239	1.96921	0.346	0.086	4.1433e-235	NPC1
NPAS3	3.5516e-239	1.29485	0.599	0.32	7.67145e-235	NPC1
PDE4DIP	5.56989e-231	1.09153	0.635	0.349	1.2031e-226	NPC1
NEBL	2.82681e-229	1.44352	0.451	0.171	6.1059e-225	NPC1
CHST3	8.30662e-222	1.60059	0.418	0.153	1.79423e-217	NPC1
PID1	4.62226e-215	1.17647	0.573	0.293	9.98409e-211	NPC1
GINS3	1.24854e-212	1.19088	0.403	0.13	2.69684e-208	NPC1
CERCAM	9.82052e-210	1.40388	0.347	0.098	2.12123e-205	NPC1
NOVA1	7.94959e-202	1.45631	0.396	0.142	1.71711e-197	NPC1
SHC4	3.83911e-201	1.50905	0.273	0.056	8.29247e-197	NPC1
KLHL29	9.42453e-200	1.27703	0.505	0.236	2.0357e-195	NPC1
BCAT1	1.07038e-199	1.38533	0.398	0.147	2.31203e-195	NPC1
FN1	3.55386e-193	1.12385	0.545	0.272	7.67633e-189	NPC1
DCN	6.84694e-182	1.13453	0.415	0.161	1.47894e-177	NPC1
FRY	3.46866e-177	1.37746	0.461	0.225	7.4923e-173	NPC1
RP11-317N12.1	3.639e-177	1.20477	0.288	0.075	7.86025e-173	NPC1
BCL6	8.49828e-177	1.4374	0.441	0.208	1.83563e-172	NPC1
AFF3	1.4496e-176	1.09355	0.447	0.194	3.13114e-172	NPC1
SLC25A37	6.08012e-170	1.22283	0.4	0.17	1.31331e-165	NPC1
TRPS1	1.18323e-169	0.90744	0.663	0.43	2.55577e-165	NPC1
SDK2	1.52741e-168	0.919264	0.472	0.209	3.2992e-164	NPC1
ENOSF1	4.52016e-167	1.00595	0.534	0.293	9.76355e-163	NPC1
PRELP	4.576e-162	1.24074	0.33	0.113	9.88416e-158	NPC1
ATRNL1	2.86727e-160	1.2974	0.328	0.11	6.1933e-156	NPC1
CTGF	8.40672e-157	1.31562	0.344	0.129	1.81585e-152	NPC1
GCNT1	2.30568e-155	1.13679	0.261	0.068	4.98027e-151	NPC1
MFI2	6.70469e-153	1.05469	0.27	0.075	1.44821e-148	NPC1
EPS8L2	1.12978e-152	1.22116	0.261	0.071	2.44032e-148	NPC1
COLGALT2	1.04782e-148	1.016	0.305	0.1	2.26328e-144	NPC1
SAMD4A	3.33617e-141	1.08543	0.564	0.349	7.20612e-137	NPC1
SPSB1	5.4558e-139	1.13162	0.418	0.2	1.17845e-134	NPC1
GPX3	1.97421e-135	1.31418	0.283	0.098	4.26429e-131	NPC1
SOX5	8.23319e-128	0.53268	0.531	0.287	1.77837e-123	NPC1
ITGA10	7.67329e-127	0.982499	0.422	0.218	1.65743e-122	NPC1
NFIX	4.34453e-121	1.04117	0.354	0.163	9.38419e-117	NPC1
RGCC	4.25308e-119	1.21647	0.306	0.129	9.18666e-115	NPC1
PXDN	1.64359e-118	1.12309	0.378	0.191	3.55016e-114	NPC1
OSBPL10	6.38114e-118	0.996693	0.42	0.227	1.37833e-113	NPC1
DST	1.30084e-117	0.612034	0.687	0.478	2.8098e-113	NPC1
B4GALNT3	2.56513e-115	0.929099	0.324	0.136	5.54067e-111	NPC1
ADCY2	3.71294e-114	0.932251	0.282	0.108	8.01995e-110	NPC1
VEGFA	5.21032e-114	1.13366	0.257	0.093	1.12543e-109	NPC1
RAP1GAP2	9.88444e-114	0.853432	0.349	0.156	2.13504e-109	NPC1
ITGA11	2.57175e-113	0.976244	0.351	0.162	5.55499e-109	NPC1
PLOD2	1.3382e-112	0.995076	0.358	0.171	2.89051e-108	NPC1
RP11-761E20.1	2.68348e-112	0.916961	0.349	0.161	5.79632e-108	NPC1
LINC00511	5.5075e-111	0.834574	0.383	0.181	1.18962e-106	NPC1
MAPK10	6.14583e-111	0.712578	0.534	0.32	1.3275e-106	NPC1
SLC39A14	2.51235e-110	0.902078	0.437	0.227	5.42668e-106	NPC1
IQSEC1	6.79001e-110	0.959153	0.365	0.181	1.46664e-105	NPC1
HHAT	9.61416e-109	1.01516	0.282	0.113	2.07666e-104	NPC1
FAM46A	1.82322e-108	0.913876	0.304	0.128	3.93816e-104	NPC1
IVNS1ABP	3.52108e-107	0.993478	0.309	0.138	7.60554e-103	NPC1
PKD1	4.96878e-106	0.993068	0.363	0.185	1.07326e-101	NPC1
FOXP2	5.94957e-102	0.774055	0.283	0.115	1.28511e-97	NPC1
GTF2IRD1	7.16839e-100	0.963669	0.365	0.19	1.54837e-95	NPC1
ARMC9	1.11373e-99	0.844949	0.33	0.155	2.40566e-95	NPC1
ACOT11	1.17899e-99	0.837085	0.265	0.105	2.54661e-95	NPC1
LTBP2	1.37445e-99	1.83325	0.266	0.113	2.9688e-95	NPC1
ADAMTS6	1.61243e-96	0.666482	0.516	0.32	3.48286e-92	NPC1
SRPX2	4.161e-96	0.965	0.301	0.137	8.98776e-92	NPC1
C9orf3	9.02613e-96	0.81833	0.557	0.403	1.94964e-91	NPC1
CCDC88A	9.34214e-95	0.942386	0.397	0.224	2.0179e-90	NPC1
GOLGA3	7.97874e-93	0.838257	0.346	0.175	1.72341e-88	NPC1
LINC00969	2.34147e-92	0.796621	0.551	0.398	5.05758e-88	NPC1
C1orf21	6.21859e-92	0.875352	0.392	0.225	1.34321e-87	NPC1
FAM114A1	2.22744e-89	0.755141	0.288	0.131	4.81128e-85	NPC1
DCAKD	7.51822e-87	0.711549	0.35	0.177	1.62394e-82	NPC1
NFIC	1.50178e-86	0.654092	0.592	0.423	3.24384e-82	NPC1
PMEPA1	2.85653e-86	0.828969	0.287	0.134	6.17012e-82	NPC1
MEG3	1.17068e-85	0.416667	0.289	0.126	2.52868e-81	NPC1
SOX6	2.5379e-84	0.888074	0.363	0.202	5.48186e-80	NPC1
PLEKHA7	1.05418e-83	0.943168	0.317	0.164	2.27704e-79	NPC1
CDON	2.80263e-80	0.565538	0.328	0.162	6.05368e-76	NPC1
COL5A1	4.58794e-80	0.626844	0.427	0.247	9.90996e-76	NPC1
ZNF385D	6.38775e-79	0.703291	0.44	0.276	1.37975e-74	NPC1
RP11-1000B6.3	1.98855e-78	0.792376	0.356	0.2	4.29526e-74	NPC1
MPP6	2.38771e-76	0.637889	0.263	0.12	5.15745e-72	NPC1
FRMD4B	7.69863e-76	0.61366	0.583	0.42	1.6629e-71	NPC1
KCNQ5	1.16021e-75	0.629697	0.435	0.255	2.50605e-71	NPC1
IL6R	1.51884e-75	0.829816	0.261	0.121	3.28069e-71	NPC1
RRBP1	1.99562e-75	0.591431	0.565	0.395	4.31055e-71	NPC1
LPAR1	5.27957e-75	0.72129	0.325	0.173	1.14039e-70	NPC1
CHSY3	1.52082e-73	0.777499	0.433	0.278	3.28497e-69	NPC1
RP11-440L14.1	1.78694e-72	0.702409	0.315	0.168	3.8598e-68	NPC1
HECTD2	2.10546e-70	0.73579	0.338	0.191	4.5478e-66	NPC1
CREB3L2	2.27838e-70	0.685266	0.383	0.231	4.92129e-66	NPC1
CIRBP	1.02035e-68	0.870744	0.355	0.209	2.20396e-64	NPC1
LDLRAD4	6.43085e-68	0.716198	0.64	0.526	1.38906e-63	NPC1
ANK3	8.70056e-68	0.786835	0.382	0.228	1.87932e-63	NPC1
TTC3	3.33284e-67	0.674076	0.409	0.26	7.19894e-63	NPC1
THRB	7.18512e-66	0.703352	0.36	0.218	1.55199e-61	NPC1
ZKSCAN1	3.5918e-65	0.784978	0.294	0.16	7.75829e-61	NPC1
FOXO1	1.98249e-64	0.798187	0.605	0.502	4.28218e-60	NPC1
ENPP1	4.32494e-63	0.758663	0.252	0.124	9.34187e-59	NPC1
SPARC	9.83209e-62	0.718682	0.256	0.134	2.12373e-57	NPC1
KLHDC1	1.68563e-61	0.567105	0.277	0.144	3.64096e-57	NPC1
DDAH1	1.86763e-60	0.502458	0.411	0.256	4.03408e-56	NPC1
CHD9	2.00214e-60	0.575626	0.644	0.551	4.32463e-56	NPC1
TNK2	1.27944e-59	0.545887	0.32	0.18	2.76359e-55	NPC1
LINC00478	3.46772e-59	0.613973	0.552	0.423	7.49028e-55	NPC1
GALNT15	3.70398e-58	0.502667	0.329	0.19	8.0006e-54	NPC1
FAM20C	5.122e-58	0.557229	0.293	0.16	1.10635e-53	NPC1
RHOBTB3	1.1754e-57	0.632993	0.254	0.131	2.53886e-53	NPC1
LDLRAD3	1.53176e-54	0.650516	0.334	0.208	3.30861e-50	NPC1
KANSL1L	1.55838e-54	0.663845	0.351	0.224	3.3661e-50	NPC1
NRXN3	1.9833e-54	0.602545	0.323	0.191	4.28392e-50	NPC1
RFTN2	5.8683e-53	0.622252	0.36	0.231	1.26755e-48	NPC1
SMOC1	5.33027e-52	0.583748	0.252	0.133	1.15134e-47	NPC1
DSCAML1	5.96397e-52	0.564362	0.282	0.159	1.28822e-47	NPC1
STK38L	2.5125e-51	0.695258	0.286	0.17	5.42699e-47	NPC1
GABPB2	1.66295e-50	0.532995	0.365	0.23	3.59197e-46	NPC1
MAPK14	3.02013e-50	0.708379	0.373	0.251	6.52348e-46	NPC1
GOLGA4	5.48302e-50	0.527309	0.554	0.432	1.18433e-45	NPC1
AHI1	1.83121e-49	0.570422	0.405	0.275	3.95542e-45	NPC1
UGP2	1.97835e-49	0.62793	0.266	0.151	4.27324e-45	NPC1
ADK	3.92762e-49	0.398313	0.601	0.466	8.48367e-45	NPC1
MAGI2	4.87724e-48	0.540623	0.497	0.371	1.05348e-43	NPC1
LRP1	9.6888e-48	0.430737	0.349	0.214	2.09278e-43	NPC1
GFPT1	4.6484e-47	0.471643	0.306	0.182	1.00405e-42	NPC1
UNK	1.77278e-46	0.622803	0.302	0.186	3.82921e-42	NPC1
PRKCA	2.97333e-46	0.326453	0.648	0.494	6.4224e-42	NPC1
LTBP3	1.00328e-45	0.632545	0.26	0.151	2.16709e-41	NPC1
RPA3-AS1	1.19826e-45	0.604558	0.326	0.208	2.58825e-41	NPC1
ANKH	5.70508e-45	0.577126	0.438	0.315	1.2323e-40	NPC1
C2CD2	5.75157e-45	0.595037	0.254	0.146	1.24234e-40	NPC1
MSI2	1.54129e-43	0.534775	0.438	0.321	3.32918e-39	NPC1
TPST1	4.08652e-43	0.457307	0.497	0.371	8.82689e-39	NPC1
UGGT2	6.75819e-43	0.573228	0.332	0.219	1.45977e-38	NPC1
NNMT	1.25727e-42	0.657466	0.333	0.227	2.71571e-38	NPC1
NSRP1	2.172e-41	0.532771	0.351	0.235	4.69152e-37	NPC1
AKAP9	3.99061e-41	0.524652	0.52	0.415	8.61971e-37	NPC1
TNRC6A	4.20445e-41	0.50366	0.466	0.359	9.08161e-37	NPC1
KDM2A	8.62316e-40	0.438777	0.627	0.537	1.8626e-35	NPC1
RP11-444D3.1	9.83476e-40	0.391505	0.363	0.239	2.12431e-35	NPC1
XIST	6.41401e-39	0.484116	0.258	0.153	1.38543e-34	NPC1
WNT5B	1.05394e-38	0.357069	0.276	0.166	2.27652e-34	NPC1
SLC27A1	1.42374e-38	0.509809	0.251	0.148	3.07528e-34	NPC1
ITGBL1	7.41026e-38	0.570629	0.254	0.153	1.60062e-33	NPC1
HGSNAT	1.33507e-37	0.545167	0.3	0.196	2.88376e-33	NPC1
C11orf58	2.80093e-37	0.494547	0.252	0.152	6.05e-33	NPC1
MON2	8.01122e-36	0.46954	0.421	0.32	1.73042e-31	NPC1
FLJ27365	1.36356e-35	0.602169	0.332	0.233	2.94529e-31	NPC1
UBAP2	2.41432e-35	0.502667	0.341	0.235	5.21493e-31	NPC1
P4HA1	2.80505e-35	0.489737	0.273	0.174	6.0589e-31	NPC1
DDR2	3.38752e-35	0.304614	0.366	0.245	7.31705e-31	NPC1
GAS7	4.22809e-35	0.395777	0.306	0.196	9.13267e-31	NPC1
TAPT1-AS1	5.09785e-35	0.445147	0.287	0.182	1.10114e-30	NPC1
CTA-292E10.6	6.08004e-34	0.461487	0.259	0.161	1.31329e-29	NPC1
PFKFB3	1.212e-33	0.497329	0.284	0.186	2.61792e-29	NPC1
SESTD1	1.91639e-33	0.463815	0.29	0.193	4.1394e-29	NPC1
ANXA4	4.48262e-33	0.421419	0.277	0.178	9.68245e-29	NPC1
ANAPC16	4.89608e-33	0.421063	0.279	0.18	1.05755e-28	NPC1
ZNF532	1.1228e-32	0.475956	0.309	0.212	2.42524e-28	NPC1
ZNF652	1.45144e-32	0.444699	0.322	0.219	3.1351e-28	NPC1
FNDC3B	2.73061e-32	0.412364	0.594	0.53	5.89811e-28	NPC1
SPPL2A	5.44222e-32	0.462343	0.288	0.19	1.17552e-27	NPC1
ACYP2	5.45908e-32	0.449535	0.433	0.332	1.17916e-27	NPC1
MTUS1	2.5404e-31	0.454044	0.275	0.181	5.48726e-27	NPC1
CREB5	3.61921e-31	0.334892	0.326	0.221	7.81749e-27	NPC1
XIAP	7.87744e-31	0.452218	0.282	0.186	1.70153e-26	NPC1
TRIP11	1.31802e-30	0.380237	0.25	0.159	2.84692e-26	NPC1
TSC22D1	6.93351e-30	0.503539	0.34	0.248	1.49764e-25	NPC1
CASC4	7.61774e-30	0.406449	0.39	0.289	1.64543e-25	NPC1
OSBPL5	9.30286e-30	0.47546	0.269	0.179	2.00942e-25	NPC1
SEC31A	2.90671e-29	0.354749	0.436	0.333	6.27849e-25	NPC1
LRRC16A	3.28546e-29	0.408853	0.263	0.173	7.0966e-25	NPC1
VCAN	4.04347e-29	0.473895	0.321	0.226	8.7339e-25	NPC1
INADL	7.5484e-29	0.399677	0.439	0.337	1.63045e-24	NPC1
UACA	1.26636e-28	0.441054	0.414	0.325	2.73534e-24	NPC1
ARFGEF2	2.93391e-28	0.437784	0.317	0.226	6.33724e-24	NPC1
ATF7IP2	5.92323e-28	0.482766	0.263	0.176	1.27942e-23	NPC1
MYO9A	2.52138e-27	0.450821	0.453	0.366	5.44617e-23	NPC1
USP53	6.4277e-27	0.500245	0.296	0.21	1.38838e-22	NPC1
SIPA1L1	9.03728e-27	0.39065	0.478	0.387	1.95205e-22	NPC1
XRRA1	1.02847e-26	0.38736	0.265	0.179	2.22149e-22	NPC1
PIP5K1A	3.79434e-26	0.38123	0.393	0.295	8.19577e-22	NPC1
CCDC57	3.93986e-26	0.354161	0.273	0.185	8.5101e-22	NPC1
FCHSD2	9.59199e-26	0.313126	0.574	0.485	2.07187e-21	NPC1
HDLBP	1.4418e-25	0.319575	0.358	0.263	3.11429e-21	NPC1
ZRANB2	1.85467e-25	0.369004	0.251	0.169	4.00609e-21	NPC1
WDPCP	2.2652e-25	0.457443	0.342	0.259	4.89284e-21	NPC1
RPH3AL	4.21786e-25	0.409659	0.255	0.173	9.11057e-21	NPC1
ZBTB8OS	5.78498e-25	0.393773	0.254	0.172	1.24956e-20	NPC1
RILPL1	7.19907e-25	0.452708	0.267	0.187	1.555e-20	NPC1
HMGB1	2.64674e-24	0.462672	0.321	0.238	5.71697e-20	NPC1
MTHFD1L	1.1004e-23	0.293737	0.365	0.268	2.37687e-19	NPC1
TPT1-AS1	1.32835e-23	0.39875	0.419	0.333	2.86923e-19	NPC1
PDE4D	3.89034e-23	0.251863	0.534	0.441	8.40313e-19	NPC1
CCPG1	1.90547e-22	0.395188	0.256	0.178	4.11581e-18	NPC1
ZNF521	2.41451e-22	0.304912	0.375	0.283	5.21535e-18	NPC1
PCBP1-AS1	2.84959e-22	0.377848	0.329	0.244	6.15511e-18	NPC1
COA1	3.00502e-22	0.3112	0.299	0.215	6.49084e-18	NPC1
MYO1D	4.35721e-22	0.288273	0.551	0.464	9.41157e-18	NPC1
HIP1	6.02154e-22	0.464915	0.639	0.595	1.30065e-17	NPC1
2024-09-02	8.97968e-22	0.410065	0.303	0.224	1.93961e-17	NPC1
PDXDC1	1.15408e-21	0.34802	0.348	0.263	2.49282e-17	NPC1
PIGL	2.03056e-21	0.335756	0.315	0.23	4.386e-17	NPC1
ANAPC5	2.33114e-21	0.335263	0.264	0.187	5.03525e-17	NPC1
GOLGA8A	1.17617e-20	0.384124	0.285	0.208	2.54054e-16	NPC1
GLI3	1.21868e-20	0.349473	0.251	0.176	2.63235e-16	NPC1
ZMIZ1	2.0286e-20	0.427985	0.363	0.288	4.38177e-16	NPC1
ELL2	6.93545e-20	0.296698	0.386	0.304	1.49806e-15	NPC1
DDX17	9.52985e-20	0.331654	0.412	0.332	2.05845e-15	NPC1
RP11-514P8.6	1.68334e-19	0.376248	0.376	0.296	3.636e-15	NPC1
MRC2	2.13576e-19	0.266779	0.317	0.232	4.61324e-15	NPC1
OSBPL9	2.65839e-19	0.447224	0.323	0.252	5.74212e-15	NPC1
PKD2	7.46306e-19	0.312258	0.273	0.201	1.61202e-14	NPC1
SREBF2	1.12238e-18	0.400215	0.291	0.218	2.42435e-14	NPC1
PRKRIP1	1.37197e-18	0.330355	0.348	0.269	2.96346e-14	NPC1
NAIP	2.19975e-18	0.255634	0.308	0.23	4.75145e-14	NPC1
R3HDM2	6.44117e-18	0.287043	0.494	0.415	1.39129e-13	NPC1
HIF1A	1.43651e-17	0.403084	0.278	0.209	3.10285e-13	NPC1
SEC63	1.5516e-17	0.264729	0.298	0.224	3.35145e-13	NPC1
VGLL4	1.6485e-17	0.333986	0.331	0.259	3.56076e-13	NPC1
PSME4	2.27872e-17	0.373118	0.308	0.237	4.92204e-13	NPC1
LMF1	3.75128e-17	0.349267	0.275	0.205	8.10277e-13	NPC1
RAB1A	5.772e-17	0.272751	0.459	0.378	1.24675e-12	NPC1
GNG7	6.33885e-17	0.471273	0.253	0.188	1.36919e-12	NPC1
ANXA1	6.42376e-17	0.564022	0.275	0.213	1.38753e-12	NPC1
HM13	9.26624e-17	0.278669	0.258	0.188	2.00151e-12	NPC1
NFAT5	9.38394e-17	0.323173	0.562	0.497	2.02693e-12	NPC1
GPATCH8	1.88858e-16	0.286254	0.467	0.397	4.07934e-12	NPC1
AHDC1	3.3734e-16	0.295248	0.282	0.213	7.28654e-12	NPC1
INPP5B	4.37649e-16	0.265125	0.265	0.196	9.45321e-12	NPC1
JPX	5.59416e-16	0.283604	0.317	0.246	1.20834e-11	NPC1
THRAP3	6.87852e-16	0.306022	0.386	0.314	1.48576e-11	NPC1
FAM208B	8.23148e-16	0.36568	0.29	0.225	1.778e-11	NPC1
KIF13A	1.1962e-15	0.342312	0.38	0.311	2.58379e-11	NPC1
CAMSAP2	2.46349e-15	0.353147	0.317	0.251	5.32114e-11	NPC1
HIPK2	2.59917e-15	0.323009	0.352	0.283	5.6142e-11	NPC1
OPHN1	4.54278e-15	0.397719	0.255	0.195	9.8124e-11	NPC1
ANKRD36	9.21041e-15	0.282882	0.4	0.329	1.98945e-10	NPC1
VPS54	1.12873e-14	0.276181	0.293	0.226	2.43806e-10	NPC1
ZNF292	4.18679e-14	0.287748	0.363	0.298	9.04346e-10	NPC1
SCMH1	4.5836e-14	0.2831	0.312	0.244	9.90058e-10	NPC1
NMT1	7.31084e-14	0.288954	0.289	0.224	1.57914e-09	NPC1
RBMX	1.08877e-13	0.274602	0.316	0.251	2.35174e-09	NPC1
STXBP5	1.40514e-13	0.256858	0.278	0.216	3.0351e-09	NPC1
PDS5B	1.61251e-13	0.270006	0.328	0.264	3.48302e-09	NPC1
CBFA2T2	1.65788e-13	0.288723	0.334	0.269	3.58103e-09	NPC1
TIMP2	1.69892e-13	0.27645	0.286	0.223	3.66966e-09	NPC1
MNAT1	1.81025e-13	0.259389	0.266	0.205	3.91013e-09	NPC1
ASAP2	2.33243e-13	0.2794	0.321	0.258	5.03804e-09	NPC1
PACSIN2	3.86435e-13	0.295253	0.471	0.408	8.34699e-09	NPC1
GLTSCR1L	4.10436e-13	0.295696	0.297	0.233	8.86542e-09	NPC1
GALNT18	4.38085e-13	0.395371	0.329	0.27	9.46264e-09	NPC1
RAPH1	1.03164e-12	0.309495	0.353	0.291	2.22834e-08	NPC1
AKT3	1.03396e-12	0.260632	0.53	0.474	2.23336e-08	NPC1
ZNF721	1.14189e-12	0.304437	0.278	0.219	2.46649e-08	NPC1
IQGAP1	1.59108e-12	0.305239	0.351	0.295	3.43674e-08	NPC1
MBNL1	2.04337e-12	0.277525	0.57	0.544	4.41368e-08	NPC1
EFCAB2	5.54494e-12	0.286214	0.28	0.225	1.19771e-07	NPC1
PPP3CA	5.60702e-12	0.283079	0.475	0.428	1.21112e-07	NPC1
CDYL	1.32091e-11	0.284392	0.262	0.208	2.85316e-07	NPC1
GRK5	2.0715e-11	0.258862	0.297	0.24	4.47444e-07	NPC1
ZMYM2	8.54373e-11	0.253184	0.315	0.259	1.84544e-06	NPC1
HFM1	1.057e-10	0.522028	0.769	0.812	2.28311e-06	NPC1
C5orf42	2.1378e-10	0.251142	0.282	0.228	4.61765e-06	NPC1
NAV2	3.08702e-10	0.253594	0.372	0.318	6.66796e-06	NPC1
SLC44A2	3.70166e-10	0.373142	0.346	0.295	7.99558e-06	NPC1
POGZ	6.52974e-09	0.265417	0.345	0.294	0.000141042	NPC1
BCL2	8.37808e-09	0.322477	0.313	0.264	0.000180967	NPC1
LPP	1.09136e-08	0.516392	0.582	0.58	0.000235734	NPC1
TNC	0	2.35771	0.361	0.053	0	NPPC
EYA2	6.16789e-292	1.89822	0.364	0.065	1.33226e-287	NPPC
FBLN1	3.49051e-286	2.27067	0.331	0.055	7.53949e-282	NPPC
CACNB2	2.52963e-284	2.23003	0.357	0.067	5.46401e-280	NPPC
MAMDC2	3.54917e-234	1.88	0.267	0.044	7.66621e-230	NPPC
SH3PXD2B	1.20292e-216	1.7819	0.409	0.124	2.59832e-212	NPPC
LAMA4	5.0565e-203	1.56643	0.348	0.089	1.0922e-198	NPPC
BICC1	2.47131e-188	1.68352	0.499	0.21	5.33803e-184	NPPC
EBF1	1.24844e-186	1.47289	0.55	0.245	2.69664e-182	NPPC
CLMP	6.73163e-184	1.60871	0.485	0.192	1.45403e-179	NPPC
PDE7B	2.04465e-179	1.67728	0.462	0.182	4.41644e-175	NPPC
RORA	2.03286e-174	1.31389	0.78	0.556	4.39097e-170	NPPC
CALD1	5.40898e-170	1.35952	0.678	0.394	1.16834e-165	NPPC
LAMB1	2.39469e-160	1.66903	0.378	0.129	5.17254e-156	NPPC
SORCS2	1.62347e-147	1.97239	0.287	0.087	3.5067e-143	NPPC
RUNX2	1.40478e-139	1.62967	0.384	0.147	3.03433e-135	NPPC
ZEB2	1.05811e-135	0.88579	0.397	0.144	2.28551e-131	NPPC
SORBS2	2.72387e-131	1.34535	0.505	0.261	5.88356e-127	NPPC
GGT5	9.38135e-130	1.49431	0.266	0.076	2.02637e-125	NPPC
PLEKHA5	3.95146e-128	1.45129	0.364	0.144	8.53515e-124	NPPC
RBMS3	7.131e-126	1.22785	0.536	0.28	1.5403e-121	NPPC
SH3RF3	3.63543e-124	1.3494	0.388	0.165	7.85252e-120	NPPC
GHR	2.33914e-119	1.51716	0.413	0.187	5.05255e-115	NPPC
MAP1B	2.43252e-117	1.51487	0.28	0.091	5.25424e-113	NPPC
FBXL7	1.17647e-111	1.22192	0.536	0.309	2.54117e-107	NPPC
EFNA5	4.97322e-106	1.23606	0.256	0.085	1.07421e-101	NPPC
COL3A1	9.82552e-104	1.39983	0.326	0.136	2.12231e-99	NPPC
DLC1	1.32102e-102	1.00112	0.577	0.363	2.8534e-98	NPPC
ADAMTS2	1.38138e-102	1.13883	0.462	0.245	2.98377e-98	NPPC
COL6A3	2.80549e-100	1.74336	0.417	0.225	6.05985e-96	NPPC
LEPR	3.73368e-100	1.45089	0.256	0.089	8.06475e-96	NPPC
PTPN13	2.94324e-98	1.22484	0.3	0.119	6.35739e-94	NPPC
LTBP1	8.25173e-95	1.16974	0.268	0.099	1.78237e-90	NPPC
SNED1	5.51447e-93	1.54157	0.564	0.399	1.19113e-88	NPPC
KAZN	1.70327e-91	1.3373	0.349	0.163	3.67906e-87	NPPC
CDH11	6.74844e-88	1.40027	0.287	0.122	1.45766e-83	NPPC
COL1A2	5.64166e-86	1.32246	0.272	0.111	1.2186e-81	NPPC
CRTAC1	1.06103e-82	2.10308	0.255	0.108	2.29183e-78	NPPC
ST5	1.95372e-81	1.1911	0.325	0.151	4.22004e-77	NPPC
PTPRM	5.60318e-81	0.529179	0.635	0.403	1.21029e-76	NPPC
PARD3	1.30788e-79	0.934917	0.502	0.31	2.82501e-75	NPPC
TLN2	3.59309e-77	1.02787	0.304	0.136	7.76108e-73	NPPC
PRICKLE2	1.24226e-76	1.01434	0.355	0.179	2.68327e-72	NPPC
PTPRS	3.54234e-76	1.171	0.385	0.207	7.65146e-72	NPPC
RIN2	2.81045e-74	1.13347	0.382	0.206	6.07058e-70	NPPC
ENAH	4.15153e-71	1.46647	0.366	0.203	8.9673e-67	NPPC
RAB31	7.89701e-71	0.879959	0.354	0.177	1.70575e-66	NPPC
AKAP12	4.59984e-69	1.43998	0.271	0.12	9.93565e-65	NPPC
TPM1	1.59613e-66	1.2494	0.325	0.169	3.44763e-62	NPPC
MIR4435-1HG	1.7396e-66	0.958304	0.332	0.167	3.75754e-62	NPPC
ITGB5	1.52738e-62	0.96519	0.351	0.188	3.29915e-58	NPPC
FMNL2	4.2951e-61	0.867452	0.307	0.152	9.27743e-57	NPPC
PTPRG	8.09572e-61	0.484803	0.612	0.409	1.74867e-56	NPPC
COL5A2	5.84924e-57	0.940058	0.347	0.198	1.26344e-52	NPPC
SSH2	1.45566e-56	0.871743	0.638	0.476	3.14423e-52	NPPC
BNC2	2.14608e-56	1.0155	0.341	0.19	4.63554e-52	NPPC
PARD3B	2.71207e-55	0.874094	0.334	0.185	5.85807e-51	NPPC
EGFR	1.05028e-53	0.976699	0.25	0.121	2.26861e-49	NPPC
TIAM2	2.09654e-53	0.674424	0.608	0.449	4.52852e-49	NPPC
CNKSR3	9.14088e-53	1.10731	0.264	0.132	1.97443e-48	NPPC
SH3D19	5.96141e-52	0.860515	0.488	0.337	1.28766e-47	NPPC
PTPRD	4.02288e-51	1.05901	0.444	0.297	8.68941e-47	NPPC
LIFR	4.33369e-50	0.990335	0.3	0.163	9.36078e-46	NPPC
FBN1	2.32072e-49	0.979433	0.311	0.175	5.01274e-45	NPPC
MYO6	2.42529e-48	1.03591	0.344	0.209	5.23863e-44	NPPC
SULF1	3.13665e-48	0.829566	0.309	0.171	6.77516e-44	NPPC
FAM134B	1.02959e-46	1.13018	0.356	0.227	2.22391e-42	NPPC
ATP2B4	1.36564e-46	0.760445	0.345	0.205	2.94977e-42	NPPC
FRMD4A	1.47331e-46	0.743391	0.301	0.163	3.18235e-42	NPPC
MAML2	2.57322e-46	0.654352	0.603	0.46	5.55816e-42	NPPC
ANTXR1	1.39359e-45	0.880582	0.261	0.139	3.01016e-41	NPPC
LHFP	1.84077e-43	0.941306	0.3	0.17	3.97607e-39	NPPC
CDK14	5.91587e-43	0.639529	0.397	0.254	1.27783e-38	NPPC
EXT1	5.96683e-41	0.663411	0.394	0.254	1.28883e-36	NPPC
SH3PXD2A	2.04822e-40	0.799494	0.347	0.22	4.42416e-36	NPPC
JMJD1C	1.09107e-38	0.522126	0.721	0.604	2.35672e-34	NPPC
ZBTB7C	3.17931e-38	0.839938	0.322	0.202	6.86731e-34	NPPC
VCL	1.02842e-35	0.850541	0.349	0.226	2.22139e-31	NPPC
SLC7A2	6.5868e-35	0.905805	0.3	0.187	1.42275e-30	NPPC
DPYD	7.73121e-35	0.392901	0.421	0.277	1.66994e-30	NPPC
TRAF3IP2-AS1	3.29708e-34	0.681257	0.284	0.169	7.12169e-30	NPPC
FTX	4.8966e-34	0.41712	0.719	0.626	1.05767e-29	NPPC
NAALADL2	9.23703e-33	0.665599	0.368	0.25	1.9952e-28	NPPC
RAI14	1.07756e-30	0.664031	0.251	0.149	2.32753e-26	NPPC
REV3L	1.06185e-29	0.889555	0.384	0.28	2.2936e-25	NPPC
MYOF	1.78655e-29	0.512255	0.325	0.21	3.85894e-25	NPPC
SRGAP1	4.72767e-29	0.528318	0.252	0.147	1.02118e-24	NPPC
ZEB1	5.21664e-29	0.570933	0.597	0.495	1.12679e-24	NPPC
MYO10	2.10793e-28	0.842692	0.381	0.268	4.55312e-24	NPPC
FKBP5	6.71995e-28	0.351637	0.81	0.685	1.45151e-23	NPPC
ADCY9	3.71908e-27	0.623804	0.273	0.169	8.03321e-23	NPPC
NUDT4	6.0052e-27	0.660387	0.252	0.154	1.29712e-22	NPPC
NAV1	8.02621e-27	0.729941	0.433	0.338	1.73366e-22	NPPC
PEAK1	1.01455e-26	0.651399	0.342	0.23	2.19142e-22	NPPC
RBMS1	1.59155e-26	0.564263	0.402	0.298	3.43774e-22	NPPC
ATP10A	3.75145e-26	0.539224	0.295	0.191	8.10314e-22	NPPC
TNS3	3.9795e-26	0.690473	0.422	0.317	8.59573e-22	NPPC
LHFPL2	4.47347e-26	0.600682	0.267	0.172	9.66269e-22	NPPC
PIK3R1	5.70855e-26	0.533327	0.271	0.172	1.23305e-21	NPPC
AUTS2	6.20552e-26	0.472799	0.608	0.515	1.34039e-21	NPPC
MAGI2	7.3193e-26	0.528743	0.529	0.42	1.58097e-21	NPPC
FBXO42	7.53828e-26	0.689944	0.494	0.391	1.62827e-21	NPPC
LIMA1	1.92995e-25	0.674563	0.267	0.172	4.16868e-21	NPPC
DIP2C	4.9468e-25	0.514827	0.464	0.363	1.06851e-20	NPPC
MAP4K4	1.4174e-24	0.71212	0.361	0.259	3.06157e-20	NPPC
LINGO1	1.70884e-24	0.368504	0.63	0.525	3.6911e-20	NPPC
MICAL3	1.87886e-24	0.679365	0.349	0.252	4.05834e-20	NPPC
SASH1	1.27297e-23	0.291	0.339	0.226	2.74961e-19	NPPC
AGAP1	1.61059e-23	0.502012	0.522	0.43	3.47887e-19	NPPC
BMPR1A	1.95355e-23	0.5956	0.258	0.168	4.21966e-19	NPPC
NAV2	2.99102e-23	0.658161	0.426	0.33	6.46061e-19	NPPC
ZNF91	4.70483e-23	0.616269	0.383	0.281	1.01624e-18	NPPC
CAMK2D	4.89119e-23	0.559583	0.34	0.245	1.0565e-18	NPPC
EPB41L2	5.40834e-23	0.662748	0.407	0.32	1.1682e-18	NPPC
EPS8	8.25174e-23	0.535544	0.288	0.194	1.78238e-18	NPPC
PTH1R	8.10563e-22	1.16721	0.263	0.181	1.75082e-17	NPPC
JUN	2.63038e-21	0.644012	0.385	0.297	5.68162e-17	NPPC
TANC2	3.70982e-21	0.655458	0.264	0.18	8.01322e-17	NPPC
DLG2	3.85071e-21	0.557761	0.448	0.353	8.31753e-17	NPPC
MYO1E	7.77527e-21	0.505983	0.464	0.375	1.67946e-16	NPPC
CAPZB	9.6704e-21	0.490108	0.335	0.244	2.08881e-16	NPPC
GLI3	1.46006e-20	0.432125	0.292	0.201	3.15373e-16	NPPC
FAM13A	2.34524e-20	0.535235	0.265	0.179	5.06571e-16	NPPC
SP100	6.79619e-20	0.343757	0.351	0.251	1.46798e-15	NPPC
NHSL1	8.10094e-20	1.05883	0.294	0.217	1.7498e-15	NPPC
FOXO3	1.34316e-19	0.431276	0.49	0.391	2.90123e-15	NPPC
SVIL	1.62496e-19	0.577072	0.383	0.295	3.50991e-15	NPPC
EEA1	2.19371e-19	0.474125	0.255	0.171	4.73841e-15	NPPC
ARHGAP10	2.26289e-19	0.348455	0.422	0.32	4.88785e-15	NPPC
DAAM2	2.71649e-19	0.579932	0.286	0.2	5.86761e-15	NPPC
FGFR1	3.14861e-19	0.626175	0.315	0.232	6.801e-15	NPPC
IL1R1	4.96431e-19	0.618384	0.255	0.176	1.07229e-14	NPPC
OTUD7B	4.4606e-18	0.509303	0.295	0.212	9.6349e-14	NPPC
PRKAG2	2.54915e-17	0.489715	0.386	0.304	5.50617e-13	NPPC
EDIL3	4.3556e-17	0.590062	0.255	0.178	9.4081e-13	NPPC
RBM25	5.88114e-17	0.465265	0.551	0.477	1.27033e-12	NPPC
DYNC2H1	7.41273e-17	0.614301	0.257	0.184	1.60115e-12	NPPC
APBB2	3.78348e-16	0.555357	0.479	0.417	8.17231e-12	NPPC
LRP1	4.71804e-16	0.452437	0.354	0.273	1.0191e-11	NPPC
ZFHX3	7.96443e-16	0.360219	0.491	0.409	1.72032e-11	NPPC
PTPN14	1.55866e-15	0.503694	0.311	0.236	3.36671e-11	NPPC
EGR1	3.85344e-15	0.652734	0.372	0.304	8.32343e-11	NPPC
WIPF1	5.65317e-15	0.392956	0.362	0.281	1.22108e-10	NPPC
MRC2	6.74753e-15	0.309899	0.349	0.262	1.45747e-10	NPPC
PSD3	7.8201e-15	0.784778	0.494	0.46	1.68914e-10	NPPC
PDZD2	1.16198e-14	1.21506	0.319	0.254	2.50988e-10	NPPC
CBLB	3.04485e-14	0.413092	0.381	0.309	6.57689e-10	NPPC
ITSN1	7.03978e-14	0.307138	0.325	0.244	1.52059e-09	NPPC
LRRFIP2	8.19515e-14	0.601632	0.29	0.223	1.77015e-09	NPPC
CAMK1D	8.4987e-14	0.631574	0.412	0.363	1.83572e-09	NPPC
FARP1	9.05893e-14	0.558676	0.367	0.296	1.95673e-09	NPPC
APPL2	2.02991e-13	0.389397	0.256	0.19	4.38461e-09	NPPC
RUNX1	2.27839e-13	0.426199	0.501	0.435	4.92133e-09	NPPC
MKL1	2.40173e-13	0.433023	0.431	0.358	5.18773e-09	NPPC
CENPP	3.14533e-13	0.586397	0.253	0.183	6.79392e-09	NPPC
PTEN	3.24513e-13	0.415246	0.352	0.281	7.00948e-09	NPPC
VIM	3.59284e-13	0.494549	0.322	0.253	7.76053e-09	NPPC
GTF2I	7.1497e-13	0.412598	0.373	0.302	1.54434e-08	NPPC
NFIA	8.96564e-13	0.437019	0.503	0.436	1.93658e-08	NPPC
ANKRD28	1.216e-12	0.545532	0.333	0.274	2.62655e-08	NPPC
MED13L	1.26383e-12	0.259921	0.611	0.541	2.72988e-08	NPPC
SLC39A11	1.4344e-12	0.485111	0.449	0.382	3.0983e-08	NPPC
PDE8A	1.80607e-12	0.438487	0.313	0.248	3.90112e-08	NPPC
PRKCA	1.86269e-12	0.306797	0.63	0.566	4.02342e-08	NPPC
CD99	1.99865e-12	0.343091	0.273	0.204	4.31707e-08	NPPC
ASPH	2.99439e-12	0.458801	0.334	0.268	6.46788e-08	NPPC
OSMR	5.59254e-12	0.438997	0.28	0.215	1.20799e-07	NPPC
EPN2	9.67185e-12	0.417404	0.296	0.232	2.08912e-07	NPPC
HP1BP3	2.37839e-11	0.383115	0.359	0.295	5.13733e-07	NPPC
SETBP1	4.5018e-11	0.341068	0.315	0.247	9.72389e-07	NPPC
MAP4K3	4.96982e-11	0.453325	0.298	0.239	1.07348e-06	NPPC
YAP1	6.14197e-11	0.345226	0.287	0.224	1.32667e-06	NPPC
DOCK1	1.52698e-10	0.336027	0.369	0.304	3.29828e-06	NPPC
STK24	1.75654e-10	0.44378	0.296	0.236	3.79413e-06	NPPC
NOTCH2	2.09516e-10	0.326566	0.27	0.21	4.52554e-06	NPPC
RP11-444D3.1	2.13947e-10	0.550188	0.349	0.297	4.62127e-06	NPPC
LUC7L3	3.15843e-10	0.31758	0.477	0.413	6.8222e-06	NPPC
TPST1	1.21089e-09	0.344605	0.488	0.429	2.61552e-05	NPPC
SNX29	1.36513e-09	0.263091	0.381	0.32	2.94869e-05	NPPC
PCCA	1.66664e-09	0.304642	0.352	0.295	3.59994e-05	NPPC
STIM1	2.31656e-09	0.420633	0.28	0.224	5.00376e-05	NPPC
TEAD1	2.56174e-09	0.409454	0.297	0.241	5.53337e-05	NPPC
ATXN7L1	3.31754e-09	0.325107	0.293	0.234	7.16589e-05	NPPC
KLF12	3.34008e-09	0.258407	0.358	0.297	7.21458e-05	NPPC
JAZF1	3.80299e-09	0.347639	0.271	0.212	8.21446e-05	NPPC
BCAS3	4.50844e-09	0.288533	0.471	0.41	9.73824e-05	NPPC
PRKCE	4.65588e-09	0.378308	0.315	0.257	0.000100567	NPPC
COL5A1	5.99368e-09	0.399081	0.387	0.335	0.000129464	NPPC
TCF7L2	1.21965e-08	0.314805	0.467	0.41	0.000263444	NPPC
SREK1	1.49053e-08	0.371081	0.361	0.307	0.000321954	NPPC
USP33	1.80678e-08	0.436567	0.276	0.224	0.000390265	NPPC
VCAN	2.63115e-08	0.502406	0.324	0.267	0.000568328	NPPC
RAPGEF1	3.45974e-08	0.298456	0.295	0.239	0.000747303	NPPC
ROCK2	6.03579e-08	0.333894	0.297	0.246	0.00130373	NPPC
C11orf49	7.17933e-08	0.355006	0.293	0.243	0.00155074	NPPC
PPP1CB	7.76412e-08	0.404183	0.287	0.24	0.00167705	NPPC
FER	2.03663e-07	0.337156	0.251	0.204	0.00439912	NPPC
KIAA0368	2.15564e-07	0.363248	0.281	0.235	0.00465619	NPPC
ITGBL1	4.03896e-07	0.257791	0.25	0.199	0.00872415	NPPC
RBFOX2	4.25668e-07	0.255839	0.397	0.345	0.00919443	NPPC
BNIP3L	2.47097e-06	0.313301	0.265	0.222	0.053373	NPPC
MKLN1	3.3776e-06	0.304386	0.422	0.384	0.0729561	NPPC
DDAH1	5.38954e-06	0.29759	0.378	0.331	0.116414	NPPC
FN1	9.0593e-06	0.630068	0.44	0.414	0.195681	NPPC
FERMT2	9.58267e-06	0.276518	0.276	0.233	0.206986	NPPC
PDS5A	1.13693e-05	0.254692	0.355	0.314	0.245578	NPPC
ADARB1	2.22639e-05	0.492074	0.264	0.231	0.4809	NPPC
KCNQ5	3.74592e-05	0.412891	0.373	0.348	0.809119	NPPC
SLTM	4.20736e-05	0.272093	0.305	0.267	0.908789	NPPC
OXR1	4.47806e-05	0.347045	0.309	0.274	0.96726	NPPC
INSR	6.61151e-05	0.29861	0.514	0.475	1	NPPC
GALNT15	7.70081e-05	0.718814	0.28	0.262	1	NPPC
PDE4D	8.54496e-05	0.452684	0.497	0.49	1	NPPC
KIAA1683	0.000118355	0.442052	0.251	0.22	1	NPPC
WDFY3	0.000402132	0.250139	0.326	0.293	1	NPPC
TANC1	0.000435098	0.407185	0.308	0.286	1	NPPC
LMNA	0.00101383	0.266636	0.259	0.229	1	NPPC
TNS1	0.00102117	0.28828	0.326	0.307	1	NPPC
CDON	0.00412541	0.540139	0.263	0.25	1	NPPC
PRKG1	0	4.44877	0.934	0.117	0	Per
KCNAB1	0	4.42497	0.609	0.018	0	Per
NCKAP5	0	4.16533	0.632	0.046	0	Per
RCAN2	0	3.96722	0.668	0.027	0	Per
MYH11	0	3.59989	0.47	0.015	0	Per
SLIT3	0	3.40959	0.549	0.041	0	Per
NR2F2-AS1	0	3.32006	0.724	0.051	0	Per
ARHGAP6	0	3.04294	0.595	0.045	0	Per
LDB3	0	3.03574	0.464	0.007	0	Per
PARM1	0	3.01489	0.441	0.011	0	Per
LMOD1	0	3.01237	0.487	0.021	0	Per
NOTCH3	0	2.98076	0.589	0.026	0	Per
GJC1	0	2.80076	0.441	0.026	0	Per
SYNPO2	0	2.79323	0.457	0.017	0	Per
EBF2	0	2.6797	0.49	0.011	0	Per
MIR143HG	0	2.61619	0.477	0.021	0	Per
TRPC6	0	2.52113	0.359	0.01	0	Per
MRVI1	0	2.31085	0.405	0.003	0	Per
TBX2	0	2.22826	0.312	0.009	0	Per
EDNRA	0	1.96345	0.322	0.011	0	Per
MCAM	0	1.85832	0.332	0.012	0	Per
ITGA7	0	1.82745	0.312	0.007	0	Per
PDE1A	4.64558e-274	2.59903	0.444	0.032	1.00344e-269	Per
GRID1	6.30485e-273	1.95255	0.332	0.016	1.36185e-268	Per
DMD	3.37404e-263	3.16279	0.536	0.052	7.28792e-259	Per
CLMN	2.97005e-251	3.00932	0.645	0.083	6.4153e-247	Per
PDE5A	4.23505e-230	1.93537	0.345	0.022	9.14772e-226	Per
INPP4B	2.99363e-215	2.71729	0.664	0.101	6.46624e-211	Per
CLSTN2	5.20966e-214	3.0001	0.375	0.029	1.12529e-209	Per
PDGFRB	1.64883e-212	2.24768	0.451	0.044	3.56148e-208	Per
RBPMS	1.66011e-212	3.25977	0.763	0.155	3.58583e-208	Per
LAMA3	1.30355e-192	2.16433	0.365	0.031	2.81566e-188	Per
RGS6	1.38515e-188	3.40028	0.411	0.042	2.99192e-184	Per
SPARCL1	2.37309e-181	2.54696	0.582	0.086	5.12587e-177	Per
PHLDB2	7.82569e-179	1.87909	0.365	0.033	1.69035e-174	Per
EPHA3	7.34192e-171	2.74911	0.428	0.05	1.58585e-166	Per
MYOM1	3.46858e-166	2.16533	0.424	0.05	7.49214e-162	Per
PLCL1	3.36362e-162	2.14548	0.48	0.064	7.26542e-158	Per
ANO1	1.07998e-157	1.74694	0.263	0.019	2.33275e-153	Per
SEMA5A	9.73782e-153	2.057	0.306	0.027	2.10337e-148	Per
COL4A2	1.62571e-150	2.30526	0.566	0.098	3.51153e-146	Per
MYO1B	3.20262e-149	2.50039	0.418	0.055	6.91765e-145	Per
C1QTNF1	1.73937e-148	1.6606	0.428	0.054	3.75704e-144	Per
EPS8	3.10527e-146	2.51819	0.73	0.196	6.70738e-142	Per
MYL9	8.91243e-145	1.44571	0.306	0.028	1.92509e-140	Per
FRMD4A	6.7122e-144	2.1447	0.734	0.171	1.44984e-139	Per
GPR116	2.55232e-143	2.2004	0.391	0.048	5.51302e-139	Per
MAP1B	7.29572e-143	1.88079	0.602	0.11	1.57588e-138	Per
EBF1	2.2596e-140	2.37583	0.845	0.283	4.88074e-136	Per
CALD1	6.68037e-137	2.29672	0.947	0.429	1.44296e-132	Per
COL5A3	1.32818e-131	1.94535	0.336	0.037	2.86886e-127	Per
MARK1	1.25368e-130	1.86275	0.342	0.041	2.70795e-126	Per
COL4A1	1.10728e-126	2.2856	0.424	0.065	2.39174e-122	Per
COL18A1	3.78912e-125	2.06412	0.375	0.052	8.18449e-121	Per
FBLIM1	3.4728e-124	1.25153	0.266	0.025	7.50124e-120	Per
PDE1C	3.89631e-124	2.01723	0.326	0.039	8.41603e-120	Per
DLC1	6.18646e-123	2.6052	0.875	0.387	1.33628e-118	Per
ANGPT1	7.26367e-119	1.72282	0.342	0.043	1.56895e-114	Per
ARHGAP10	8.18707e-116	2.21521	0.836	0.324	1.76841e-111	Per
CACNA1C	1.32679e-114	2.63541	0.592	0.149	2.86588e-110	Per
DYNC1I1	9.53196e-114	2.08725	0.441	0.078	2.0589e-109	Per
NR2F2	1.79419e-113	1.84691	0.329	0.042	3.87545e-109	Per
CPM	1.97507e-113	2.62624	0.467	0.089	4.26615e-109	Per
FRMD3	4.44713e-113	2.16806	0.398	0.064	9.60581e-109	Per
PAWR	5.12012e-113	1.32643	0.293	0.034	1.10595e-108	Per
NFASC	1.16557e-112	1.69973	0.306	0.038	2.51764e-108	Per
IGFBP7	4.44506e-107	2.37532	0.586	0.148	9.60133e-103	Per
DCLK1	1.43291e-106	1.76167	0.339	0.047	3.09508e-102	Per
COL14A1	5.2454e-106	1.79361	0.257	0.028	1.13301e-101	Per
SOX13	9.22139e-103	1.95245	0.391	0.066	1.99182e-98	Per
RERG	1.97555e-101	1.71382	0.444	0.084	4.26718e-97	Per
JAG1	5.109e-100	1.75428	0.359	0.058	1.10354e-95	Per
AKAP6	8.25068e-98	1.72626	0.276	0.035	1.78215e-93	Per
PTEN	1.01508e-97	2.19736	0.753	0.28	2.19258e-93	Per
CCDC3	8.37936e-95	2.16044	0.283	0.038	1.80994e-90	Per
ADCY3	1.7441e-91	1.74424	0.372	0.066	3.76726e-87	Per
SLCO3A1	2.05222e-90	2.19578	0.628	0.202	4.43279e-86	Per
SLC8A1	2.78021e-89	1.93148	0.316	0.049	6.00526e-85	Per
TPM1	1.2955e-85	1.78607	0.609	0.184	2.79828e-81	Per
LARGE	5.34826e-85	2.00195	0.609	0.193	1.15522e-80	Per
HS3ST2	1.71403e-84	2.29299	0.257	0.034	3.7023e-80	Per
CACNA2D1	1.45057e-83	1.59008	0.382	0.074	3.13323e-79	Per
PPFIA2	1.80657e-83	1.27521	0.352	0.06	3.90219e-79	Per
RBMS3	6.64801e-83	1.79989	0.75	0.313	1.43597e-78	Per
ELN	2.05678e-82	2.44348	0.322	0.056	4.44264e-78	Per
FILIP1L	2.48038e-82	1.47605	0.27	0.04	5.35763e-78	Per
RFTN1	1.47756e-79	1.59635	0.345	0.064	3.19152e-75	Per
DTNA	1.9726e-78	1.61522	0.253	0.036	4.26082e-74	Per
NEXN	2.29483e-78	1.44788	0.312	0.053	4.95682e-74	Per
CYP7B1	4.5535e-76	1.54042	0.289	0.048	9.83556e-72	Per
MYLK	1.31109e-75	1.50123	0.418	0.095	2.83196e-71	Per
LHFP	1.9756e-75	1.92621	0.579	0.182	4.2673e-71	Per
CSRNP3	1.67707e-74	2.41074	0.464	0.123	3.62247e-70	Per
ZEB2	6.93535e-74	1.44407	0.586	0.177	1.49803e-69	Per
ARHGEF17	3.27032e-73	1.82403	0.391	0.091	7.0639e-69	Per
ATF3	4.10731e-71	1.39414	0.296	0.053	8.8718e-67	Per
SMARCD3	2.32975e-68	1.1612	0.273	0.046	5.03226e-64	Per
MKL2	3.50383e-68	1.66153	0.474	0.133	7.56827e-64	Per
SDK1	1.30623e-67	1.81011	0.276	0.049	2.82145e-63	Per
PDZRN4	2.37564e-67	2.07075	0.263	0.044	5.13137e-63	Per
CLTCL1	1.71091e-66	1.58731	0.464	0.127	3.69558e-62	Per
TRAK1	5.32535e-66	1.50527	0.484	0.138	1.15028e-61	Per
CACNB2	5.80268e-66	1.05394	0.444	0.108	1.25338e-61	Per
MLTK	9.23216e-65	1.43401	0.378	0.092	1.99415e-60	Per
TBC1D1	1.36287e-64	1.72547	0.566	0.2	2.9438e-60	Per
TNS1	9.08486e-64	1.8645	0.681	0.3	1.96233e-59	Per
LGI4	1.45684e-63	1.49572	0.303	0.06	3.14676e-59	Per
SGIP1	1.17195e-62	1.79255	0.411	0.11	2.53141e-58	Per
NRP1	2.94711e-62	1.29563	0.461	0.125	6.36576e-58	Per
SLC7A2	6.62907e-62	1.52331	0.572	0.196	1.43188e-57	Per
L3MBTL4	7.60029e-61	1.33241	0.257	0.046	1.64166e-56	Per
CCDC102B	1.07412e-60	2.01416	0.408	0.114	2.32011e-56	Per
EPAS1	1.16623e-60	1.3446	0.516	0.161	2.51906e-56	Per
SORT1	2.11906e-60	1.70612	0.464	0.143	4.57718e-56	Per
UBA2	2.48975e-60	1.48921	0.441	0.125	5.37786e-56	Per
PTPRG	2.54339e-59	1.41041	0.793	0.434	5.49372e-55	Per
PALLD	1.0227e-58	1.50305	0.418	0.117	2.20904e-54	Per
FAT3	2.03564e-57	1.14901	0.266	0.05	4.39698e-53	Per
SYNE2	2.85435e-57	1.21386	0.559	0.186	6.16539e-53	Per
ARHGAP42	5.62275e-57	1.43513	0.438	0.128	1.21451e-52	Per
FLNA	1.1464e-56	1.04146	0.293	0.061	2.47622e-52	Per
PEAK1	2.25636e-56	1.54307	0.612	0.239	4.87373e-52	Per
AKAP12	4.17673e-55	0.880179	0.48	0.137	9.02173e-51	Per
DGKG	4.48636e-55	2.26525	0.477	0.166	9.69055e-51	Per
CRIM1	5.04108e-55	1.97327	0.467	0.154	1.08887e-50	Per
TTLL7	3.57191e-54	1.11909	0.266	0.055	7.71532e-50	Per
PPP1R12A	4.26714e-54	1.48414	0.536	0.206	9.21703e-50	Per
LTBP1	2.01751e-53	1.52606	0.411	0.12	4.35783e-49	Per
NID1	4.42661e-52	1.03112	0.283	0.06	9.56147e-48	Per
ITGA1	6.29493e-52	1.38084	0.345	0.091	1.3597e-47	Per
ARHGEF7	2.21272e-51	1.89121	0.434	0.145	4.77948e-47	Per
PPAP2B	3.68948e-51	1.76655	0.368	0.102	7.96928e-47	Per
EFHD1	4.83498e-51	1.41352	0.434	0.133	1.04436e-46	Per
KCNT2	8.69376e-51	1.42254	0.26	0.055	1.87785e-46	Per
MAGI1	1.74422e-50	1.0474	0.523	0.176	3.76751e-46	Per
INPP5A	5.42817e-50	1.33686	0.378	0.109	1.17249e-45	Per
DOCK10	5.49117e-50	0.828584	0.316	0.072	1.18609e-45	Per
KIRREL	1.82818e-49	1.43588	0.457	0.152	3.94886e-45	Per
CTNNA3	2.31494e-49	1.63333	0.296	0.072	5.00027e-45	Per
PDE4C	4.3512e-49	1.23904	0.263	0.055	9.39859e-45	Per
PLCE1	1.05619e-48	1.48462	0.299	0.074	2.28137e-44	Per
TCF7L1	1.22223e-48	1.11761	0.438	0.133	2.64002e-44	Per
DAAM2	1.38861e-48	1.36185	0.543	0.205	2.9994e-44	Per
CRISPLD2	4.86244e-48	1.73089	0.378	0.112	1.05029e-43	Per
RNF152	1.10278e-45	1.69448	0.303	0.079	2.38201e-41	Per
RASAL2	4.56977e-45	1.31081	0.694	0.35	9.8707e-41	Per
MSRB3	6.10106e-45	1.42927	0.405	0.136	1.31783e-40	Per
ADAMTS9-AS2	3.9923e-44	1.42044	0.592	0.279	8.62337e-40	Per
ARHGAP17	4.23353e-44	1.32851	0.454	0.165	9.14444e-40	Per
IGFBP4	5.66445e-44	1.07413	0.25	0.056	1.22352e-39	Per
LPP	1.76617e-42	1.32307	0.786	0.575	3.81494e-38	Per
MYH9	1.20941e-41	1.16057	0.562	0.233	2.61233e-37	Per
SH3RF1	1.46648e-40	1.48915	0.424	0.156	3.16761e-36	Per
PPM1L	1.46958e-40	1.5532	0.414	0.145	3.1743e-36	Per
TBL1X	2.39684e-40	1.2105	0.431	0.151	5.17717e-36	Per
PARD3B	2.43802e-40	1.25898	0.503	0.203	5.26611e-36	Per
PTPRK	5.13956e-40	1.49756	0.454	0.178	1.11015e-35	Per
APBB2	5.42784e-40	1.30755	0.717	0.419	1.17241e-35	Per
SETBP1	8.53581e-40	1.2125	0.566	0.25	1.84373e-35	Per
RNF180	2.22025e-39	1.29148	0.263	0.068	4.79573e-35	Per
SMOC2	6.04927e-39	1.11617	0.319	0.093	1.30664e-34	Per
PDLIM5	8.44011e-39	1.60111	0.51	0.229	1.82306e-34	Per
PICALM	3.53286e-38	1.30447	0.632	0.328	7.63098e-34	Per
PRRX1	4.82757e-38	1.28767	0.375	0.127	1.04275e-33	Per
ASAP1	1.62825e-37	1.19253	0.605	0.288	3.51702e-33	Per
MIR4435-1HG	3.87962e-37	1.69907	0.454	0.188	8.37998e-33	Per
PELI2	4.19693e-37	1.49644	0.329	0.104	9.06537e-33	Per
TMTC1	4.92129e-37	1.03785	0.451	0.168	1.063e-32	Per
SLC2A3	7.15527e-37	1.28918	0.362	0.117	1.54554e-32	Per
ENAH	5.98376e-36	0.983578	0.52	0.223	1.29249e-31	Per
UTRN	6.77057e-36	1.10381	0.747	0.462	1.46244e-31	Per
ST5	7.55981e-36	1.22722	0.441	0.174	1.63292e-31	Per
ARID5B	7.94199e-36	1.16109	0.428	0.166	1.71547e-31	Per
FAM129A	1.19647e-35	1.1998	0.359	0.121	2.58437e-31	Per
UBE2E2	1.83707e-35	1.24831	0.609	0.311	3.96808e-31	Per
ZNF423	2.07117e-35	1.00723	0.306	0.091	4.47372e-31	Per
PARD3	2.21987e-35	1.16719	0.641	0.335	4.79491e-31	Per
RAPGEF5	5.38439e-35	1.13038	0.25	0.067	1.16303e-30	Per
ROCK1	6.94012e-35	1.1008	0.576	0.28	1.49907e-30	Per
PLEKHG2	7.60393e-34	0.837232	0.332	0.104	1.64245e-29	Per
TIMP3	1.60456e-33	1.131	0.559	0.256	3.46584e-29	Per
TPM2	4.73329e-33	0.906064	0.27	0.077	1.02239e-28	Per
PTPN13	6.1473e-33	1.31904	0.382	0.144	1.32782e-28	Per
ATP10A	2.45709e-32	1.35127	0.461	0.202	5.30731e-28	Per
TACC1	3.68791e-32	1.48081	0.681	0.403	7.96589e-28	Per
RABGAP1	3.71757e-32	1.26123	0.457	0.204	8.02994e-28	Per
CAMK2G	6.85311e-32	1.09985	0.26	0.076	1.48027e-27	Per
NFIB	9.3472e-31	0.890567	0.428	0.171	2.019e-26	Per
CYTH3	3.46932e-30	1.01574	0.349	0.126	7.49373e-26	Per
NR4A1	4.05355e-30	1.4047	0.342	0.128	8.75566e-26	Per
TTC7B	5.16627e-30	0.914913	0.289	0.093	1.11592e-25	Per
VCL	6.73023e-30	0.939713	0.51	0.24	1.45373e-25	Per
SH3RF3	1.63538e-29	1.07774	0.461	0.196	3.53243e-25	Per
EDIL3	2.77695e-29	1.13694	0.434	0.185	5.99821e-25	Per
GGT5	3.3466e-29	0.990752	0.312	0.103	7.22865e-25	Per
NBEAL1	2.22e-28	1.11409	0.592	0.326	4.7952e-24	Per
ELOVL5	4.98939e-28	1.73791	0.322	0.121	1.07771e-23	Per
SPECC1	5.08212e-27	1.01476	0.368	0.146	1.09774e-22	Per
ROCK2	5.9753e-27	1.06894	0.507	0.248	1.29067e-22	Per
GRK5	6.29927e-27	0.990417	0.526	0.263	1.36064e-22	Per
COBLL1	2.10279e-26	1.10595	0.382	0.163	4.54203e-22	Per
PTMA	2.30505e-25	1.37881	0.451	0.218	4.9789e-21	Per
FGD4	4.8188e-25	0.828374	0.408	0.169	1.04086e-20	Per
UNC5C	4.84378e-25	1.33328	0.372	0.163	1.04626e-20	Per
PPARG	4.17084e-24	0.900496	0.359	0.146	9.00901e-20	Per
NUDT4	4.71994e-24	0.96017	0.385	0.165	1.01951e-19	Per
ANTXR1	1.264e-23	0.948943	0.362	0.155	2.73024e-19	Per
SH3BGRL	1.79491e-23	1.05904	0.319	0.128	3.87701e-19	Per
SORBS1	1.93043e-23	2.10857	0.352	0.163	4.16973e-19	Per
LMNA	2.12923e-23	1.20777	0.457	0.228	4.59913e-19	Per
FILIP1	3.81005e-23	1.29924	0.299	0.121	8.2297e-19	Per
KIAA0922	4.68793e-23	0.874473	0.336	0.134	1.01259e-18	Per
DIAPH2	2.63587e-22	0.899026	0.513	0.265	5.69348e-18	Per
CRTC3	3.29984e-22	0.902923	0.461	0.23	7.12765e-18	Per
PDE3A	3.71348e-22	0.535	0.694	0.407	8.02112e-18	Per
TPM4	4.47156e-22	0.904314	0.418	0.192	9.65858e-18	Per
SAMHD1	8.9401e-22	1.11573	0.352	0.15	1.93106e-17	Per
ATP8B1	1.15924e-21	0.580092	0.289	0.109	2.50396e-17	Per
ACTN4	1.38538e-21	0.94063	0.447	0.224	2.99241e-17	Per
BMPR1A	1.45671e-21	0.823992	0.388	0.178	3.1465e-17	Per
MAP3K5	2.28279e-21	0.811176	0.316	0.126	4.93083e-17	Per
WDFY2	8.14734e-21	0.935179	0.306	0.127	1.75983e-16	Per
ETV6	1.36127e-20	1.07133	0.47	0.264	2.94034e-16	Per
ARHGEF10L	1.77603e-20	0.708806	0.27	0.103	3.83623e-16	Per
PPP1R12B	2.00352e-20	0.951342	0.414	0.211	4.3276e-16	Per
ECE1	2.32139e-20	1.03271	0.368	0.171	5.01421e-16	Per
CERS6	2.34403e-20	1.10051	0.342	0.158	5.0631e-16	Per
FOS	2.42208e-20	0.853921	0.523	0.291	5.23169e-16	Per
IMMP2L	6.14218e-20	1.07208	0.579	0.373	1.32671e-15	Per
MAML3	1.97568e-19	0.883388	0.303	0.125	4.26747e-15	Per
NCALD	1.97994e-19	1.02056	0.27	0.109	4.27667e-15	Per
NHS	9.19187e-19	0.659858	0.372	0.172	1.98544e-14	Per
SPATS2L	1.08637e-18	0.924113	0.345	0.162	2.34656e-14	Per
FOSB	1.27259e-18	0.79242	0.655	0.424	2.74879e-14	Per
CDC14B	3.00562e-18	0.794847	0.283	0.117	6.49215e-14	Per
CACNA1A	3.32034e-18	0.964708	0.322	0.147	7.17194e-14	Per
MEF2C	3.93776e-18	1.07974	0.342	0.164	8.50556e-14	Per
ZFP36L1	1.20234e-17	0.824892	0.299	0.131	2.59705e-13	Per
TSPAN14	1.26222e-17	0.697669	0.266	0.107	2.72639e-13	Per
PACSIN2	1.6383e-17	0.922625	0.668	0.436	3.53873e-13	Per
GTDC1	2.82108e-17	0.845051	0.283	0.123	6.09354e-13	Per
AXL	4.86374e-17	1.02204	0.326	0.152	1.05057e-12	Per
LAMA4	4.94033e-17	0.485014	0.306	0.129	1.06711e-12	Per
ITPR1	9.56785e-17	0.589155	0.306	0.136	2.06665e-12	Per
SLC39A11	1.3078e-16	0.55258	0.628	0.387	2.82484e-12	Per
KLF9	1.70993e-16	0.800906	0.332	0.158	3.69345e-12	Per
PLCB4	1.85138e-16	1.08779	0.424	0.232	3.99899e-12	Per
MCU	1.92826e-16	0.943149	0.355	0.175	4.16504e-12	Per
MYADM	2.16525e-16	0.844812	0.309	0.143	4.67694e-12	Per
LIMA1	2.40132e-16	0.494829	0.378	0.183	5.18686e-12	Per
ZFHX3	2.79158e-16	0.881914	0.599	0.419	6.02982e-12	Per
SMURF1	3.1886e-16	0.754285	0.441	0.243	6.88738e-12	Per
MKL1	3.53763e-16	0.736873	0.586	0.365	7.64129e-12	Per
ACTN1	6.55291e-16	0.657405	0.395	0.205	1.41543e-11	Per
GARNL3	1.07943e-15	0.701221	0.312	0.148	2.33156e-11	Per
MEF2D	1.37949e-15	0.82489	0.355	0.179	2.97969e-11	Per
HIP1	2.33128e-15	0.604635	0.819	0.613	5.03556e-11	Per
KLF12	3.04127e-15	0.631435	0.507	0.302	6.56915e-11	Per
CCNL1	6.21514e-15	0.843302	0.355	0.187	1.34247e-10	Per
MAML2	9.11569e-15	0.691967	0.664	0.48	1.96899e-10	Per
WDFY3	9.52446e-15	0.765492	0.487	0.294	2.05728e-10	Per
TTC28	9.64338e-15	0.720493	0.622	0.416	2.08297e-10	Per
RP11-444D3.1	2.56472e-14	0.576543	0.507	0.3	5.53979e-10	Per
UNC13B	4.20709e-14	0.70023	0.276	0.128	9.0873e-10	Per
KAZN	5.12047e-14	0.931477	0.359	0.19	1.10602e-09	Per
RUNX1T1	6.66849e-14	0.644637	0.303	0.146	1.44039e-09	Per
LAMC1	7.80862e-14	0.761772	0.27	0.126	1.68666e-09	Per
EPN2	1.13163e-13	0.682349	0.418	0.238	2.44433e-09	Per
EGR1	1.31858e-13	0.516639	0.507	0.31	2.84814e-09	Per
EXT1	1.4666e-13	0.786252	0.457	0.273	3.16787e-09	Per
DLG5	1.76744e-13	0.742419	0.286	0.137	3.81767e-09	Per
JUN	2.00046e-13	0.570082	0.51	0.307	4.32098e-09	Per
SSBP2	4.07001e-13	0.763328	0.503	0.324	8.79123e-09	Per
DOK6	4.55893e-13	1.2544	0.253	0.123	9.8473e-09	Per
TENC1	5.25537e-13	0.578025	0.253	0.118	1.13516e-08	Per
ZBTB46	5.95031e-13	1.0161	0.398	0.235	1.28527e-08	Per
SOGA1	6.15116e-13	0.7193	0.306	0.155	1.32865e-08	Per
NAMPT	9.38838e-13	0.976586	0.273	0.135	2.02789e-08	Per
KANK2	1.15326e-12	0.593335	0.326	0.168	2.49103e-08	Per
SLC38A2	1.43084e-12	0.894479	0.349	0.196	3.09061e-08	Per
PARVA	2.16871e-12	0.673425	0.336	0.181	4.68441e-08	Per
TTTY14	6.33141e-12	0.750679	0.312	0.163	1.36758e-07	Per
AP001347.6	7.09202e-12	0.892147	0.257	0.126	1.53188e-07	Per
EGFR	9.52684e-12	0.425251	0.283	0.139	2.0578e-07	Per
CEP85L	2.54739e-11	0.539006	0.257	0.126	5.50236e-07	Per
PDZRN3	2.74887e-11	1.16147	0.263	0.141	5.93755e-07	Per
ZFP36	3.28256e-11	0.499998	0.306	0.159	7.09033e-07	Per
2024-09-07	5.87409e-11	0.645282	0.283	0.15	1.2688e-06	Per
LASP1	7.09188e-11	0.844566	0.263	0.135	1.53185e-06	Per
ATP2A2	7.97868e-11	0.609913	0.329	0.182	1.7234e-06	Per
DSTN	8.28714e-11	0.778162	0.312	0.176	1.79002e-06	Per
ABHD2	1.2104e-10	0.622654	0.253	0.128	2.61445e-06	Per
YWHAZ	1.52695e-10	0.512901	0.339	0.193	3.2982e-06	Per
YAP1	2.30311e-10	0.74922	0.378	0.231	4.97472e-06	Per
FNBP1	2.35389e-10	0.377367	0.401	0.236	5.08441e-06	Per
DDX5	2.46544e-10	0.558849	0.467	0.301	5.32535e-06	Per
PDE8A	3.58319e-10	0.687985	0.401	0.255	7.73969e-06	Per
ITSN1	3.935e-10	0.481164	0.421	0.253	8.49959e-06	Per
MYOF	5.2714e-10	0.588367	0.375	0.226	1.13862e-05	Per
KALRN	6.54976e-10	0.309746	0.572	0.375	1.41475e-05	Per
UBR1	9.75728e-10	0.837148	0.405	0.253	2.10757e-05	Per
PTBP2	1.25608e-09	0.557448	0.349	0.209	2.71313e-05	Per
MPRIP	1.90417e-09	0.567751	0.336	0.201	4.11301e-05	Per
DGKH	2.19595e-09	0.677953	0.286	0.164	4.74325e-05	Per
RAPGEF2	2.33742e-09	0.634551	0.52	0.362	5.04883e-05	Per
TNRC6C	2.61573e-09	0.511361	0.253	0.134	5.64997e-05	Per
BBX	2.88732e-09	0.520415	0.352	0.21	6.23661e-05	Per
CDH13	3.29487e-09	0.292319	0.25	0.128	7.11692e-05	Per
RUFY3	4.54931e-09	0.473587	0.405	0.253	9.8265e-05	Per
PPP1CB	4.78108e-09	0.857214	0.378	0.244	0.000103271	Per
MPDZ	4.82625e-09	0.528116	0.25	0.136	0.000104247	Per
C12orf79	4.91407e-09	0.606242	0.306	0.177	0.000106144	Per
NCOA2	6.68956e-09	0.410339	0.359	0.216	0.000144494	Per
MBD5	6.72101e-09	0.575216	0.543	0.387	0.000145174	Per
ZBTB16	6.84371e-09	0.384435	0.783	0.653	0.000147824	Per
RBFOX2	7.09176e-09	0.443801	0.516	0.35	0.000153182	Per
ARHGAP24	7.38852e-09	0.648119	0.283	0.161	0.000159592	Per
CAMK2D	1.1442e-08	0.543077	0.398	0.258	0.000247147	Per
GSN	1.32074e-08	0.460349	0.434	0.281	0.000285279	Per
ZBTB7C	2.0248e-08	1.15412	0.329	0.22	0.000437358	Per
FRY	2.27616e-08	0.34253	0.51	0.348	0.000491651	Per
GPHN	2.47956e-08	0.515157	0.47	0.329	0.000535584	Per
CDK14	2.89294e-08	0.651621	0.418	0.275	0.000624876	Per
SBF2	2.94698e-08	0.479938	0.602	0.45	0.000636547	Per
STK39	3.31108e-08	0.508959	0.365	0.227	0.000715193	Per
ADCY9	3.79245e-08	0.425261	0.316	0.184	0.000819169	Per
ARHGEF12	3.93849e-08	0.479111	0.395	0.254	0.000850714	Per
UTY	4.71848e-08	0.428329	0.336	0.198	0.00101919	Per
SPTBN1	6.14373e-08	0.587733	0.438	0.3	0.00132705	Per
ARGLU1	6.90986e-08	0.356009	0.487	0.326	0.00149253	Per
RSU1	7.58411e-08	0.449761	0.299	0.178	0.00163817	Per
FER	8.421e-08	0.497405	0.336	0.209	0.00181894	Per
MGMT	8.6905e-08	0.485961	0.266	0.155	0.00187715	Per
KIAA1683	9.18174e-08	0.671504	0.345	0.222	0.00198326	Per
EVA1C	9.49648e-08	0.47675	0.345	0.215	0.00205124	Per
DPH6	1.03544e-07	0.667984	0.286	0.171	0.00223654	Per
DCAF6	1.19214e-07	0.431814	0.276	0.162	0.00257502	Per
UACA	2.20594e-07	0.935557	0.497	0.369	0.00476483	Per
ARIH1	2.36087e-07	0.658491	0.53	0.396	0.00509948	Per
LINC-PINT	2.45335e-07	0.386175	0.707	0.553	0.00529923	Per
PITPNC1	3.24042e-07	0.31987	0.368	0.222	0.00699931	Per
ERCC1	3.24653e-07	0.501838	0.316	0.196	0.00701251	Per
HSPG2	3.30716e-07	0.761785	0.395	0.272	0.00714346	Per
PTK2	4.24895e-07	0.470609	0.553	0.421	0.00917774	Per
IGF2R	4.27765e-07	0.406081	0.266	0.158	0.00923973	Per
ATP1B3	4.31419e-07	2.24689	0.26	0.165	0.00931864	Per
NRXN3	5.45979e-07	0.68399	0.375	0.259	0.0117931	Per
SOS2	7.08305e-07	0.376332	0.401	0.269	0.0152994	Per
ARHGAP26	7.14377e-07	0.274035	0.326	0.198	0.0154305	Per
TCF12	8.30238e-07	0.341732	0.572	0.429	0.0179331	Per
FTX	9.17935e-07	0.497417	0.747	0.639	0.0198274	Per
CPQ	1.01791e-06	0.325299	0.339	0.216	0.0219868	Per
ENOX1	1.33934e-06	0.634138	0.266	0.168	0.0289297	Per
NXN	1.397e-06	0.352498	0.322	0.204	0.0301753	Per
SNRNP70	1.95752e-06	0.419129	0.303	0.194	0.0422824	Per
AGAP1	1.96084e-06	0.442175	0.586	0.442	0.0423542	Per
CHSY3	1.98258e-06	0.664401	0.477	0.358	0.0428237	Per
ANO6	2.17875e-06	0.397349	0.342	0.227	0.0470611	Per
COL6A2	2.51347e-06	0.359445	0.25	0.151	0.054291	Per
STK3	3.59145e-06	0.428517	0.507	0.369	0.0775753	Per
PPP2R2A	5.35232e-06	0.376024	0.296	0.19	0.11561	Per
NCOA1	5.44589e-06	0.355077	0.48	0.348	0.117631	Per
TNS3	6.0692e-06	0.541973	0.434	0.332	0.131095	Per
UVRAG	6.35732e-06	0.330847	0.345	0.236	0.137318	Per
KIAA1671	7.45903e-06	0.40099	0.276	0.174	0.161115	Per
CLASP2	7.77655e-06	0.308473	0.352	0.237	0.167973	Per
WWOX	8.54285e-06	0.42313	0.625	0.507	0.184525	Per
FERMT2	8.936e-06	0.459074	0.345	0.238	0.193018	Per
MKLN1	9.43418e-06	0.363396	0.507	0.387	0.203778	Per
PHLDB1	9.93689e-06	0.465595	0.266	0.172	0.214637	Per
STARD9	1.27785e-05	0.356462	0.312	0.207	0.276015	Per
IL6ST	1.30263e-05	0.289231	0.289	0.189	0.281368	Per
CAPZB	1.54521e-05	0.264247	0.372	0.257	0.333765	Per
SSBP3	1.75716e-05	0.394657	0.283	0.182	0.379547	Per
AKAP8L	2.08881e-05	0.341403	0.312	0.211	0.451183	Per
ATXN1	2.31774e-05	0.327632	0.48	0.37	0.500631	Per
PHKB	2.51037e-05	0.45424	0.26	0.168	0.54224	Per
MED13L	2.5433e-05	0.281723	0.691	0.549	0.549354	Per
PBX1	3.05059e-05	0.369332	0.352	0.246	0.658927	Per
TRAF3IP2-AS1	3.0953e-05	0.457528	0.28	0.186	0.668584	Per
DOCK1	3.2041e-05	0.405927	0.428	0.312	0.692085	Per
IGF1R	3.73195e-05	0.31969	0.378	0.271	0.806101	Per
TAOK3	4.44703e-05	0.276395	0.365	0.252	0.960558	Per
YBX3	4.5654e-05	0.832355	0.257	0.178	0.986127	Per
TRA2B	6.85858e-05	0.283345	0.405	0.295	1	Per
CUL1	6.93616e-05	0.450787	0.276	0.189	1	Per
FAM168A	7.48281e-05	0.476561	0.345	0.247	1	Per
TASP1	9.43242e-05	0.28896	0.276	0.187	1	Per
STRN3	0.000106073	0.290345	0.336	0.236	1	Per
ATXN7L1	0.000113972	0.268943	0.342	0.242	1	Per
HNRNPU	0.000115855	0.301677	0.332	0.237	1	Per
DLGAP4	0.000120335	0.272448	0.28	0.188	1	Per
BRAF	0.000140852	0.457646	0.401	0.304	1	Per
TOP1	0.000147187	0.326475	0.289	0.198	1	Per
CTBP2	0.000161444	0.314558	0.391	0.285	1	Per
PRICKLE2	0.000162228	0.302927	0.299	0.208	1	Per
TJP1	0.00020207	0.396267	0.329	0.238	1	Per
C2CD2	0.000203983	0.6676	0.283	0.202	1	Per
SGMS1	0.000230267	0.265136	0.286	0.199	1	Per
EXOC4	0.000242645	0.276222	0.461	0.351	1	Per
RALGAPA1	0.000337451	0.292271	0.414	0.307	1	Per
ZFAND3	0.000427466	0.267708	0.579	0.471	1	Per
KTN1	0.000489398	0.314113	0.266	0.186	1	Per
EPC2	0.000530366	0.261377	0.286	0.205	1	Per
SPRED1	0.000557093	0.46862	0.25	0.18	1	Per
CEP350	0.000568759	0.339676	0.375	0.282	1	Per
HIPK2	0.000656654	0.400721	0.405	0.318	1	Per
VPS13D	0.000683559	0.468847	0.378	0.301	1	Per
SORBS2	0.000686112	0.500968	0.375	0.301	1	Per
COMMD1	0.00104981	0.305216	0.349	0.268	1	Per
MBNL2	0.00130673	0.443165	0.345	0.267	1	Per
DOCK8	0.00151651	0.571061	0.286	0.224	1	Per
RBMS1	0.00164656	0.257637	0.408	0.314	1	Per
FRYL	0.0019926	0.266186	0.339	0.254	1	Per
SH3KBP1	0.00219742	0.303973	0.263	0.194	1	Per
KIAA1328	0.00239714	0.385936	0.312	0.241	1	Per
DYRK1A	0.00265778	0.32266	0.355	0.278	1	Per
SLC20A2	0.00275706	0.275355	0.293	0.219	1	Per
SUMF1	0.00374	0.288184	0.28	0.21	1	Per
RPS6KC1	0.00392572	0.288134	0.273	0.205	1	Per
INVS	0.00459951	0.363498	0.339	0.269	1	Per
PKD2	0.00491341	0.310375	0.312	0.238	1	Per
LRRC16A	0.00596346	0.60615	0.273	0.22	1	Per
SVIL	0.00614875	0.744096	0.362	0.309	1	Per
LDB2	0	4.39836	0.895	0.046	0	EC
ST6GALNAC3	0	3.91505	0.788	0.051	0	EC
BTNL9	0	3.69859	0.568	0.007	0	EC
VWF	0	3.58524	0.619	0.013	0	EC
CHRM3	0	3.54679	0.587	0.019	0	EC
ANO2	0	3.49823	0.622	0.013	0	EC
MCTP1	0	3.48414	0.554	0.027	0	EC
TSHZ2	0	3.40923	0.768	0.069	0	EC
MYRIP	0	3.39326	0.574	0.025	0	EC
MECOM	0	3.32007	0.548	0.027	0	EC
PPAP2A	0	3.30603	0.8	0.196	0	EC
MAGI1	0	3.11726	0.806	0.126	0	EC
SHANK3	0	3.10163	0.679	0.011	0	EC
THSD7A	0	3.09831	0.564	0.017	0	EC
EMCN	0	3.07671	0.555	0.008	0	EC
PTPRB	0	3.07361	0.61	0.009	0	EC
SNTG2	0	2.98853	0.411	0.017	0	EC
DOCK4	0	2.97409	0.678	0.063	0	EC
DNASE1L3	0	2.969	0.438	0.01	0	EC
ATP8B1	0	2.93265	0.647	0.062	0	EC
SLCO2A1	0	2.89209	0.425	0.008	0	EC
PLEKHG1	0	2.88047	0.737	0.124	0	EC
CALCRL	0	2.80317	0.454	0.007	0	EC
EPAS1	0	2.709	0.675	0.122	0	EC
SPARCL1	0	2.70757	0.615	0.05	0	EC
RALGAPA2	0	2.68057	0.721	0.166	0	EC
ABCB1	0	2.66883	0.397	0.008	0	EC
CXorf36	0	2.63515	0.483	0.005	0	EC
EPHA4	0	2.63198	0.456	0.018	0	EC
TMTC1	0	2.60722	0.596	0.136	0	EC
GPM6A	0	2.60617	0.287	0.008	0	EC
SLC2A3	0	2.57799	0.568	0.082	0	EC
PLAT	0	2.55724	0.345	0.009	0	EC
PODXL	0	2.54702	0.451	0.007	0	EC
NFIB	0	2.53399	0.662	0.132	0	EC
NOSTRIN	0	2.52683	0.479	0.007	0	EC
PIK3R3	0	2.51997	0.521	0.081	0	EC
PLCXD3	0	2.51698	0.29	0.016	0	EC
CNTNAP3B	0	2.51082	0.582	0.07	0	EC
HIF3A	0	2.48337	0.5	0.037	0	EC
SYNE2	0	2.45872	0.752	0.143	0	EC
ABLIM1	0	2.44151	0.563	0.065	0	EC
NOTCH4	0	2.4382	0.473	0.006	0	EC
CADPS2	0	2.42312	0.548	0.041	0	EC
PTPRM	0	2.37682	0.891	0.4	0	EC
PPP1R16B	0	2.33623	0.57	0.033	0	EC
PLCB1	0	2.33067	0.661	0.136	0	EC
CYYR1	0	2.32691	0.412	0.004	0	EC
HSPG2	0	2.32184	0.725	0.232	0	EC
STOX2	0	2.3194	0.468	0.041	0	EC
HECW2	0	2.31353	0.435	0.033	0	EC
ITGA9	0	2.30143	0.507	0.052	0	EC
TEK	0	2.27959	0.446	0.007	0	EC
MKL2	0	2.26997	0.561	0.102	0	EC
SASH1	0	2.26236	0.779	0.194	0	EC
LPHN2	0	2.26231	0.449	0.043	0	EC
RAMP3	0	2.25888	0.384	0.005	0	EC
PREX2	0	2.2568	0.524	0.074	0	EC
FLNB	0	2.25221	0.57	0.087	0	EC
PIEZO2	0	2.24135	0.324	0.026	0	EC
LRCH1	0	2.19451	0.623	0.13	0	EC
ELTD1	0	2.18921	0.429	0.004	0	EC
ENTPD1	0	2.17077	0.433	0.024	0	EC
FNBP1L	0	2.14649	0.507	0.057	0	EC
EPB41L4A	0	2.13747	0.497	0.054	0	EC
TACC1	0	2.09582	0.871	0.366	0	EC
ITGA6	0	2.09147	0.432	0.035	0	EC
NRP1	0	2.07174	0.593	0.09	0	EC
LMCD1	0	2.07163	0.355	0.027	0	EC
HEG1	0	2.07149	0.448	0.063	0	EC
RAPGEF5	0	2.06303	0.416	0.039	0	EC
NUAK1	0	2.05082	0.426	0.054	0	EC
KIAA1671	0	2.03607	0.609	0.135	0	EC
RAPGEF3	0	2.03531	0.419	0.02	0	EC
APP	0	1.99219	0.654	0.155	0	EC
PITPNC1	0	1.98858	0.755	0.175	0	EC
ARHGAP31	0	1.98772	0.595	0.123	0	EC
GPR116	0	1.96376	0.417	0.023	0	EC
PDE10A	0	1.95734	0.385	0.04	0	EC
PLVAP	0	1.94712	0.34	0.007	0	EC
CCSER1	0	1.94644	0.405	0.051	0	EC
PGM5	0	1.94557	0.319	0.01	0	EC
MYO5C	0	1.92706	0.505	0.081	0	EC
NOVA2	0	1.91085	0.341	0.003	0	EC
FAM171A1	0	1.8942	0.356	0.031	0	EC
TSPAN9	0	1.8877	0.501	0.076	0	EC
ARHGAP26	0	1.86732	0.675	0.156	0	EC
EGFL7	0	1.86188	0.387	0.004	0	EC
SH3BGRL2	0	1.83935	0.32	0.018	0	EC
MCF2L	0	1.83932	0.401	0.042	0	EC
SEMA6A	0	1.79481	0.322	0.006	0	EC
AFAP1L1	0	1.78724	0.367	0.01	0	EC
RASIP1	0	1.76718	0.327	0.004	0	EC
RASGRF2	0	1.74322	0.47	0.066	0	EC
C22orf34	0	1.71188	0.428	0.028	0	EC
FGD6	0	1.70663	0.362	0.034	0	EC
FGD5	0	1.70287	0.434	0.058	0	EC
SH2D3C	0	1.69841	0.393	0.025	0	EC
KANK3	0	1.69746	0.351	0.015	0	EC
ARAP3	0	1.6781	0.369	0.033	0	EC
C4orf32	0	1.67657	0.309	0.022	0	EC
RP11-248J23.7	0	1.66498	0.312	0.012	0	EC
EFNB2	0	1.61742	0.287	0.005	0	EC
PDE2A	0	1.61692	0.319	0.014	0	EC
TMEM44	0	1.60875	0.362	0.035	0	EC
LIMS2	0	1.58872	0.343	0.017	0	EC
ADCY4	0	1.53544	0.294	0.006	0	EC
TSPAN18	0	1.49041	0.388	0.045	0	EC
ICA1	0	1.44783	0.331	0.027	0	EC
PIK3C2B	0	1.42798	0.299	0.021	0	EC
ACACB	0	1.39029	0.771	0.222	0	EC
ABCG1	0	1.38071	0.252	0.013	0	EC
NHSL2	0	1.33823	0.295	0.022	0	EC
HLA-E	0	1.29379	0.359	0.038	0	EC
TIE1	0	1.28826	0.257	0.003	0	EC
SHE	0	1.14262	0.254	0.003	0	EC
CDH5	0	1.12272	0.254	0.003	0	EC
ELK3	5.84003e-308	1.95584	0.607	0.141	1.26145e-303	EC
XAF1	6.37815e-307	1.5539	0.378	0.045	1.37768e-302	EC
TBC1D9	1.31657e-306	1.35814	0.315	0.028	2.84379e-302	EC
TNFRSF10D	1.46343e-304	1.85792	0.439	0.066	3.16101e-300	EC
ZFPM2	1.51083e-302	1.76872	0.354	0.041	3.26338e-298	EC
DOCK9	2.60233e-301	2.28082	0.68	0.201	5.62104e-297	EC
TCF7L1	7.19136e-299	1.73345	0.54	0.103	1.55333e-294	EC
PKP4	1.91354e-297	2.03435	0.593	0.144	4.13325e-293	EC
ENG	3.00491e-296	1.99545	0.449	0.074	6.4906e-292	EC
CD36	8.43124e-295	2.20017	0.31	0.029	1.82115e-290	EC
ASAP1	3.54407e-289	1.92015	0.748	0.254	7.6552e-285	EC
PRKCH	3.15721e-288	1.64003	0.699	0.189	6.81957e-284	EC
A2M	2.10698e-287	1.67177	0.361	0.045	4.55108e-283	EC
DNM3	9.78887e-286	1.94801	0.513	0.104	2.1144e-281	EC
PALMD	7.34091e-282	1.84982	0.469	0.085	1.58564e-277	EC
B2M	4.95838e-275	1.35491	0.316	0.034	1.07101e-270	EC
FLT1	2.7948e-266	2.09356	0.591	0.151	6.03677e-262	EC
PIK3C2A	1.09884e-264	1.84941	0.699	0.225	2.37349e-260	EC
ARHGAP29	2.11647e-264	1.87483	0.518	0.117	4.57159e-260	EC
BCR	1.74567e-260	1.56269	0.446	0.08	3.77064e-256	EC
RPS6KA2	5.1871e-255	1.60307	0.528	0.116	1.12041e-250	EC
GNB4	5.29335e-253	1.19979	0.269	0.026	1.14336e-248	EC
FGD4	1.68478e-251	1.76948	0.572	0.138	3.63913e-247	EC
PPARG	1.80144e-250	1.84583	0.525	0.116	3.8911e-246	EC
WNT2B	9.98148e-247	1.77451	0.36	0.053	2.156e-242	EC
TPM3	5.04695e-242	1.60733	0.418	0.076	1.09014e-237	EC
RASAL2	1.2594e-240	1.86616	0.765	0.32	2.72031e-236	EC
PTPRG	3.16577e-236	1.94972	0.839	0.406	6.83807e-232	EC
ADAMTS9	6.53117e-235	2.32549	0.348	0.053	1.41073e-230	EC
LRP5	7.43189e-234	1.42129	0.351	0.054	1.60529e-229	EC
CACNA1C	2.02714e-232	2.12235	0.515	0.128	4.37863e-228	EC
COL4A2	2.43347e-229	1.59407	0.428	0.081	5.2563e-225	EC
ARL15	1.0109e-228	2.65457	0.699	0.254	2.18355e-224	EC
GFOD1	1.05811e-227	1.66024	0.47	0.103	2.28551e-223	EC
FLI1	7.30517e-227	1.5358	0.548	0.14	1.57792e-222	EC
ZNF423	1.49761e-226	1.42805	0.39	0.069	3.23483e-222	EC
SPTBN1	5.39726e-225	1.71108	0.701	0.265	1.16581e-220	EC
CCDC85A	2.91618e-223	1.70754	0.326	0.048	6.29895e-219	EC
DOCK6	9.0591e-222	1.56476	0.402	0.077	1.95677e-217	EC
ELMO1	2.35227e-220	1.62023	0.794	0.351	5.08091e-216	EC
LYST	1.72141e-219	1.71146	0.59	0.173	3.71824e-215	EC
CTTNBP2NL	3.58711e-216	1.47115	0.361	0.062	7.74816e-212	EC
GRB10	1.21383e-215	1.87761	0.503	0.132	2.62187e-211	EC
GNA14	1.90436e-215	1.41779	0.292	0.039	4.11342e-211	EC
RUNX1T1	7.95795e-214	1.70434	0.484	0.118	1.71892e-209	EC
ZBTB46	7.87507e-213	1.84666	0.624	0.202	1.70102e-208	EC
ARHGEF28	1.91506e-212	1.5568	0.377	0.072	4.13654e-208	EC
LIFR	2.58036e-212	1.88969	0.546	0.152	5.57358e-208	EC
COL4A1	6.17686e-210	1.46604	0.327	0.05	1.3342e-205	EC
MAML3	2.79914e-209	1.28496	0.463	0.098	6.04615e-205	EC
PLCB4	1.46501e-208	1.89814	0.603	0.202	3.16442e-204	EC
CHN1	6.8515e-205	1.17671	0.296	0.042	1.47992e-200	EC
TSPAN14	2.43821e-202	1.11946	0.415	0.082	5.26653e-198	EC
EHD4	6.0583e-202	1.33869	0.273	0.037	1.30859e-197	EC
MGAT4A	7.61658e-202	1.19954	0.314	0.048	1.64518e-197	EC
KALRN	5.34436e-200	1.6061	0.778	0.343	1.15438e-195	EC
SULF2	4.22517e-193	1.37253	0.448	0.106	9.12638e-189	EC
IL6ST	5.04951e-193	1.51089	0.542	0.158	1.09069e-188	EC
EXOC6	1.83159e-192	1.23324	0.267	0.036	3.95624e-188	EC
HDGFRP3	2.5397e-192	1.26912	0.279	0.041	5.48574e-188	EC
ARHGEF3	2.08822e-191	1.6367	0.461	0.117	4.51055e-187	EC
CPNE8	1.56607e-190	1.38335	0.378	0.078	3.38272e-186	EC
RNF125	9.65981e-190	1.08456	0.262	0.033	2.08652e-185	EC
KLF7	1.54141e-189	1.6362	0.452	0.116	3.32944e-185	EC
CACHD1	1.51827e-187	1.58764	0.426	0.1	3.27945e-183	EC
PLXNA2	1.50601e-184	1.20087	0.353	0.067	3.25298e-180	EC
ERG	1.84562e-184	1.44101	0.593	0.194	3.98653e-180	EC
PLCG2	3.29634e-181	1.11314	0.359	0.07	7.12009e-177	EC
GNAQ	5.05244e-181	1.47925	0.667	0.264	1.09133e-176	EC
CRIM1	3.53925e-180	1.5394	0.483	0.132	7.64478e-176	EC
AHR	7.58422e-179	0.894772	0.254	0.034	1.63819e-174	EC
SWAP70	1.53687e-175	1.37867	0.403	0.096	3.31964e-171	EC
PTPRE	7.21046e-175	1.39554	0.449	0.118	1.55746e-170	EC
CDK17	8.96711e-174	1.40756	0.614	0.217	1.9369e-169	EC
TGFBR2	2.00494e-173	1.52363	0.672	0.273	4.33067e-169	EC
MYOF	6.92628e-173	1.40218	0.584	0.196	1.49608e-168	EC
LMBR1	3.08665e-172	1.30869	0.438	0.113	6.66717e-168	EC
EBF3	1.67127e-170	0.989871	0.276	0.043	3.60994e-166	EC
NXN	1.30178e-168	1.39031	0.549	0.174	2.81184e-164	EC
IGFBP4	1.73673e-168	0.964878	0.269	0.041	3.75134e-164	EC
UTRN	6.47921e-168	1.49719	0.794	0.439	1.39951e-163	EC
NCOA7	1.62588e-167	1.3191	0.396	0.094	3.51189e-163	EC
PEAK1	1.52569e-166	1.21526	0.616	0.214	3.29549e-162	EC
GFOD2	4.02116e-165	1.37579	0.373	0.085	8.6857e-161	EC
CMIP	8.41444e-165	1.27997	0.616	0.221	1.81752e-160	EC
RBPMS	8.69939e-165	0.854698	0.505	0.139	1.87907e-160	EC
EVA1C	5.26137e-164	1.36577	0.563	0.185	1.13646e-159	EC
TCF4	1.60267e-162	1.61586	0.69	0.328	3.46176e-158	EC
LHFP	1.61607e-160	1.22306	0.525	0.161	3.49071e-156	EC
PLXND1	2.13727e-159	1.12508	0.383	0.091	4.6165e-155	EC
FAT4	3.80796e-157	1.29446	0.334	0.072	8.22518e-153	EC
TFPI	1.24659e-156	1.43528	0.392	0.098	2.69263e-152	EC
IL4R	1.51844e-156	1.06512	0.338	0.07	3.27982e-152	EC
EMP1	3.57344e-156	1.6729	0.57	0.215	7.71863e-152	EC
RAPGEF4	8.61559e-154	1.54901	0.47	0.145	1.86097e-149	EC
PVRL2	4.97513e-153	1.25566	0.411	0.107	1.07463e-148	EC
RBMS3	1.6495e-151	1.1944	0.689	0.29	3.56292e-147	EC
BMPR2	1.00397e-148	1.43542	0.765	0.396	2.16858e-144	EC
TIMP3	3.5697e-147	1.78814	0.601	0.232	7.71056e-143	EC
COL15A1	2.3741e-146	1.47337	0.274	0.052	5.12806e-142	EC
FAM155A	4.04787e-145	1.83005	0.372	0.095	8.74341e-141	EC
SEC14L1	3.61101e-144	1.3397	0.476	0.153	7.79978e-140	EC
STAU2	7.61505e-143	0.988682	0.282	0.055	1.64485e-138	EC
LIMK2	1.39701e-142	1.10256	0.293	0.06	3.01753e-138	EC
IFI16	7.90358e-142	0.993117	0.355	0.085	1.70717e-137	EC
SNRK	1.78984e-141	1.03169	0.283	0.057	3.86606e-137	EC
KIAA0355	8.4852e-140	1.25173	0.521	0.182	1.8328e-135	EC
NR2F2-AS1	1.41155e-137	1.12063	0.269	0.05	3.04895e-133	EC
MCU	3.81763e-137	1.26609	0.474	0.151	8.24607e-133	EC
BCAR3	3.8564e-137	1.12085	0.349	0.087	8.32983e-133	EC
KLF2	8.59021e-137	1.08671	0.433	0.127	1.85548e-132	EC
ITPKB	2.08273e-136	0.958002	0.336	0.078	4.49871e-132	EC
RPGR	6.02957e-136	1.381	0.373	0.1	1.30239e-131	EC
DEPTOR	6.26117e-136	1.29612	0.293	0.061	1.35241e-131	EC
GSN	6.82226e-135	1.547	0.603	0.255	1.47361e-130	EC
TMOD3	5.60393e-134	1.17541	0.486	0.163	1.21045e-129	EC
NEDD9	6.60897e-133	0.957595	0.447	0.136	1.42754e-128	EC
ABLIM3	3.94575e-132	1.48364	0.328	0.083	8.52282e-128	EC
SLCO3A1	1.72509e-130	1.08019	0.522	0.184	3.7262e-126	EC
RDX	1.89339e-130	1.35297	0.475	0.162	4.08972e-126	EC
APOLD1	2.36056e-130	1.12276	0.385	0.105	5.0988e-126	EC
SHROOM4	5.89874e-130	1.37208	0.497	0.178	1.27413e-125	EC
ADAMTSL1	5.8269e-127	1.63677	0.252	0.051	1.25861e-122	EC
STIM2	7.79798e-126	0.867134	0.274	0.058	1.68436e-121	EC
CMTM8	3.02324e-125	0.980144	0.252	0.049	6.5302e-121	EC
MCC	7.81281e-124	1.16456	0.381	0.11	1.68757e-119	EC
ARRB1	4.27119e-121	1.0156	0.302	0.072	9.22576e-117	EC
AKAP12	9.0441e-121	0.992491	0.411	0.121	1.95353e-116	EC
IRF1	2.04191e-120	0.897676	0.263	0.054	4.41054e-116	EC
MYH9	1.36464e-119	1.05973	0.55	0.212	2.94761e-115	EC
SLC22A23	3.44953e-119	1.1672	0.26	0.057	7.45098e-115	EC
CARD8	1.66673e-117	0.895857	0.349	0.096	3.60014e-113	EC
FRYL	4.31841e-115	1.07791	0.548	0.228	9.32777e-111	EC
LIMCH1	1.52186e-114	1.22053	0.505	0.199	3.28721e-110	EC
LRRC1	1.95688e-114	1.34194	0.297	0.077	4.22686e-110	EC
CAV1	1.61868e-113	1.13663	0.259	0.059	3.49635e-109	EC
SOX13	1.28432e-112	0.963511	0.26	0.057	2.77413e-108	EC
RAPGEF2	2.04324e-112	1.20709	0.667	0.337	4.4134e-108	EC
PTK2	2.15187e-111	1.04494	0.719	0.397	4.64803e-107	EC
YBX3	4.89126e-111	1.49368	0.431	0.156	1.05651e-106	EC
HIPK3	6.61689e-111	1.23275	0.616	0.287	1.42925e-106	EC
CHD7	6.14508e-109	1.07404	0.386	0.122	1.32734e-104	EC
ZFYVE28	1.28368e-108	0.948086	0.313	0.082	2.77276e-104	EC
INPP5D	2.44519e-108	0.507154	0.335	0.085	5.28162e-104	EC
TJP1	2.95115e-108	1.08318	0.524	0.213	6.37448e-104	EC
ARGLU1	7.01247e-108	0.828976	0.658	0.299	1.51469e-103	EC
RBMS2	1.18317e-107	0.959653	0.496	0.188	2.55566e-103	EC
DNAJA1	1.74463e-107	0.980745	0.368	0.111	3.76839e-103	EC
ETS1	4.63571e-107	1.05723	0.431	0.151	1.00131e-102	EC
RGS3	9.41493e-107	0.827873	0.256	0.059	2.03362e-102	EC
TEAD2	9.67513e-107	0.930468	0.259	0.06	2.08983e-102	EC
FRMD4A	4.01144e-106	0.550825	0.479	0.159	8.66471e-102	EC
ST6GAL1	2.15548e-104	1.25474	0.691	0.367	4.65585e-100	EC
IKBKB	7.55764e-104	0.808443	0.395	0.128	1.63245e-99	EC
RNF115	3.34002e-103	1.04719	0.668	0.332	7.21444e-99	EC
RASSF3	7.24441e-103	0.723959	0.268	0.063	1.56479e-98	EC
MEF2C	1.62518e-100	1.06923	0.412	0.146	3.51039e-96	EC
ARID5A	8.9398e-100	0.85731	0.25	0.059	1.931e-95	EC
PPP1R13B	1.688e-99	0.834292	0.486	0.184	3.64608e-95	EC
PICALM	3.18264e-99	1.06125	0.628	0.308	6.87449e-95	EC
PITPNM2	4.20111e-99	1.06009	0.274	0.072	9.07439e-95	EC
DAB2IP	5.2337e-99	0.960045	0.302	0.085	1.13048e-94	EC
KIAA1217	1.353e-98	1.06171	0.682	0.34	2.92249e-94	EC
PXN	3.44413e-98	0.803135	0.309	0.088	7.43933e-94	EC
AFAP1	5.30417e-98	0.925425	0.273	0.071	1.1457e-93	EC
KIAA0247	1.46697e-97	0.926967	0.347	0.109	3.16867e-93	EC
SDCBP	1.10645e-96	0.771462	0.251	0.061	2.38993e-92	EC
WWTR1	1.80981e-96	1.2908	0.579	0.284	3.90918e-92	EC
TMEM2	4.68274e-96	1.48592	0.456	0.188	1.01147e-91	EC
HDAC7	2.51782e-95	0.796712	0.327	0.099	5.43849e-91	EC
PPP2R5A	3.1794e-94	0.824901	0.312	0.091	6.86751e-90	EC
HPCAL1	1.09021e-92	0.90464	0.283	0.078	2.35485e-88	EC
LEPREL1	1.20624e-91	1.22043	0.292	0.086	2.60547e-87	EC
ZNRF1	1.74282e-91	0.806666	0.298	0.086	3.76449e-87	EC
PRKD2	3.96803e-91	0.900737	0.34	0.108	8.57095e-87	EC
BAZ2B	7.5392e-91	0.977651	0.636	0.329	1.62847e-86	EC
CDC37	1.08494e-90	0.868274	0.35	0.114	2.34346e-86	EC
ETV6	5.70445e-90	0.905353	0.543	0.243	1.23216e-85	EC
SRGAP2	3.17145e-89	0.692611	0.456	0.177	6.85034e-85	EC
IRAK3	3.44871e-89	0.839372	0.419	0.155	7.44921e-85	EC
ANKS1A	3.81484e-89	1.16085	0.462	0.196	8.24005e-85	EC
PRSS23	6.76947e-89	0.976259	0.271	0.074	1.46221e-84	EC
SPTLC2	1.55117e-88	0.907883	0.428	0.162	3.35054e-84	EC
CDH13	2.43475e-88	2.03746	0.322	0.113	5.25907e-84	EC
DIAPH2	2.6839e-88	0.893732	0.544	0.246	5.79723e-84	EC
RAPGEF1	2.24878e-87	0.964234	0.507	0.224	4.85736e-83	EC
MLLT4	3.32657e-87	0.867751	0.446	0.181	7.18539e-83	EC
PHACTR1	3.5365e-87	0.863715	0.296	0.088	7.63885e-83	EC
ADIPOR2	1.57106e-86	0.808467	0.388	0.14	3.3935e-82	EC
AFF1	2.87453e-86	0.953255	0.741	0.438	6.20898e-82	EC
NDRG1	6.55057e-85	1.51913	0.382	0.149	1.41492e-80	EC
IGFBP7	3.63625e-84	1.26124	0.374	0.139	7.8543e-80	EC
LUZP1	4.84217e-84	0.846198	0.409	0.154	1.04591e-79	EC
ZDHHC14	5.51402e-84	0.907138	0.394	0.146	1.19103e-79	EC
DGKH	1.31876e-83	0.989169	0.386	0.146	2.84852e-79	EC
PHKB	1.5262e-83	0.779686	0.395	0.149	3.2966e-79	EC
DOCK1	1.63237e-83	0.919412	0.575	0.291	3.52591e-79	EC
NR4A1	3.83786e-83	1.14296	0.337	0.114	8.28977e-79	EC
FLRT2	2.11152e-82	1.29534	0.353	0.131	4.56088e-78	EC
PTPRK	2.35506e-82	1.05837	0.408	0.165	5.08692e-78	EC
CYTH3	2.90512e-82	0.873645	0.337	0.113	6.27507e-78	EC
SORBS1	3.16108e-82	0.887506	0.387	0.147	6.82793e-78	EC
NAMPT	1.18125e-81	1.13261	0.339	0.12	2.5515e-77	EC
FYN	1.59421e-80	0.555163	0.427	0.16	3.4435e-76	EC
CYTH1	7.98837e-80	0.727515	0.512	0.222	1.72549e-75	EC
DISC1	9.62017e-79	0.714624	0.426	0.164	2.07796e-74	EC
PML	1.70732e-78	0.816712	0.253	0.073	3.6878e-74	EC
TGFBR3	6.3875e-78	1.292	0.594	0.326	1.3797e-73	EC
CCNY	7.74055e-78	0.99722	0.549	0.274	1.67196e-73	EC
WNK1	2.60887e-77	1.05601	0.616	0.341	5.63516e-73	EC
PPAP2B	4.30784e-77	0.854238	0.291	0.092	9.30493e-73	EC
ECE1	3.3983e-75	0.722872	0.396	0.156	7.34033e-71	EC
LMNA	3.78248e-75	1.00712	0.471	0.212	8.17016e-71	EC
NR3C2	5.11442e-75	0.911234	0.369	0.143	1.10471e-70	EC
TBCD	1.04443e-74	0.791021	0.41	0.167	2.25598e-70	EC
MSRA	1.23079e-74	0.846757	0.269	0.084	2.65851e-70	EC
EBF1	2.61965e-74	0.499524	0.589	0.27	5.65844e-70	EC
AC069368.3	3.14083e-74	0.975626	0.329	0.116	6.7842e-70	EC
RHOJ	4.59079e-74	0.942172	0.312	0.11	9.91611e-70	EC
EML1	4.6143e-74	1.13408	0.35	0.136	9.96688e-70	EC
VEZT	1.35982e-73	0.857345	0.356	0.136	2.9372e-69	EC
CEP112	3.22029e-73	0.948485	0.51	0.248	6.95583e-69	EC
PTPN14	2.91662e-72	0.900974	0.481	0.226	6.2999e-68	EC
CTNND1	1.29079e-71	0.715132	0.349	0.13	2.78811e-67	EC
PPM1D	1.52392e-71	0.818909	0.293	0.099	3.29167e-67	EC
TTC28	3.67397e-71	0.799988	0.68	0.397	7.93577e-67	EC
YES1	5.15125e-71	0.7921	0.289	0.097	1.11267e-66	EC
ATP11A	5.79823e-71	0.813503	0.315	0.112	1.25242e-66	EC
PARD3B	3.27832e-70	0.776573	0.439	0.189	7.08118e-66	EC
TANC1	7.67546e-70	0.879266	0.529	0.267	1.6579e-65	EC
PHLPP1	8.08939e-70	0.898218	0.391	0.163	1.74731e-65	EC
MAP4K4	9.36567e-70	0.653964	0.53	0.253	2.02298e-65	EC
SNTB2	5.04536e-69	0.862987	0.342	0.129	1.0898e-64	EC
LRRFIP1	1.93193e-68	0.882819	0.603	0.338	4.17297e-64	EC
MAP3K3	1.21402e-67	0.779075	0.362	0.144	2.62228e-63	EC
ZNF521	1.46184e-67	0.994681	0.561	0.311	3.15757e-63	EC
STARD9	3.48324e-67	0.872637	0.424	0.19	7.5238e-63	EC
ZFP36L1	4.78321e-67	0.809388	0.32	0.118	1.03317e-62	EC
NCOA3	1.73966e-66	0.806854	0.65	0.359	3.75767e-62	EC
MAST4	3.79748e-66	1.13572	0.39	0.168	8.20255e-62	EC
TRAK1	9.93339e-66	0.660269	0.34	0.129	2.14561e-61	EC
NLRP1	1.35262e-65	0.592983	0.48	0.22	2.92166e-61	EC
FILIP1	4.9342e-65	1.09516	0.294	0.109	1.06579e-60	EC
RIN3	1.3249e-64	0.535885	0.323	0.118	2.86178e-60	EC
BMP2K	2.19474e-64	0.716431	0.269	0.09	4.74065e-60	EC
MAN1A1	1.40474e-63	0.626869	0.268	0.089	3.03424e-59	EC
ZFP36	2.60944e-63	0.719312	0.358	0.145	5.63638e-59	EC
GNB1	2.92713e-63	0.641408	0.691	0.396	6.3226e-59	EC
MPDZ	3.59811e-63	0.777533	0.316	0.122	7.77191e-59	EC
GALNT18	5.49897e-63	0.714218	0.547	0.278	1.18778e-58	EC
PARVB	8.08062e-63	0.65052	0.326	0.124	1.74541e-58	EC
UNC13B	1.75707e-62	0.836137	0.306	0.115	3.79526e-58	EC
PLEKHG2	1.77184e-62	0.968512	0.274	0.095	3.82718e-58	EC
WWP1	2.86905e-62	0.597756	0.301	0.112	6.19715e-58	EC
2024-03-03	3.60192e-62	0.872651	0.295	0.108	7.78015e-58	EC
NASP	6.02378e-62	0.70187	0.373	0.156	1.30114e-57	EC
RABGAP1	4.41298e-61	0.863463	0.414	0.191	9.53203e-57	EC
TCF12	5.45076e-61	0.760325	0.664	0.411	1.17736e-56	EC
PIP4K2A	1.47356e-60	0.420983	0.406	0.172	3.18288e-56	EC
COL4A3BP	3.1092e-60	0.741082	0.315	0.124	6.71586e-56	EC
TRA2B	1.7791e-59	0.771855	0.523	0.276	3.84286e-55	EC
HMBOX1	1.98937e-59	0.809824	0.377	0.168	4.29703e-55	EC
UVRAG	2.31186e-59	0.669954	0.456	0.219	4.99361e-55	EC
MSN	3.81604e-59	0.854367	0.382	0.168	8.24265e-55	EC
DPYSL2	4.04428e-59	0.753699	0.325	0.131	8.73565e-55	EC
RB1	5.36971e-59	0.70981	0.43	0.202	1.15986e-54	EC
NLK	7.29082e-59	0.70034	0.322	0.13	1.57482e-54	EC
APBB2	8.19592e-59	0.633055	0.683	0.403	1.77032e-54	EC
TXNIP	1.28916e-58	0.623586	0.29	0.107	2.78458e-54	EC
MTSS1	2.15512e-58	0.554882	0.379	0.158	4.65505e-54	EC
FMNL2	7.32859e-58	0.653353	0.376	0.16	1.58298e-53	EC
PPP5C	1.29862e-57	0.76793	0.26	0.093	2.80502e-53	EC
SSH1	4.12167e-57	0.6628	0.3	0.116	8.90281e-53	EC
SFMBT2	7.92771e-57	0.486108	0.473	0.223	1.71239e-52	EC
PDLIM5	1.63167e-56	0.818158	0.435	0.218	3.52441e-52	EC
CFLAR	2.94381e-56	0.642805	0.474	0.235	6.35863e-52	EC
FCHO2	4.16516e-56	0.682521	0.38	0.172	8.99674e-52	EC
BCL2L1	1.53752e-55	0.703202	0.296	0.116	3.32105e-51	EC
EXT1	1.89904e-55	0.718852	0.503	0.257	4.10193e-51	EC
FOXP1	9.02976e-55	0.699145	0.768	0.524	1.95043e-50	EC
TMEM135	9.78704e-55	0.634936	0.358	0.155	2.114e-50	EC
DDX3X	1.14603e-54	0.683426	0.366	0.163	2.47542e-50	EC
CYFIP1	3.35558e-54	0.646076	0.354	0.153	7.24805e-50	EC
FBN1	4.39547e-54	0.921064	0.382	0.181	9.49421e-50	EC
PELI2	2.09785e-53	0.576349	0.262	0.096	4.53135e-49	EC
NUMB	2.32613e-53	0.597542	0.561	0.313	5.02445e-49	EC
TRIO	2.5899e-53	0.714004	0.6	0.362	5.59418e-49	EC
UTY	3.15192e-53	0.440144	0.409	0.182	6.80815e-49	EC
LIMA1	4.97712e-53	0.449006	0.384	0.17	1.07506e-48	EC
MTUS1	6.87298e-53	0.811585	0.425	0.213	1.48456e-48	EC
ZNF586	8.21681e-53	0.623822	0.287	0.11	1.77483e-48	EC
AGTPBP1	2.47903e-52	0.490797	0.252	0.091	5.35471e-48	EC
AKT3	4.42102e-52	0.662783	0.728	0.483	9.54941e-48	EC
PPP2R2A	8.73682e-52	0.51949	0.381	0.175	1.88715e-47	EC
MCL1	1.07794e-51	0.636117	0.329	0.141	2.32835e-47	EC
ARHGEF7	1.34188e-51	0.754826	0.321	0.137	2.89845e-47	EC
KAT6A	1.40525e-51	0.585862	0.482	0.251	3.03533e-47	EC
CCNL1	5.34377e-51	0.730922	0.371	0.174	1.15425e-46	EC
C10orf11	6.63122e-51	0.58009	0.68	0.429	1.43234e-46	EC
CTC-490E21.12	9.81701e-51	0.613599	0.279	0.109	2.12047e-46	EC
CD99	1.9091e-50	0.68261	0.408	0.198	4.12365e-46	EC
GSK3B	1.98792e-50	0.543699	0.49	0.257	4.29392e-46	EC
GNAS	1.98987e-50	0.642145	0.396	0.191	4.29812e-46	EC
FBXL7	4.91554e-50	0.679707	0.562	0.328	1.06176e-45	EC
MED13L	8.97491e-50	0.704579	0.763	0.533	1.93858e-45	EC
CD2AP	1.51133e-49	0.582568	0.285	0.114	3.26447e-45	EC
PTPN12	1.53964e-49	0.554957	0.513	0.28	3.32563e-45	EC
SPTAN1	2.72594e-49	0.569471	0.401	0.192	5.88802e-45	EC
GGT5	4.25177e-49	0.360865	0.263	0.095	9.18381e-45	EC
STK10	6.23834e-49	0.280413	0.365	0.159	1.34748e-44	EC
RIN2	9.44028e-49	0.599013	0.438	0.217	2.0391e-44	EC
FLOT1	1.81051e-48	0.609454	0.251	0.095	3.91071e-44	EC
CAPZA2	1.9603e-48	0.615284	0.25	0.096	4.23424e-44	EC
DIP2B	3.62275e-47	0.532045	0.498	0.264	7.82514e-43	EC
ADAM10	5.48529e-47	0.564747	0.356	0.166	1.18482e-42	EC
ARID4B	7.02354e-47	0.673366	0.685	0.448	1.51708e-42	EC
MYO15B	1.28274e-46	0.559255	0.384	0.184	2.77071e-42	EC
PALD1	1.6964e-46	0.726887	0.288	0.122	3.66423e-42	EC
DDX21	4.48581e-46	0.742142	0.287	0.121	9.68935e-42	EC
C14orf159	1.02292e-45	0.431915	0.304	0.126	2.2095e-41	EC
VPS37B	2.39016e-45	0.44841	0.268	0.108	5.16274e-41	EC
ACTR3	6.2871e-45	0.37493	0.295	0.124	1.35801e-40	EC
RAC1	1.0428e-44	0.610161	0.321	0.144	2.25245e-40	EC
FOSL2	1.54675e-44	0.722682	0.266	0.112	3.34098e-40	EC
ZC3HAV1	1.99139e-44	0.532344	0.323	0.144	4.3014e-40	EC
CNKSR3	2.29939e-44	0.489336	0.319	0.139	4.96668e-40	EC
RAP1B	2.4568e-44	0.519761	0.457	0.241	5.30669e-40	EC
CTBP2	2.90176e-44	0.627987	0.482	0.27	6.26779e-40	EC
ABR	3.05502e-44	0.560952	0.638	0.392	6.59885e-40	EC
RFX3	4.17973e-44	0.604112	0.416	0.215	9.02822e-40	EC
BACE2	6.81759e-44	0.761849	0.287	0.125	1.4726e-39	EC
PCED1B	1.58492e-43	0.66593	0.276	0.115	3.42342e-39	EC
LAMA4	2.65837e-43	0.331488	0.291	0.119	5.74209e-39	EC
ST3GAL2	3.38011e-43	0.478337	0.289	0.122	7.30104e-39	EC
MBNL2	5.44625e-43	0.619606	0.459	0.251	1.17639e-38	EC
TPM4	1.07209e-42	0.579774	0.372	0.181	2.31572e-38	EC
TEAD1	3.5733e-42	0.646472	0.435	0.233	7.71833e-38	EC
UBE2D3	4.86526e-42	0.691361	0.43	0.236	1.0509e-37	EC
SMURF2	9.85594e-42	0.46745	0.414	0.211	2.12888e-37	EC
TSPAN5	1.70363e-41	0.70264	0.28	0.123	3.67984e-37	EC
CNST	2.87628e-41	0.573041	0.305	0.14	6.21277e-37	EC
XPR1	3.7289e-41	0.705583	0.379	0.194	8.05442e-37	EC
ZSWIM6	3.77621e-41	0.416372	0.589	0.352	8.15661e-37	EC
ZNF608	3.86034e-41	0.770368	0.316	0.151	8.33832e-37	EC
ACTN4	5.27179e-41	0.526433	0.41	0.213	1.13871e-36	EC
ARHGEF12	8.02293e-41	0.579409	0.436	0.241	1.73295e-36	EC
CSNK1E	9.39188e-41	0.54759	0.509	0.292	2.02865e-36	EC
SRGAP1	4.66375e-40	0.418536	0.327	0.15	1.00737e-35	EC
RALY	1.12055e-39	0.490169	0.367	0.182	2.42038e-35	EC
EIF5	1.43553e-38	0.56059	0.356	0.178	3.10074e-34	EC
PPP1R12A	1.88201e-38	0.347547	0.389	0.198	4.06515e-34	EC
FOSB	3.96809e-38	0.411178	0.663	0.408	8.57107e-34	EC
OSBPL1A	7.0447e-38	0.721504	0.254	0.112	1.52165e-33	EC
DENND4C	1.33887e-37	0.477504	0.426	0.231	2.89196e-33	EC
NEDD4	2.7889e-37	0.532393	0.321	0.156	6.02403e-33	EC
RFX2	2.81025e-37	0.5488	0.272	0.122	6.07014e-33	EC
ITSN1	3.61289e-37	0.405334	0.439	0.241	7.80383e-33	EC
ODF2L	8.35569e-37	0.523579	0.31	0.148	1.80483e-32	EC
ADD1	1.08122e-36	0.538496	0.439	0.25	2.33543e-32	EC
TTC19	2.10229e-36	0.446882	0.278	0.128	4.54095e-32	EC
CHSY1	3.86793e-36	0.551942	0.298	0.142	8.35473e-32	EC
SKAP2	4.0716e-36	0.48084	0.305	0.146	8.79465e-32	EC
PPFIBP1	5.37389e-36	0.609839	0.503	0.297	1.16076e-31	EC
MACF1	7.00086e-36	0.506048	0.82	0.627	1.51219e-31	EC
LIPE-AS1	7.09738e-36	0.748404	0.263	0.118	1.53303e-31	EC
SMARCA2	9.73951e-36	0.555663	0.393	0.213	2.10373e-31	EC
CALCOCO2	1.00538e-35	0.496456	0.291	0.136	2.17163e-31	EC
FOS	1.16091e-35	0.506522	0.484	0.279	2.50757e-31	EC
PPP3CC	1.47395e-35	0.518549	0.41	0.223	3.18373e-31	EC
MGMT	6.65256e-35	0.603943	0.296	0.145	1.43695e-30	EC
CTNNA1	1.06609e-34	0.492087	0.509	0.309	2.30276e-30	EC
PRKCE	1.22863e-34	0.436348	0.444	0.25	2.65384e-30	EC
CDC42BPB	2.04595e-34	0.496846	0.451	0.258	4.41926e-30	EC
PAN3	2.95783e-34	0.392365	0.539	0.327	6.38892e-30	EC
MAGI3	4.31477e-34	0.595197	0.309	0.154	9.31991e-30	EC
CSNK1A1	9.21857e-34	0.494696	0.488	0.297	1.99121e-29	EC
MSRB3	1.03866e-33	0.452021	0.276	0.131	2.24351e-29	EC
USP25	1.72448e-33	0.459096	0.303	0.15	3.72487e-29	EC
ANO10	2.02119e-33	0.379485	0.26	0.118	4.36577e-29	EC
CPEB3	2.97272e-33	0.409227	0.319	0.157	6.42107e-29	EC
TTTY14	3.02605e-33	0.443384	0.315	0.153	6.53628e-29	EC
TBC1D15	3.69673e-33	0.516012	0.276	0.133	7.98493e-29	EC
CSGALNACT1	4.05763e-33	0.58173	0.525	0.331	8.76448e-29	EC
SUFU	5.68488e-33	0.500911	0.298	0.144	1.22793e-28	EC
ARID2	6.85743e-33	0.483894	0.368	0.199	1.4812e-28	EC
IER2	8.01528e-33	0.385707	0.274	0.128	1.7313e-28	EC
CAMTA1	1.78534e-32	0.377687	0.358	0.187	3.85634e-28	EC
LARGE	1.85306e-32	0.451764	0.359	0.19	4.0026e-28	EC
TANC2	2.85302e-32	0.446973	0.344	0.18	6.16253e-28	EC
PELI1	3.0342e-32	0.633336	0.312	0.159	6.55387e-28	EC
GPCPD1	4.92801e-32	0.384612	0.277	0.132	1.06445e-27	EC
ZBTB16	5.76796e-32	0.427059	0.823	0.641	1.24588e-27	EC
YWHAZ	1.45536e-31	0.38448	0.346	0.183	3.14357e-27	EC
CDC42	1.87507e-31	0.271957	0.281	0.135	4.05016e-27	EC
STX12	2.20695e-31	0.390275	0.286	0.139	4.76701e-27	EC
CTIF	3.23174e-31	0.413267	0.264	0.125	6.98057e-27	EC
EXOC4	3.30716e-31	0.496078	0.531	0.337	7.14347e-27	EC
ELMSAN1	3.86528e-31	0.478041	0.296	0.148	8.349e-27	EC
HSD17B12	5.78878e-31	0.491103	0.278	0.139	1.25038e-26	EC
FBXW7	1.2558e-30	0.40366	0.408	0.232	2.71254e-26	EC
AHCTF1	2.04501e-30	0.351641	0.371	0.202	4.41722e-26	EC
NRP2	2.64036e-30	0.73734	0.313	0.168	5.70319e-26	EC
XRN2	2.72099e-30	0.361156	0.278	0.137	5.87734e-26	EC
DYRK1A	4.12533e-30	0.451344	0.444	0.264	8.91071e-26	EC
FER	5.45174e-30	0.489293	0.358	0.198	1.17758e-25	EC
ATP11C	1.43864e-29	0.465205	0.27	0.132	3.10746e-25	EC
QKI	2.43135e-29	0.489403	0.471	0.293	5.25171e-25	EC
SGMS1	4.21309e-29	0.483961	0.343	0.188	9.10028e-25	EC
TTLL5	4.28737e-29	0.515457	0.281	0.143	9.26072e-25	EC
SPATS2L	4.67105e-29	0.470978	0.298	0.154	1.00895e-24	EC
BTBD7	5.55289e-29	0.487584	0.287	0.146	1.19942e-24	EC
DHRS3	1.15997e-28	0.493912	0.329	0.176	2.50553e-24	EC
MYO1E	1.5422e-28	0.866321	0.564	0.373	3.33115e-24	EC
GAB1	2.43253e-28	0.62966	0.304	0.163	5.25426e-24	EC
CTNNB1	3.3346e-28	0.438722	0.422	0.25	7.20275e-24	EC
RABGAP1L	3.66844e-28	0.347389	0.636	0.439	7.92382e-24	EC
ATXN3	7.05233e-28	0.439361	0.337	0.185	1.5233e-23	EC
MDFIC	2.58013e-27	0.338536	0.258	0.129	5.57308e-23	EC
COMMD10	2.63688e-27	0.401341	0.425	0.253	5.69565e-23	EC
MAPKBP1	3.11149e-27	0.536707	0.251	0.125	6.72081e-23	EC
RPH3AL	3.74848e-27	0.480776	0.359	0.203	8.09672e-23	EC
UPF3A	4.2987e-27	0.415495	0.278	0.144	9.2852e-23	EC
SORBS2	6.52548e-27	0.39165	0.474	0.287	1.4095e-22	EC
RAI14	7.8122e-27	0.481704	0.293	0.155	1.68743e-22	EC
CHST11	9.46256e-27	0.35249	0.428	0.254	2.04391e-22	EC
NRIP1	9.61182e-27	0.385433	0.287	0.15	2.07615e-22	EC
NFIA	2.68663e-26	0.390554	0.632	0.43	5.80313e-22	EC
ADAMTS9-AS2	2.73079e-26	0.717317	0.431	0.274	5.89851e-22	EC
SRSF3	2.88088e-26	0.393452	0.27	0.139	6.22269e-22	EC
ARHGAP17	4.34351e-26	0.335522	0.302	0.161	9.38199e-22	EC
VOPP1	6.20518e-26	0.42198	0.346	0.196	1.34032e-21	EC
EIF1	7.51846e-26	0.315675	0.358	0.202	1.62399e-21	EC
KLF9	1.05885e-25	0.364555	0.285	0.151	2.28711e-21	EC
ANKRD17	1.10679e-25	0.360762	0.568	0.376	2.39066e-21	EC
ELF2	2.11454e-25	0.380486	0.594	0.401	4.5674e-21	EC
PTBP2	2.39869e-25	0.293547	0.348	0.2	5.18116e-21	EC
RBM39	3.12036e-25	0.354533	0.658	0.457	6.73997e-21	EC
DDX5	6.01096e-25	0.298827	0.467	0.29	1.29837e-20	EC
TBC1D5	6.19701e-25	0.334499	0.591	0.4	1.33855e-20	EC
TSC22D2	7.20158e-25	0.59424	0.262	0.137	1.55554e-20	EC
EXOC6B	1.00338e-24	0.527498	0.506	0.345	2.1673e-20	EC
KTN1	1.23455e-24	0.278928	0.316	0.176	2.66662e-20	EC
RFWD2	1.79051e-24	0.294494	0.512	0.327	3.86751e-20	EC
SYNE1	2.1397e-24	0.492749	0.586	0.409	4.62175e-20	EC
RAP1A	2.2164e-24	0.2631	0.372	0.217	4.78742e-20	EC
KLF4	2.66957e-24	0.352916	0.257	0.133	5.76627e-20	EC
NUTM2A-AS1	2.76525e-24	0.389602	0.357	0.209	5.97294e-20	EC
CRK	3.00497e-24	0.369972	0.411	0.245	6.49074e-20	EC
ITGA5	3.99835e-24	0.366252	0.295	0.16	8.63644e-20	EC
RC3H2	7.6815e-24	0.336675	0.263	0.138	1.6592e-19	EC
PHIP	7.90207e-24	0.299462	0.308	0.17	1.70685e-19	EC
RERE	8.60544e-24	0.403091	0.718	0.539	1.85877e-19	EC
BICD1	1.03504e-23	0.344096	0.421	0.258	2.2357e-19	EC
ANO6	1.2931e-23	0.411518	0.365	0.218	2.79311e-19	EC
RBFOX2	1.38842e-23	0.426591	0.51	0.339	2.999e-19	EC
C20orf194	2.05719e-23	0.294634	0.452	0.281	4.44353e-19	EC
ATP1A1	2.49691e-23	0.675464	0.266	0.147	5.39333e-19	EC
IGF1R	2.59001e-23	0.455206	0.412	0.261	5.59443e-19	EC
ARID4A	2.93046e-23	0.263233	0.267	0.141	6.3298e-19	EC
SBF2	3.24719e-23	0.3508	0.62	0.438	7.01392e-19	EC
PIAS1	6.8565e-23	0.360426	0.407	0.252	1.481e-18	EC
SH3D19	8.33787e-23	0.351801	0.523	0.348	1.80098e-18	EC
LRBA	9.06484e-23	0.283228	0.405	0.251	1.958e-18	EC
FNIP2	9.79456e-23	0.48825	0.383	0.234	2.11563e-18	EC
CRADD	1.60506e-22	0.627981	0.318	0.189	3.46694e-18	EC
SRSF4	2.13491e-22	0.325103	0.498	0.326	4.61141e-18	EC
ARHGAP23	2.54791e-22	0.3595	0.26	0.14	5.50348e-18	EC
PCCA	8.44456e-22	0.28268	0.456	0.29	1.82403e-17	EC
NCOA1	8.63266e-22	0.289652	0.51	0.336	1.86465e-17	EC
ASXL1	1.19296e-21	0.271099	0.516	0.34	2.5768e-17	EC
NUP214	1.45251e-21	0.376227	0.253	0.137	3.13743e-17	EC
NKTR	2.19789e-21	0.275442	0.542	0.367	4.74743e-17	EC
VTI1A	2.68162e-21	0.323711	0.448	0.287	5.7923e-17	EC
MAP2K5	3.92755e-21	0.313641	0.305	0.176	8.4835e-17	EC
FAM172A	4.18045e-21	0.298787	0.486	0.325	9.02977e-17	EC
SNX9	5.63092e-21	0.3799	0.361	0.22	1.21628e-16	EC
NCOA2	6.84438e-21	0.290188	0.346	0.208	1.47839e-16	EC
GPBP1L1	1.00437e-20	0.356218	0.345	0.209	2.16944e-16	EC
PHF14	2.79725e-20	0.251186	0.335	0.198	6.04207e-16	EC
WWC2	2.89414e-20	0.34818	0.314	0.185	6.25135e-16	EC
ZNF160	3.21402e-20	0.526657	0.268	0.152	6.94227e-16	EC
ZFAND3	3.23903e-20	0.297272	0.637	0.458	6.99631e-16	EC
CHD1	4.38277e-20	0.302765	0.285	0.162	9.46679e-16	EC
TRIP12	5.18726e-20	0.280239	0.383	0.24	1.12045e-15	EC
OSMR	5.3861e-20	0.384317	0.35	0.215	1.1634e-15	EC
FAM214A	5.48277e-20	0.272053	0.315	0.186	1.18428e-15	EC
CEP350	5.76189e-20	0.308882	0.423	0.271	1.24457e-15	EC
CNTLN	1.07281e-19	0.309229	0.283	0.164	2.31728e-15	EC
SOGA1	1.27725e-19	0.356546	0.265	0.149	2.75887e-15	EC
NCOR1	1.27795e-19	0.277564	0.5	0.335	2.76037e-15	EC
PCBP2	3.00056e-19	0.354297	0.289	0.169	6.4812e-15	EC
UHRF2	4.02593e-19	0.311451	0.254	0.142	8.696e-15	EC
MORF4L1	7.39706e-19	0.430384	0.3	0.181	1.59776e-14	EC
PREX1	7.92258e-19	0.534922	0.313	0.195	1.71128e-14	EC
ULK4	8.33234e-19	0.286523	0.318	0.193	1.79978e-14	EC
SFPQ	1.55919e-18	0.264006	0.4	0.258	3.36784e-14	EC
PITPNB	1.78393e-18	0.264867	0.268	0.155	3.85329e-14	EC
FOXJ3	2.50001e-18	0.33751	0.373	0.238	5.40002e-14	EC
BCAS3	2.55437e-18	0.337133	0.565	0.406	5.51744e-14	EC
CDKAL1	7.221e-18	0.263092	0.504	0.352	1.55974e-13	EC
GALNT10	1.02603e-17	0.295896	0.291	0.173	2.21622e-13	EC
CHIC2	1.23262e-17	0.352828	0.276	0.163	2.66245e-13	EC
EMP2	1.98625e-17	0.261114	0.257	0.148	4.29029e-13	EC
NCKAP1	2.23233e-17	0.290395	0.302	0.184	4.82184e-13	EC
RSF1	2.69217e-17	0.299635	0.377	0.244	5.81508e-13	EC
WDR7	2.97039e-17	0.286305	0.263	0.155	6.41604e-13	EC
ATXN7L1	5.63866e-17	0.28389	0.365	0.233	1.21795e-12	EC
CLASP1	6.01845e-17	0.260502	0.5	0.35	1.29998e-12	EC
HIVEP3	9.29389e-17	0.339262	0.27	0.16	2.00748e-12	EC
RICTOR	2.07054e-16	0.296602	0.29	0.176	4.47238e-12	EC
LDLR	2.12167e-16	0.298766	0.265	0.157	4.58282e-12	EC
HSP90AA1	2.66145e-16	0.578584	0.425	0.279	5.74874e-12	EC
TOP1	2.68159e-16	0.288593	0.308	0.191	5.79223e-12	EC
CBLB	3.06264e-16	0.358628	0.452	0.309	6.6153e-12	EC
FBXO11	3.32454e-16	0.347262	0.431	0.289	7.181e-12	EC
ZNF407	5.59463e-16	0.342862	0.318	0.204	1.20844e-11	EC
JMJD1C	7.07715e-16	0.352066	0.752	0.612	1.52866e-11	EC
FIP1L1	7.38045e-16	0.297898	0.29	0.179	1.59418e-11	EC
NR4A2	1.25306e-15	0.275106	0.262	0.156	2.70661e-11	EC
FOXO3	2.25305e-15	0.277857	0.551	0.395	4.86659e-11	EC
PDE8A	2.35284e-15	0.290984	0.372	0.248	5.08213e-11	EC
PBX1	2.84022e-15	0.299925	0.361	0.238	6.13487e-11	EC
CDC42BPA	8.34368e-15	0.301673	0.499	0.36	1.80223e-10	EC
FTX	8.48398e-15	0.258561	0.778	0.629	1.83254e-10	EC
MEF2A	8.58838e-15	0.379859	0.526	0.381	1.85509e-10	EC
ZCCHC14	1.64505e-14	0.259477	0.289	0.181	3.55331e-10	EC
HDAC8	2.85706e-14	0.254568	0.348	0.23	6.17126e-10	EC
ANXA2	6.40039e-14	0.344999	0.265	0.166	1.38249e-09	EC
JAZF1	6.53137e-14	0.297127	0.321	0.213	1.41077e-09	EC
CAMK2D	1.8261e-13	0.347278	0.367	0.252	3.94437e-09	EC
ZHX3	7.07798e-13	0.307041	0.394	0.274	1.52884e-08	EC
LINC-PINT	3.31691e-12	0.365876	0.677	0.546	7.16452e-08	EC
SUN1	3.68318e-12	0.293286	0.253	0.164	7.95567e-08	EC
AKAP13	5.27043e-12	0.304944	0.649	0.51	1.13841e-07	EC
BBS9	4.73703e-11	0.262222	0.312	0.215	1.0232e-06	EC
PRKD1	9.70699e-10	0.289255	0.32	0.231	2.09671e-05	EC
SPRED2	4.3167e-09	0.253994	0.292	0.206	9.32407e-05	EC
ZNF385D	2.04993e-05	0.388066	0.424	0.359	0.442785	EC
RBM47	0	3.97862	0.837	0.041	0	Mac
CD163	0	3.76973	0.65	0.009	0	Mac
TBXAS1	0	3.53223	0.7	0.04	0	Mac
CSF2RA	0	3.31843	0.55	0.011	0	Mac
SLCO2B1	0	2.99758	0.393	0.018	0	Mac
STAB1	0	2.68308	0.393	0.016	0	Mac
SYK	0	2.58596	0.413	0.008	0	Mac
PIK3R5	0	2.58386	0.537	0.03	0	Mac
SLC11A1	0	2.43006	0.28	0.003	0	Mac
ALOX5	0	2.41022	0.33	0.005	0	Mac
NLRP3	0	2.28946	0.273	0.002	0	Mac
MS4A4E	0	2.25511	0.297	0.004	0	Mac
FCGR2B	0	2.19168	0.317	0.008	0	Mac
HCK	0	2.17821	0.293	0.005	0	Mac
CD86	0	2.16669	0.26	0.001	0	Mac
TRPM2	0	2.0967	0.303	0.007	0	Mac
CSF3R	0	2.0857	0.25	0.002	0	Mac
LAPTM5	0	2.02622	0.273	0.006	0	Mac
EMILIN2	0	1.9518	0.267	0.005	0	Mac
SPI1	0	1.82383	0.253	0.006	0	Mac
SLC1A3	7.9023e-305	2.49351	0.44	0.026	1.7069e-300	Mac
RTN1	7.68252e-300	2.59752	0.297	0.01	1.65942e-295	Mac
DOCK2	4.07872e-289	2.38513	0.573	0.049	8.81003e-285	Mac
2024-03-01	7.78927e-277	2.3154	0.353	0.018	1.68248e-272	Mac
CELF2	1.38007e-266	2.89685	0.883	0.156	2.98094e-262	Mac
SLC8A1	1.49069e-263	2.91388	0.503	0.044	3.21989e-259	Mac
FLT3	2.4256e-237	2.57576	0.297	0.014	5.2393e-233	Mac
SMAP2	5.31096e-234	2.78085	0.607	0.075	1.14717e-229	Mac
ATP8B4	2.02715e-230	2.61482	0.417	0.034	4.37865e-226	Mac
MYO1F	4.27989e-228	2.74575	0.64	0.084	9.24456e-224	Mac
SRGN	2.21927e-227	2.77547	0.507	0.052	4.79362e-223	Mac
CD163L1	1.33659e-215	2.57124	0.34	0.022	2.88704e-211	Mac
AOAH	1.85626e-215	2.69826	0.62	0.083	4.00951e-211	Mac
FMN1	5.18925e-184	3.15225	0.747	0.179	1.12088e-179	Mac
CHN2	7.2711e-183	2.46542	0.47	0.056	1.57056e-178	Mac
HCLS1	1.1107e-182	2.155	0.347	0.029	2.3991e-178	Mac
TET3	1.634e-182	2.47778	0.497	0.063	3.52944e-178	Mac
ITGAM	1.39214e-179	1.99974	0.27	0.017	3.00703e-175	Mac
MERTK	8.33238e-177	2.64286	0.413	0.044	1.7998e-172	Mac
RIN3	8.87305e-177	2.62069	0.65	0.122	1.91658e-172	Mac
DAPK1	1.11597e-175	2.30773	0.37	0.035	2.4105e-171	Mac
KCNQ1	2.24709e-168	2.21818	0.393	0.042	4.85372e-164	Mac
PTPRJ	1.30058e-159	2.38463	0.69	0.143	2.80926e-155	Mac
IQGAP2	1.88888e-157	1.8664	0.423	0.049	4.07999e-153	Mac
SAMHD1	1.66025e-155	2.03821	0.697	0.14	3.58614e-151	Mac
ZEB2	6.46401e-154	2.53086	0.723	0.173	1.39623e-149	Mac
THEMIS2	1.28117e-148	1.84136	0.253	0.018	2.76734e-144	Mac
HDAC9	1.18965e-139	2.87505	0.603	0.132	2.56965e-135	Mac
SLA	1.83087e-139	1.57422	0.28	0.024	3.95468e-135	Mac
LYN	1.95284e-139	2.41916	0.487	0.081	4.21812e-135	Mac
CD97	5.99572e-133	2.45112	0.563	0.11	1.29508e-128	Mac
SLC43A2	2.14656e-131	1.898	0.26	0.022	4.63656e-127	Mac
CPM	1.89476e-128	2.24939	0.5	0.089	4.09269e-124	Mac
LCP2	8.36688e-128	1.73599	0.29	0.028	1.80725e-123	Mac
LINC00278	5.90052e-126	1.8392	0.28	0.028	1.27451e-121	Mac
TBC1D14	2.79477e-121	2.12156	0.457	0.079	6.03671e-117	Mac
PRKCB	1.44788e-118	1.76518	0.397	0.055	3.12743e-114	Mac
STK17B	2.339e-116	2.04784	0.43	0.071	5.05223e-112	Mac
SLC9A9	3.70627e-115	2.23971	0.587	0.139	8.00554e-111	Mac
MAML3	5.79678e-115	2.36114	0.547	0.119	1.2521e-110	Mac
SRGAP2	1.44229e-113	2.59114	0.64	0.189	3.11535e-109	Mac
DPYD	1.05272e-110	2.3608	0.767	0.289	2.27389e-106	Mac
VAV1	2.79336e-110	1.34471	0.26	0.026	6.03365e-106	Mac
RHBDF2	1.33196e-108	2.31959	0.477	0.097	2.87703e-104	Mac
FAM49B	1.00455e-107	2.28168	0.577	0.143	2.16983e-103	Mac
INPP5D	6.05444e-107	1.80242	0.493	0.096	1.30776e-102	Mac
FGD4	3.57134e-105	2.09404	0.62	0.163	7.71409e-101	Mac
RCSD1	2.45417e-103	1.71075	0.36	0.054	5.301e-99	Mac
RAB31	5.79516e-103	2.22874	0.65	0.195	1.25175e-98	Mac
PSTPIP2	1.12879e-95	2.17494	0.317	0.048	2.43819e-91	Mac
DTNA	3.68051e-93	1.8362	0.273	0.036	7.94991e-89	Mac
RBPJ	3.60383e-92	3.01592	0.633	0.208	7.78427e-88	Mac
AHR	4.27213e-92	2.08463	0.307	0.046	9.22781e-88	Mac
RAB11FIP1	1.51156e-91	2.13088	0.28	0.038	3.26496e-87	Mac
ACSL1	8.64791e-91	2.04362	0.43	0.09	1.86795e-86	Mac
CTSB	1.1824e-90	2.09305	0.327	0.053	2.55399e-86	Mac
FOXN3	4.04607e-88	1.83691	0.827	0.406	8.73952e-84	Mac
ARHGAP30	5.30462e-88	1.52226	0.25	0.03	1.1458e-83	Mac
DISC1	6.96319e-88	2.07731	0.587	0.176	1.50405e-83	Mac
PTPRC	2.53991e-86	1.22213	0.283	0.038	5.4862e-82	Mac
DEPTOR	1.32073e-83	2.01455	0.377	0.073	2.85279e-79	Mac
TNFRSF1B	8.52945e-82	1.83838	0.27	0.039	1.84236e-77	Mac
MEGF9	2.7534e-81	2.26662	0.313	0.054	5.94734e-77	Mac
ARHGAP15	1.57793e-79	1.32512	0.373	0.069	3.40834e-75	Mac
MCTP1	7.95282e-79	1.17088	0.353	0.065	1.71781e-74	Mac
POU2F2	1.39321e-78	1.90753	0.287	0.045	3.00933e-74	Mac
RP11-426C22.5	1.50072e-78	2.50814	0.533	0.168	3.24155e-74	Mac
APBB1IP	2.85508e-77	1.68626	0.513	0.136	6.16698e-73	Mac
JARID2	1.01546e-76	1.95129	0.65	0.241	2.1934e-72	Mac
ADAP2	3.74092e-76	1.7965	0.28	0.045	8.08039e-72	Mac
AP2A2	3.87057e-76	2.78681	0.657	0.271	8.36044e-72	Mac
FTH1	1.12855e-75	1.80009	0.337	0.066	2.43767e-71	Mac
CHKA	9.6584e-73	1.78114	0.447	0.117	2.08622e-68	Mac
FCGRT	7.57545e-71	2.01217	0.457	0.124	1.6363e-66	Mac
PDE3B	5.9926e-70	1.23617	0.327	0.061	1.2944e-65	Mac
MYO5A	2.43115e-69	1.99546	0.527	0.173	5.25127e-65	Mac
MTSS1	1.86039e-68	2.10472	0.52	0.168	4.01845e-64	Mac
AL592494.5	2.54032e-68	2.08883	0.407	0.1	5.48709e-64	Mac
FAM117B	4.28636e-68	1.79157	0.323	0.066	9.25853e-64	Mac
SH2B3	1.18553e-67	1.82152	0.3	0.058	2.56075e-63	Mac
SPTLC2	7.95138e-67	1.81246	0.53	0.176	1.7175e-62	Mac
TAOK3	2.18411e-66	1.70249	0.627	0.245	4.71768e-62	Mac
FYB	6.29365e-66	1.58805	0.383	0.089	1.35943e-61	Mac
IRS2	1.86524e-65	1.62475	0.27	0.048	4.02893e-61	Mac
SRGAP1	4.78659e-65	1.85035	0.497	0.156	1.0339e-60	Mac
ARHGAP26	4.17307e-64	1.64454	0.563	0.191	9.01384e-60	Mac
NR4A2	1.2579e-61	1.93727	0.483	0.156	2.71705e-57	Mac
RGL1	7.41484e-61	2.11211	0.347	0.085	1.6016e-56	Mac
KCNAB2	1.7852e-60	1.6429	0.28	0.054	3.85604e-56	Mac
FNBP1	7.57326e-59	1.54983	0.597	0.23	1.63583e-54	Mac
PREX1	2.54154e-57	1.80619	0.523	0.196	5.48972e-53	Mac
NAMPT	2.64675e-57	2.12234	0.423	0.131	5.71697e-53	Mac
ANKS1A	1.28432e-55	1.70214	0.537	0.21	2.77413e-51	Mac
LGMN	2.46398e-55	2.05137	0.267	0.055	5.32219e-51	Mac
DOCK11	1.97522e-54	1.69748	0.387	0.108	4.26648e-50	Mac
ROCK1	2.10812e-54	1.70506	0.613	0.279	4.55354e-50	Mac
ZNF710	2.6998e-54	1.76944	0.4	0.118	5.83156e-50	Mac
PTK2B	6.66236e-54	1.71305	0.31	0.073	1.43907e-49	Mac
FKBP5	1.60996e-53	1.02238	0.947	0.7	3.47752e-49	Mac
BLVRB	2.36668e-53	1.52612	0.273	0.058	5.11204e-49	Mac
DIRC3	2.90343e-53	2.43063	0.353	0.098	6.2714e-49	Mac
ARSB	1.56342e-52	1.53342	0.273	0.059	3.37699e-48	Mac
MANBA	2.10077e-51	1.60193	0.37	0.107	4.53766e-47	Mac
DOCK10	1.05556e-50	1.40351	0.31	0.072	2.28002e-46	Mac
IRAK3	1.48338e-48	1.91358	0.46	0.17	3.2041e-44	Mac
PTPRE	6.2405e-47	1.77947	0.41	0.139	1.34795e-42	Mac
ADRBK2	8.84438e-46	1.41961	0.393	0.124	1.91039e-41	Mac
CDC42SE2	1.13813e-45	1.30864	0.49	0.18	2.45836e-41	Mac
PLAUR	1.73203e-45	1.9133	0.307	0.083	3.74119e-41	Mac
GRB2	5.03404e-45	1.54336	0.48	0.185	1.08735e-40	Mac
SFMBT2	2.94967e-43	1.72984	0.53	0.236	6.37129e-39	Mac
ARRB1	4.36921e-42	1.44893	0.307	0.086	9.43749e-38	Mac
DENND1A	4.50777e-42	1.52824	0.533	0.244	9.73679e-38	Mac
MOB3A	5.10651e-42	1.57107	0.373	0.122	1.10301e-37	Mac
TRA2B	9.653e-42	1.74266	0.567	0.29	2.08505e-37	Mac
DOCK8	1.32232e-41	1.59896	0.503	0.218	2.85622e-37	Mac
RASSF3	1.80608e-41	1.42112	0.287	0.075	3.90114e-37	Mac
SAT1	2.17074e-40	1.58928	0.58	0.295	4.6888e-36	Mac
MAP2K1	2.25142e-40	1.66559	0.443	0.178	4.86306e-36	Mac
RNF144B	3.20034e-39	1.66353	0.27	0.073	6.91272e-35	Mac
AHNAK	1.16842e-37	1.27978	0.837	0.661	2.52379e-33	Mac
GAS7	2.0681e-37	1.41877	0.527	0.248	4.46709e-33	Mac
WASF2	4.91208e-37	1.41821	0.63	0.352	1.06101e-32	Mac
NAIP	6.47431e-37	1.55997	0.53	0.265	1.39845e-32	Mac
RILPL2	1.18383e-35	1.74403	0.343	0.12	2.55707e-31	Mac
CMIP	4.08337e-35	1.34196	0.52	0.248	8.82007e-31	Mac
MEF2C	1.01917e-34	1.49595	0.407	0.163	2.2014e-30	Mac
ELMO1	1.75279e-34	1.1101	0.667	0.382	3.78603e-30	Mac
MAN1A1	3.1755e-34	1.34539	0.31	0.099	6.85907e-30	Mac
GNAQ	3.57305e-34	1.45066	0.55	0.292	7.71778e-30	Mac
[truncated: 524 more rows]
