# Supplementary material for: Single-nucleus transcriptomics decodes the link between aging and lumbar disc herniation
Source: Protein Cell. 2025 Mar 22;16(8):667–84. doi: 10.1093/procel/pwaf025 (PMC12342153; doi:10.1093/procel/pwaf025)
Supplement: pwaf025_suppl_Supplementary_Table_S3 [file pwaf025_suppl_supplementary_table_s3.xlsx]

## Sheet: Table S3
Table S3. Differentially expressed genes of single-nucleus RNA sequencing datasets of human nucleus pulposus from aged and young herniated lumbar disc.
Gene name	Cell type	p_val	avg_log2FC	pct.1	pct.2	p_val_adj	Change	Common_specific	Class
HFM1	EC	3.62273e-122	-5.72542	0.156	1	7.8251e-118	Downregulated	DOWN_common	H-DEG
SLCO5A1	EC	5.49668e-103	-4.21165	0.027	0.908	1.18728e-98	Downregulated	DOWN_specific	H-DEG
CDH13	EC	6.54631e-91	3.1363	0.783	0.121	1.414e-86	Upregulated	UP_common	H-DEG
LINGO1	EC	1.15708e-71	-3.0729	0.327	0.843	2.49928e-67	Downregulated	DOWN_common	H-DEG
DPYSL3	EC	8.18585e-64	1.55807	0.49	0.025	1.76814e-59	Upregulated	UP_specific	H-DEG
RBMS3-AS3	EC	3.03655e-61	1.35361	0.494	0.033	6.55894e-57	Upregulated	UP_specific	H-DEG
CELF2	EC	1.09778e-58	2.10329	0.395	0.006	2.37121e-54	Upregulated	UP_common	H-DEG
ETS2	EC	9.6753e-56	1.38289	0.593	0.086	2.08987e-51	Upregulated	UP_specific	H-DEG
ALDH1A2	EC	4.70068e-55	2.02023	0.361	0.003	1.01535e-50	Upregulated	UP_specific	H-DEG
TPO	EC	3.28826e-53	2.98912	0.354	0.005	7.10265e-49	Upregulated	UP_common	H-DEG
B2M	EC	7.69744e-52	1.3785	0.726	0.17	1.66265e-47	Upregulated	UP_specific	H-DEG
EPB41L3	EC	5.17257e-50	1.71813	0.342	0.006	1.11727e-45	Upregulated	UP_specific	H-DEG
JUNB	EC	4.71043e-48	1.41569	0.57	0.102	1.01745e-43	Upregulated	UP_specific	H-DEG
SULF1	EC	1.4713e-45	1.99745	0.414	0.04	3.17801e-41	Upregulated	UP_common	H-DEG
COBLL1	EC	3.36359e-45	1.75672	0.384	0.03	7.26536e-41	Upregulated	UP_specific	H-DEG
PDE3A	EC	3.31587e-44	-2.56035	0.236	0.671	7.16229e-40	Downregulated	DOWN_common	H-DEG
AC007319.1	EC	2.81968e-43	1.78405	0.513	0.089	6.09051e-39	Upregulated	UP_specific	H-DEG
POSTN	EC	3.60026e-43	2.12774	0.278	0	7.77656e-39	Upregulated	UP_common	H-DEG
BTG2	EC	8.55734e-43	1.3372	0.384	0.035	1.84838e-38	Upregulated	UP_specific	H-DEG
MEOX2	EC	1.00712e-42	1.62865	0.319	0.013	2.17538e-38	Upregulated	UP_specific	H-DEG
ADAMTS9	EC	5.97741e-42	2.27051	0.7	0.224	1.29112e-37	Upregulated	UP_specific	H-DEG
ATP1A1	EC	7.46371e-42	1.6111	0.597	0.146	1.61216e-37	Upregulated	UP_specific	H-DEG
ITGA5	EC	7.88825e-42	1.0893	0.658	0.16	1.70386e-37	Upregulated	UP_specific	H-DEG
CA8	EC	8.9476e-42	1.86624	0.35	0.024	1.93268e-37	Upregulated	UP_specific	H-DEG
ADAMTS1	EC	1.06603e-40	1.51355	0.498	0.089	2.30263e-36	Upregulated	UP_specific	H-DEG
SDCBP	EC	1.33198e-40	1.09964	0.586	0.13	2.87708e-36	Upregulated	UP_specific	H-DEG
ESYT2	EC	1.63918e-40	1.19513	0.829	0.281	3.54064e-36	Upregulated	UP_specific	H-DEG
KITLG	EC	1.66128e-40	1.45032	0.35	0.027	3.58837e-36	Upregulated	UP_specific	H-DEG
ITPR2	EC	1.77015e-40	1.55061	0.707	0.232	3.82352e-36	Upregulated	UP_specific	H-DEG
HMCN1	EC	3.32967e-39	1.27411	0.338	0.025	7.19208e-35	Upregulated	UP_specific	H-DEG
PDIA5	EC	4.90741e-39	1.06623	0.441	0.065	1.06e-34	Upregulated	UP_specific	H-DEG
SRSF11	EC	1.12637e-38	0.782957	0.536	0.103	2.43296e-34	Upregulated	UP_specific	H-DEG
AHNAK	EC	1.92952e-38	-2.01697	0.555	0.763	4.16776e-34	Downregulated	DOWN_specific	H-DEG
HNRNPA2B1	EC	7.37308e-38	1.12537	0.757	0.246	1.59258e-33	Upregulated	UP_specific	H-DEG
MBNL1	EC	7.70889e-38	1.40085	0.928	0.525	1.66512e-33	Upregulated	UP_specific	H-DEG
GLS	EC	1.7543e-37	1.27729	0.635	0.173	3.78928e-33	Upregulated	UP_specific	H-DEG
STOM	EC	1.91891e-37	1.02531	0.49	0.09	4.14485e-33	Upregulated	UP_specific	H-DEG
LRIG1	EC	3.8867e-37	1.12009	0.327	0.025	8.39526e-33	Upregulated	UP_specific	H-DEG
DNASE1L3	EC	4.05922e-37	-2.96144	0.167	0.584	8.76792e-33	Downregulated	DOWN_common	H-DEG
RP11-779O18.3	EC	4.53116e-37	1.01447	0.251	0.003	9.7873e-33	Upregulated	UP_specific	H-DEG
PABPC1	EC	5.29026e-37	1.158	0.536	0.116	1.1427e-32	Upregulated	UP_specific	H-DEG
TMOD1	EC	1.74734e-36	1.21932	0.236	0	3.77425e-32	Upregulated	UP_specific	H-DEG
SMAD1	EC	1.786e-36	1.15446	0.49	0.094	3.85777e-32	Upregulated	UP_specific	H-DEG
KTN1	EC	2.79861e-36	0.875692	0.673	0.183	6.04501e-32	Upregulated	UP_specific	H-DEG
TMSB10	EC	4.32461e-36	0.982392	0.449	0.078	9.34116e-32	Upregulated	UP_specific	H-DEG
CREB5	EC	9.11759e-36	1.73436	0.437	0.078	1.9694e-31	Upregulated	UP_specific	H-DEG
H3F3B	EC	6.70695e-35	0.901448	0.521	0.113	1.4487e-30	Upregulated	UP_specific	H-DEG
ACTG1	EC	7.37405e-35	0.899311	0.342	0.037	1.59279e-30	Upregulated	UP_specific	H-DEG
TLE1	EC	1.07294e-34	1.10103	0.411	0.063	2.31755e-30	Upregulated	UP_specific	H-DEG
WSB1	EC	1.44508e-34	0.768539	0.791	0.254	3.12138e-30	Upregulated	UP_specific	H-DEG
MCTP1	EC	1.84888e-34	1.97177	0.886	0.441	3.99358e-30	Upregulated	UP_specific	H-DEG
ABLIM1	EC	3.00531e-34	1.38867	0.878	0.446	6.49147e-30	Upregulated	UP_specific	H-DEG
SSH1	EC	4.15458e-34	0.947363	0.635	0.183	8.9739e-30	Upregulated	UP_specific	H-DEG
CDH23	EC	5.25899e-34	1.26139	0.456	0.087	1.13594e-29	Upregulated	UP_specific	H-DEG
DUSP1	EC	6.74674e-34	0.882242	0.464	0.09	1.4573e-29	Upregulated	UP_specific	H-DEG
SCARB1	EC	7.77165e-34	1.26798	0.338	0.038	1.67868e-29	Upregulated	UP_specific	H-DEG
VEGFC	EC	1.14874e-33	1.83533	0.384	0.062	2.48128e-29	Upregulated	UP_specific	H-DEG
SAMD4A	EC	1.47362e-33	1.37262	0.529	0.133	3.18301e-29	Upregulated	UP_specific	H-DEG
MLPH	EC	1.69766e-33	0.864744	0.217	0	3.66694e-29	Upregulated	UP_common	H-DEG
PSMD5-AS1	EC	1.66395e-32	0.771835	0.262	0.014	3.59413e-28	Upregulated	UP_specific	H-DEG
MT-CO2	EC	2.13609e-32	-2.70369	0	0.398	4.61396e-28	Downregulated	DOWN_common	H-DEG
CDKN1A	EC	2.50701e-32	0.814572	0.418	0.073	5.41514e-28	Upregulated	UP_specific	H-DEG
ADAM19	EC	2.60618e-32	1.05077	0.209	0	5.62935e-28	Upregulated	UP_specific	H-DEG
HSPA1A	EC	2.60618e-32	1.10332	0.209	0	5.62935e-28	Upregulated	UP_common	H-DEG
FUS	EC	3.14236e-32	0.787324	0.711	0.219	6.78751e-28	Upregulated	UP_specific	H-DEG
FAM155A	EC	3.92991e-32	1.91781	0.65	0.265	8.48861e-28	Upregulated	UP_specific	H-DEG
GBE1	EC	3.92992e-32	1.63639	0.487	0.116	8.48862e-28	Upregulated	UP_specific	H-DEG
COL18A1	EC	4.618e-32	0.825545	0.441	0.086	9.97489e-28	Upregulated	UP_specific	H-DEG
C1orf21	EC	8.90684e-32	1.00079	0.502	0.117	1.92388e-27	Upregulated	UP_specific	H-DEG
AQP1	EC	1.19738e-31	0.766124	0.262	0.016	2.58635e-27	Upregulated	UP_specific	H-DEG
MYO1E	EC	2.28152e-31	2.00975	0.859	0.457	4.92808e-27	Upregulated	UP_specific	H-DEG
FILIP1L	EC	2.46639e-31	0.984528	0.35	0.049	5.32741e-27	Upregulated	UP_specific	H-DEG
BACE2	EC	2.51105e-31	1.10416	0.597	0.175	5.42387e-27	Upregulated	UP_specific	H-DEG
CALCRL	EC	3.26804e-31	1.46979	0.779	0.351	7.05897e-27	Upregulated	UP_specific	H-DEG
AC011526.1	EC	4.26768e-31	0.786894	0.452	0.09	9.21819e-27	Upregulated	UP_specific	H-DEG
ERCC1	EC	4.33654e-31	1.25818	0.502	0.129	9.36693e-27	Upregulated	UP_specific	H-DEG
CEBPD	EC	4.36384e-31	0.909374	0.247	0.013	9.4259e-27	Upregulated	UP_specific	H-DEG
EGFR	EC	4.78199e-31	1.47958	0.346	0.052	1.03291e-26	Upregulated	UP_specific	H-DEG
EFNB2	EC	4.85148e-31	1.17453	0.601	0.176	1.04792e-26	Upregulated	UP_specific	H-DEG
DSTN	EC	5.76326e-31	0.923875	0.51	0.125	1.24486e-26	Upregulated	UP_specific	H-DEG
STC1	EC	6.17056e-31	1.71279	0.304	0.033	1.33284e-26	Upregulated	UP_specific	H-DEG
IQCJ-SCHIP1	EC	1.68013e-30	1.222	0.407	0.078	3.62908e-26	Upregulated	UP_specific	H-DEG
SETBP1	EC	2.14703e-30	1.24341	0.365	0.06	4.63758e-26	Upregulated	UP_specific	H-DEG
LTBP1	EC	2.17739e-30	1.13819	0.365	0.059	4.70316e-26	Upregulated	UP_specific	H-DEG
SRSF7	EC	2.24592e-30	1.04184	0.532	0.14	4.8512e-26	Upregulated	UP_specific	H-DEG
STARD13	EC	2.6624e-30	0.923237	0.764	0.279	5.75078e-26	Upregulated	UP_specific	H-DEG
SLC7A1	EC	5.93471e-30	0.805446	0.194	0	1.2819e-25	Upregulated	UP_specific	H-DEG
SQSTM1	EC	6.85683e-30	1.31284	0.475	0.113	1.48107e-25	Upregulated	UP_specific	H-DEG
MT2A	EC	6.88235e-30	1.76425	0.27	0.024	1.48659e-25	Upregulated	UP_specific	H-DEG
HLA-E	EC	9.37155e-30	0.772684	0.7	0.237	2.02425e-25	Upregulated	UP_specific	H-DEG
NTN1	EC	1.072e-29	2.14953	0.232	0.011	2.31553e-25	Upregulated	UP_specific	H-DEG
NUTM2A-AS1	EC	1.18047e-29	0.780426	0.696	0.241	2.54981e-25	Upregulated	UP_specific	H-DEG
RASA4B	EC	1.74614e-29	0.784188	0.289	0.03	3.77166e-25	Upregulated	UP_specific	H-DEG
NPAS2	EC	5.37685e-29	1.16854	0.361	0.063	1.1614e-24	Upregulated	UP_specific	H-DEG
KLF12	EC	7.50395e-29	1.09535	0.43	0.095	1.62085e-24	Upregulated	UP_specific	H-DEG
MT-CO1	EC	1.40333e-28	-2.6956	0.038	0.406	3.03119e-24	Downregulated	DOWN_common	H-DEG
TSC22D2	EC	1.88979e-28	1.4239	0.544	0.16	4.08194e-24	Upregulated	UP_specific	H-DEG
ELL2	EC	2.23823e-28	0.778429	0.403	0.081	4.83458e-24	Upregulated	UP_specific	H-DEG
TOX	EC	3.37737e-28	1.35461	0.183	0	7.29512e-24	Upregulated	UP_specific	H-DEG
SDPR	EC	3.89216e-28	1.04503	0.452	0.108	8.40706e-24	Upregulated	UP_specific	H-DEG
RP3-510L9.1	EC	5.60786e-28	0.877946	0.304	0.04	1.2113e-23	Upregulated	UP_specific	H-DEG
MECOM	EC	5.87681e-28	1.24135	0.844	0.449	1.26939e-23	Upregulated	UP_specific	H-DEG
CCND3	EC	5.93386e-28	-1.71022	0.624	0.773	1.28171e-23	Downregulated	DOWN_specific	H-DEG
RAB11A	EC	6.26941e-28	0.80224	0.468	0.11	1.35419e-23	Upregulated	UP_specific	H-DEG
BTG1	EC	6.40009e-28	0.781323	0.452	0.103	1.38242e-23	Upregulated	UP_specific	H-DEG
SLC4A7	EC	1.49088e-27	0.816441	0.259	0.024	3.22031e-23	Upregulated	UP_specific	H-DEG
FOSL2	EC	1.53641e-27	0.946801	0.548	0.168	3.31865e-23	Upregulated	UP_specific	H-DEG
RN7SL1	EC	2.62224e-27	-2.32015	0	0.346	5.66404e-23	Downregulated	DOWN_specific	H-DEG
CLU	EC	3.30975e-27	0.892261	0.217	0.011	7.14906e-23	Upregulated	UP_specific	H-DEG
ARAP2	EC	4.92793e-27	0.839349	0.175	0	1.06443e-22	Upregulated	UP_specific	H-DEG
ADAMTS18	EC	4.92793e-27	1.36701	0.175	0	1.06443e-22	Upregulated	UP_specific	H-DEG
AMD1	EC	7.05248e-27	0.949266	0.342	0.06	1.52334e-22	Upregulated	UP_specific	H-DEG
GULP1	EC	8.82914e-27	0.919453	0.373	0.073	1.90709e-22	Upregulated	UP_specific	H-DEG
TRPC1	EC	9.38898e-27	0.77696	0.285	0.037	2.02802e-22	Upregulated	UP_specific	H-DEG
DAAM1	EC	1.22158e-26	0.954304	0.483	0.13	2.63862e-22	Upregulated	UP_specific	H-DEG
TUSC3	EC	1.35994e-26	1.40629	0.24	0.021	2.93747e-22	Upregulated	UP_specific	H-DEG
RP11-64D24.2	EC	2.56926e-26	0.905607	0.262	0.029	5.54959e-22	Upregulated	UP_specific	H-DEG
HDAC9	EC	3.10136e-26	1.6745	0.471	0.143	6.69894e-22	Upregulated	UP_specific	H-DEG
PDLIM5	EC	3.53745e-26	0.826001	0.783	0.324	7.64089e-22	Upregulated	UP_specific	H-DEG
CCDC85A	EC	1.02131e-25	1.37339	0.608	0.225	2.20603e-21	Upregulated	UP_specific	H-DEG
FKBP5	EC	1.66028e-25	-1.26539	0.677	0.843	3.58621e-21	Downregulated	DOWN_specific	H-DEG
TLE4	EC	1.93262e-25	0.861891	0.38	0.081	4.17446e-21	Upregulated	UP_specific	H-DEG
CADPS2	EC	2.22557e-25	0.845362	0.886	0.444	4.80723e-21	Upregulated	UP_specific	H-DEG
AL035610.2	EC	2.49961e-25	1.46973	0.224	0.019	5.39916e-21	Upregulated	UP_specific	H-DEG
EPB41L2	EC	2.59848e-25	0.81016	0.597	0.2	5.61272e-21	Upregulated	UP_specific	H-DEG
RBMS3	EC	3.57217e-25	0.989657	0.943	0.614	7.71589e-21	Upregulated	UP_specific	H-DEG
REV3L	EC	4.9181e-25	0.970412	0.7	0.281	1.06231e-20	Upregulated	UP_specific	H-DEG
FBXL7	EC	5.09412e-25	0.928746	0.863	0.471	1.10033e-20	Upregulated	UP_specific	H-DEG
RP6-99M1.2	EC	7.08188e-25	1.01113	0.266	0.035	1.52969e-20	Upregulated	UP_specific	H-DEG
LAMC1	EC	7.95228e-25	1.11171	0.49	0.141	1.71769e-20	Upregulated	UP_specific	H-DEG
RP4-678D15.1	EC	1.15343e-24	0.810474	0.251	0.029	2.49141e-20	Upregulated	UP_specific	H-DEG
IMMP2L	EC	1.30109e-24	1.03232	0.738	0.335	2.81035e-20	Upregulated	UP_specific	H-DEG
CAV1	EC	2.36447e-24	0.965367	0.513	0.16	5.10726e-20	Upregulated	UP_specific	H-DEG
ACACB	EC	2.61247e-24	-1.28159	0.753	0.803	5.64294e-20	Downregulated	DOWN_specific	H-DEG
PPAP2B	EC	4.00069e-24	0.89396	0.57	0.195	8.64148e-20	Upregulated	UP_specific	H-DEG
MT-ATP6	EC	4.10372e-24	-2.47219	0	0.311	8.86404e-20	Downregulated	DOWN_common	H-DEG
MT-CO3	EC	6.30669e-24	-2.37137	0.004	0.314	1.36224e-19	Downregulated	DOWN_specific	H-DEG
PDE4D	EC	7.21366e-24	1.13544	0.757	0.371	1.55815e-19	Upregulated	UP_specific	H-DEG
WLS	EC	1.19133e-23	0.791705	0.312	0.056	2.57327e-19	Upregulated	UP_specific	H-DEG
GATA6	EC	1.31814e-23	1.14452	0.202	0.014	2.84718e-19	Upregulated	UP_specific	H-DEG
CCSER1	EC	1.64534e-23	1.26004	0.669	0.305	3.55393e-19	Upregulated	UP_specific	H-DEG
MAP3K8	EC	2.38714e-23	0.822245	0.468	0.135	5.15623e-19	Upregulated	UP_specific	H-DEG
SYN3	EC	3.4891e-23	0.90098	0.243	0.029	7.53645e-19	Upregulated	UP_specific	H-DEG
ITPR1	EC	4.9125e-23	0.803533	0.471	0.141	1.0611e-18	Upregulated	UP_specific	H-DEG
LOXL2	EC	6.30987e-23	0.953981	0.357	0.079	1.36293e-18	Upregulated	UP_specific	H-DEG
DOCK11	EC	8.80933e-23	1.21142	0.171	0.006	1.90281e-18	Upregulated	UP_specific	H-DEG
LNX1	EC	1.75722e-22	1.51989	0.346	0.083	3.7956e-18	Upregulated	UP_specific	H-DEG
KLF6	EC	1.77633e-22	1.01097	0.494	0.162	3.83688e-18	Upregulated	UP_specific	H-DEG
RNF122	EC	1.8326e-22	1.12543	0.278	0.048	3.95842e-18	Upregulated	UP_specific	H-DEG
ELTD1	EC	2.04592e-22	0.850449	0.749	0.321	4.41919e-18	Upregulated	UP_specific	H-DEG
KCNN3	EC	2.06132e-22	0.852533	0.441	0.124	4.45246e-18	Upregulated	UP_specific	H-DEG
MEF2A	EC	2.90231e-22	0.878611	0.833	0.422	6.26898e-18	Upregulated	UP_specific	H-DEG
NDRG1	EC	3.15311e-22	1.16021	0.677	0.276	6.81072e-18	Upregulated	UP_specific	H-DEG
PTPRK	EC	3.1676e-22	0.813666	0.711	0.313	6.84201e-18	Upregulated	UP_specific	H-DEG
ABLIM3	EC	3.81007e-22	1.06568	0.601	0.229	8.22974e-18	Upregulated	UP_specific	H-DEG
NFKBIZ	EC	5.0214e-22	0.753777	0.445	0.13	1.08462e-17	Upregulated	UP_specific	H-DEG
PDLIM1	EC	5.64477e-22	0.969372	0.441	0.13	1.21927e-17	Upregulated	UP_specific	H-DEG
RASSF8	EC	6.48109e-22	0.828173	0.319	0.067	1.39992e-17	Upregulated	UP_specific	H-DEG
CTDSPL	EC	7.90236e-22	0.828094	0.312	0.063	1.70691e-17	Upregulated	UP_specific	H-DEG
MTUS1	EC	1.06206e-21	0.790456	0.719	0.306	2.29406e-17	Upregulated	UP_specific	H-DEG
NFATC1	EC	1.41239e-21	0.753988	0.46	0.137	3.05077e-17	Upregulated	UP_specific	H-DEG
RCAN1	EC	1.7022e-21	0.969937	0.278	0.049	3.67675e-17	Upregulated	UP_specific	H-DEG
CPXM2	EC	1.71772e-21	0.988114	0.319	0.068	3.71028e-17	Upregulated	UP_specific	H-DEG
CBLB	EC	2.35389e-21	0.990851	0.76	0.359	5.08441e-17	Upregulated	UP_specific	H-DEG
DOCK4	EC	4.20188e-21	0.90671	0.909	0.621	9.07605e-17	Upregulated	UP_specific	H-DEG
CLDN5	EC	4.40905e-21	0.786729	0.198	0.019	9.52354e-17	Upregulated	UP_specific	H-DEG
RTN4	EC	4.4604e-21	0.845551	0.555	0.195	9.63446e-17	Upregulated	UP_specific	H-DEG
SORBS1	EC	4.87034e-21	0.85561	0.673	0.289	1.05199e-16	Upregulated	UP_specific	H-DEG
PDK4	EC	5.85133e-21	1.38153	0.452	0.146	1.26389e-16	Upregulated	UP_specific	H-DEG
HIVEP2	EC	6.0023e-21	0.800552	0.498	0.168	1.2965e-16	Upregulated	UP_specific	H-DEG
WWP2	EC	7.95901e-21	-1.85769	0.042	0.335	1.71915e-16	Downregulated	DOWN_specific	H-DEG
SEMA6D	EC	8.76412e-21	0.982775	0.297	0.06	1.89305e-16	Upregulated	UP_specific	H-DEG
DHFR	EC	9.64766e-21	-1.8662	0.023	0.305	2.0839e-16	Downregulated	DOWN_common	H-DEG
ENPP2	EC	1.21185e-20	1.30796	0.213	0.025	2.6176e-16	Upregulated	UP_specific	H-DEG
NAMPT	EC	1.41047e-20	1.35693	0.597	0.26	3.04662e-16	Upregulated	UP_specific	H-DEG
SRGN	EC	1.79696e-20	1.0021	0.331	0.078	3.88143e-16	Upregulated	UP_specific	H-DEG
TLL1	EC	2.12416e-20	1.36681	0.43	0.137	4.58818e-16	Upregulated	UP_specific	H-DEG
COL15A1	EC	2.27132e-20	1.37156	0.517	0.195	4.90604e-16	Upregulated	UP_specific	H-DEG
CAMK2D	EC	2.3575e-20	0.922333	0.654	0.27	5.0922e-16	Upregulated	UP_specific	H-DEG
FBXO11	EC	2.43348e-20	1.03404	0.741	0.329	5.25632e-16	Upregulated	UP_specific	H-DEG
OSBPL6	EC	3.04122e-20	0.956104	0.183	0.016	6.56904e-16	Upregulated	UP_specific	H-DEG
IL1R1	EC	3.27196e-20	0.860157	0.422	0.122	7.06744e-16	Upregulated	UP_specific	H-DEG
CD9	EC	3.42897e-20	0.77622	0.411	0.121	7.40658e-16	Upregulated	UP_specific	H-DEG
GRB10	EC	3.80023e-20	0.974462	0.802	0.392	8.2085e-16	Upregulated	UP_specific	H-DEG
BACH2	EC	3.93604e-20	0.791759	0.27	0.051	8.50185e-16	Upregulated	UP_specific	H-DEG
MT-ND4	EC	5.37464e-20	-2.09571	0	0.263	1.16092e-15	Downregulated	DOWN_specific	H-DEG
TCF4	EC	5.48555e-20	0.807246	0.954	0.611	1.18488e-15	Upregulated	UP_specific	H-DEG
HIVEP1	EC	8.40837e-20	0.893	0.441	0.141	1.81621e-15	Upregulated	UP_specific	H-DEG
TCF7L2	EC	1.00107e-19	0.798304	0.741	0.335	2.1623e-15	Upregulated	UP_specific	H-DEG
NAV3	EC	1.24835e-19	0.775923	0.376	0.103	2.69643e-15	Upregulated	UP_specific	H-DEG
MEOX1	EC	1.7905e-19	0.933725	0.209	0.027	3.86748e-15	Upregulated	UP_specific	H-DEG
PELI1	EC	5.05897e-19	1.13374	0.574	0.23	1.09274e-14	Upregulated	UP_specific	H-DEG
TMTC2	EC	9.36171e-19	1.07855	0.38	0.116	2.02213e-14	Upregulated	UP_specific	H-DEG
ANXA3	EC	1.12114e-18	0.750911	0.163	0.013	2.42167e-14	Upregulated	UP_specific	H-DEG
FAM65B	EC	1.35186e-18	0.806603	0.125	0.002	2.92001e-14	Upregulated	UP_specific	H-DEG
CLIC4	EC	2.47333e-18	0.751266	0.779	0.375	5.34239e-14	Upregulated	UP_specific	H-DEG
GALM	EC	2.89153e-18	0.764373	0.259	0.051	6.2457e-14	Upregulated	UP_specific	H-DEG
MT-ND3	EC	3.00431e-18	-2.28937	0.027	0.281	6.48931e-14	Downregulated	DOWN_specific	H-DEG
FAM189A2	EC	3.3229e-18	0.786428	0.175	0.017	7.17747e-14	Upregulated	UP_specific	H-DEG
ITGA6	EC	4.43385e-18	0.810346	0.722	0.341	9.57712e-14	Upregulated	UP_specific	H-DEG
FAM107A	EC	6.17925e-18	0.947818	0.236	0.044	1.33472e-13	Upregulated	UP_specific	H-DEG
MT-ND2	EC	6.60056e-18	-1.8243	0	0.238	1.42572e-13	Downregulated	DOWN_specific	H-DEG
PCDH15	EC	6.91303e-18	1.19029	0.114	0	1.49321e-13	Upregulated	UP_specific	H-DEG
CHRM3	EC	7.04002e-18	-1.24159	0.433	0.684	1.52064e-13	Downregulated	DOWN_common	H-DEG
MEF2C-AS1	EC	1.01869e-17	0.751578	0.376	0.117	2.20036e-13	Upregulated	UP_specific	H-DEG
EMP1	EC	1.13035e-17	1.00307	0.852	0.498	2.44155e-13	Upregulated	UP_specific	H-DEG
MEF2C	EC	1.80366e-17	0.751168	0.681	0.324	3.8959e-13	Upregulated	UP_specific	H-DEG
MT-CYB	EC	1.92123e-17	-2.02307	0.008	0.244	4.14985e-13	Downregulated	DOWN_specific	H-DEG
GGT5	EC	2.24989e-17	-2.08678	0.095	0.348	4.85977e-13	Downregulated	DOWN_specific	H-DEG
YBX3	EC	2.50177e-17	1.01739	0.707	0.352	5.40382e-13	Upregulated	UP_specific	H-DEG
CADM2	EC	2.52434e-17	2.13672	0.11	0	5.45257e-13	Upregulated	UP_specific	H-DEG
THSD4	EC	3.24117e-17	1.28558	0.369	0.119	7.00093e-13	Upregulated	UP_specific	H-DEG
RYR3	EC	3.40592e-17	0.907084	0.24	0.046	7.35679e-13	Upregulated	UP_specific	H-DEG
FRMPD4	EC	3.80331e-17	0.795134	0.133	0.006	8.21515e-13	Upregulated	UP_specific	H-DEG
AKAP12	EC	3.8246e-17	-1.10824	0.224	0.51	8.26113e-13	Downregulated	DOWN_specific	H-DEG
PGM5	EC	4.38897e-17	0.75531	0.563	0.24	9.48017e-13	Upregulated	UP_specific	H-DEG
MAP3K1	EC	6.49062e-17	0.89623	0.445	0.165	1.40197e-12	Upregulated	UP_specific	H-DEG
CD83	EC	9.19665e-17	0.892193	0.106	0	1.98648e-12	Upregulated	UP_specific	H-DEG
AL163953.3	EC	1.24636e-16	0.855718	0.251	0.056	2.69214e-12	Upregulated	UP_specific	H-DEG
SESN3	EC	1.80464e-16	0.822435	0.274	0.067	3.89801e-12	Upregulated	UP_specific	H-DEG
FNIP2	EC	3.23931e-16	0.906012	0.631	0.289	6.99692e-12	Upregulated	UP_specific	H-DEG
ARHGEF3	EC	3.4882e-16	0.840489	0.707	0.397	7.53451e-12	Upregulated	UP_specific	H-DEG
YPEL2	EC	6.55495e-16	0.784156	0.38	0.125	1.41587e-11	Upregulated	UP_specific	H-DEG
MB21D2	EC	6.99555e-16	0.872127	0.209	0.038	1.51104e-11	Upregulated	UP_specific	H-DEG
GAREM	EC	8.05416e-16	0.966843	0.262	0.065	1.7397e-11	Upregulated	UP_specific	H-DEG
ERBB4	EC	8.6595e-16	1.0493	0.106	0.002	1.87045e-11	Upregulated	UP_specific	H-DEG
ATF3	EC	1.14136e-15	0.76698	0.369	0.125	2.46534e-11	Upregulated	UP_specific	H-DEG
SNTG2	EC	1.32347e-15	0.812212	0.643	0.321	2.85869e-11	Upregulated	UP_specific	H-DEG
FOS	EC	1.35675e-15	0.814655	0.749	0.408	2.93059e-11	Upregulated	UP_specific	H-DEG
RGS6	EC	1.412e-15	1.45227	0.198	0.035	3.04992e-11	Upregulated	UP_specific	H-DEG
MGLL	EC	1.57374e-15	0.782117	0.407	0.144	3.39927e-11	Upregulated	UP_specific	H-DEG
MT-ND1	EC	1.62017e-15	-1.70587	0	0.208	3.49957e-11	Downregulated	DOWN_specific	H-DEG
COL4A1	EC	1.73202e-15	1.13836	0.548	0.257	3.74116e-11	Upregulated	UP_specific	H-DEG
BAI3	EC	2.2149e-15	1.26617	0.125	0.008	4.78419e-11	Upregulated	UP_specific	H-DEG
DDX58	EC	3.03821e-15	0.78	0.331	0.102	6.56252e-11	Upregulated	UP_specific	H-DEG
FABP4	EC	8.1264e-15	1.11411	0.175	0.029	1.7553e-10	Upregulated	UP_specific	H-DEG
ELOVL7	EC	1.23591e-14	0.82834	0.179	0.03	2.66958e-10	Upregulated	UP_specific	H-DEG
PCDH19	EC	2.13748e-14	1.43222	0.179	0.032	4.61695e-10	Upregulated	UP_specific	H-DEG
AUTS2	EC	3.71325e-14	0.951611	0.57	0.3	8.02062e-10	Upregulated	UP_specific	H-DEG
PARM1	EC	4.41778e-14	0.868652	0.106	0.005	9.5424e-10	Upregulated	UP_specific	H-DEG
EMCN	EC	5.9236e-14	0.836501	0.791	0.492	1.2795e-09	Upregulated	UP_specific	H-DEG
TEX14	EC	1.54333e-13	0.755207	0.232	0.059	3.33359e-09	Upregulated	UP_specific	H-DEG
KLF7	EC	1.55127e-13	0.750517	0.73	0.375	3.35075e-09	Upregulated	UP_specific	H-DEG
MIR4435-1HG	EC	2.56829e-13	0.771954	0.43	0.175	5.5475e-09	Upregulated	UP_specific	H-DEG
B4GALT1	EC	5.15375e-13	0.759742	0.38	0.146	1.11321e-08	Upregulated	UP_specific	H-DEG
ADAMTS9-AS2	EC	1.05076e-12	1.03527	0.627	0.367	2.26963e-08	Upregulated	UP_specific	H-DEG
TGFB2	EC	1.31804e-12	0.995279	0.106	0.008	2.84697e-08	Upregulated	UP_specific	H-DEG
MAST4	EC	4.5787e-12	0.854229	0.608	0.317	9.89e-08	Upregulated	UP_specific	H-DEG
CHODL	EC	8.06893e-12	0.912928	0.118	0.014	1.74289e-07	Upregulated	UP_specific	H-DEG
NOS1AP	EC	9.34832e-12	0.920363	0.171	0.038	2.01924e-07	Upregulated	UP_specific	H-DEG
CX3CL1	EC	1.83575e-11	0.896554	0.163	0.035	3.96521e-07	Upregulated	UP_specific	H-DEG
ARID4B	EC	2.88358e-11	-1.0095	0.734	0.694	6.22854e-07	Downregulated	DOWN_specific	H-DEG
PRRC2C	EC	3.80388e-11	-1.34747	0.639	0.621	8.21637e-07	Downregulated	DOWN_specific	H-DEG
EPAS1	EC	1.09428e-10	0.788801	0.901	0.614	2.36364e-06	Upregulated	UP_specific	H-DEG
CTD-3179P9.1	EC	1.27204e-10	1.44729	0.278	0.113	2.74761e-06	Upregulated	UP_specific	H-DEG
TGFBR3	EC	4.89475e-10	-1.43497	0.627	0.614	1.05727e-05	Downregulated	DOWN_specific	H-DEG
FGF13	EC	6.19264e-10	1.21166	0.16	0.04	1.33761e-05	Upregulated	UP_specific	H-DEG
RBM39	EC	1.68454e-09	-1.17521	0.753	0.644	3.6386e-05	Downregulated	DOWN_specific	H-DEG
GPM6A	EC	1.89402e-09	-1.65216	0.183	0.352	4.09108e-05	Downregulated	DOWN_specific	H-DEG
PIK3C2A	EC	2.36971e-09	-0.854139	0.787	0.697	5.11856e-05	Downregulated	DOWN_specific	H-DEG
NR2F1	EC	2.48635e-09	-1.33681	0.03	0.176	5.37051e-05	Downregulated	DOWN_specific	H-DEG
RBM6	EC	2.48693e-09	-1.01848	0.787	0.7	5.37176e-05	Downregulated	DOWN_specific	H-DEG
PCSK5	EC	2.74397e-09	0.953131	0.335	0.149	5.92697e-05	Upregulated	UP_specific	H-DEG
NPAS3	EC	5.00338e-09	0.86338	0.278	0.116	0.000108073	Upregulated	UP_specific	H-DEG
GFOD2	EC	5.25236e-09	-1.47826	0.293	0.421	0.000113451	Downregulated	DOWN_specific	H-DEG
TRPS1	EC	8.40613e-09	-1.10502	0.038	0.183	0.000181572	Downregulated	DOWN_specific	H-DEG
PIEZO2	EC	1.07177e-08	-0.840957	0.209	0.402	0.000231502	Downregulated	DOWN_common	H-DEG
NOTCH4	EC	2.1878e-08	-1.21689	0.464	0.524	0.000472565	Downregulated	DOWN_common	H-DEG
ITPKC	EC	3.49552e-08	0.762081	0.373	0.189	0.000755032	Upregulated	UP_specific	H-DEG
MT-ND5	EC	3.51292e-08	-1.33904	0.053	0.19	0.000758791	Downregulated	DOWN_specific	H-DEG
ZNF385D	EC	1.67836e-07	0.824114	0.582	0.373	0.00362526	Upregulated	UP_specific	H-DEG
CD36	EC	1.9366e-07	1.68869	0.422	0.276	0.00418306	Upregulated	UP_specific	H-DEG
LINC00893	EC	2.75774e-07	-0.955912	0.004	0.102	0.00595671	Downregulated	DOWN_specific	H-DEG
PTPN6	EC	3.16329e-07	-1.56307	0.099	0.23	0.00683271	Downregulated	DOWN_specific	H-DEG
RUNX1	EC	4.82642e-07	-1.02905	0.019	0.125	0.0104251	Downregulated	DOWN_specific	H-DEG
NRG3	EC	5.45607e-07	0.949224	0.11	0.029	0.0117851	Upregulated	UP_specific	H-DEG
CPM	EC	5.46634e-07	-1.26822	0.152	0.287	0.0118073	Downregulated	DOWN_specific	H-DEG
C7	EC	7.96775e-07	-1.55361	0.084	0.206	0.0172103	Downregulated	DOWN_specific	H-DEG
ZNF609	EC	1.29726e-06	-1.07128	0.654	0.594	0.0280209	Downregulated	DOWN_specific	H-DEG
RP11-742B18.1	Mac	4.37602e-33	4.41086	0.52	0	9.45221e-29	Upregulated	UP_specific	H-DEG
SLC16A10	Mac	2.19676e-28	3.57715	0.68	0.03	4.74501e-24	Upregulated	UP_specific	H-DEG
KCNQ3	Mac	4.38137e-28	3.70235	0.48	0.004	9.46377e-24	Upregulated	UP_specific	H-DEG
ARHGAP6	Mac	7.37648e-24	2.38876	0.64	0.038	1.59332e-19	Upregulated	UP_specific	H-DEG
CD109	Mac	3.0841e-23	1.99905	0.44	0.008	6.66166e-19	Upregulated	UP_specific	H-DEG
NCKAP5	Mac	5.79401e-23	3.61967	0.56	0.026	1.25151e-18	Upregulated	UP_specific	H-DEG
COL5A2	Mac	1.20027e-20	1.2278	0.32	0	2.59257e-16	Upregulated	UP_specific	H-DEG
TPRG1	Mac	6.07128e-20	3.1838	0.68	0.068	1.3114e-15	Upregulated	UP_specific	H-DEG
GPNMB	Mac	3.34124e-18	1.20602	0.28	0	7.21708e-14	Upregulated	UP_specific	H-DEG
RNF150	Mac	2.11606e-17	1.6503	0.4	0.015	4.57068e-13	Upregulated	UP_specific	H-DEG
PER3	Mac	5.43202e-17	1.61287	0.44	0.023	1.17332e-12	Upregulated	UP_specific	H-DEG
ANK2	Mac	7.20983e-17	2.04228	0.36	0.011	1.55732e-12	Upregulated	UP_specific	H-DEG
ZBTB7C	Mac	7.66441e-17	1.62578	0.36	0.011	1.65551e-12	Upregulated	UP_specific	H-DEG
TUBB6	Mac	8.94957e-17	1.8891	0.52	0.042	1.93311e-12	Upregulated	UP_specific	H-DEG
EPHB2	Mac	1.0342e-16	1.69928	0.52	0.038	2.23387e-12	Upregulated	UP_specific	H-DEG
GRAMD1A	Mac	2.11116e-16	1.18101	0.48	0.03	4.5601e-12	Upregulated	UP_specific	H-DEG
BNC2	Mac	2.24677e-16	2.29306	0.72	0.102	4.85302e-12	Upregulated	UP_specific	H-DEG
TMEM51	Mac	2.95447e-16	2.45089	0.64	0.072	6.38166e-12	Upregulated	UP_specific	H-DEG
HFM1	Mac	3.95685e-16	-4.82748	0.16	1	8.5468e-12	Downregulated	DOWN_specific	H-DEG
RP11-761N21.1	Mac	5.41838e-16	1.00392	0.32	0.008	1.17037e-11	Upregulated	UP_specific	H-DEG
GABRB2	Mac	9.04065e-16	1.6162	0.24	0	1.95278e-11	Upregulated	UP_specific	H-DEG
PGM5	Mac	9.04065e-16	1.12033	0.24	0	1.95278e-11	Upregulated	UP_specific	H-DEG
NOVA1	Mac	9.04065e-16	1.26888	0.24	0	1.95278e-11	Upregulated	UP_common	H-DEG
TNFAIP8L3	Mac	9.04065e-16	1.1035	0.24	0	1.95278e-11	Upregulated	UP_specific	H-DEG
ARMC9	Mac	1.06045e-15	1.36292	0.28	0.004	2.29058e-11	Upregulated	UP_specific	H-DEG
SYNE1	Mac	2.81376e-15	1.77357	0.64	0.075	6.07772e-11	Upregulated	UP_specific	H-DEG
GLIS3	Mac	4.19858e-15	2.79972	0.52	0.049	9.06893e-11	Upregulated	UP_specific	H-DEG
IGSF21	Mac	4.98448e-15	1.90233	0.8	0.132	1.07665e-10	Upregulated	UP_specific	H-DEG
AGAP1	Mac	1.1106e-14	1.9068	0.6	0.072	2.3989e-10	Upregulated	UP_specific	H-DEG
CDCP1	Mac	1.40562e-14	1.37648	0.4	0.023	3.03614e-10	Upregulated	UP_specific	H-DEG
FLJ27365	Mac	4.53252e-14	1.02396	0.48	0.042	9.79025e-10	Upregulated	UP_specific	H-DEG
POLM	Mac	6.82857e-14	0.89089	0.28	0.008	1.47497e-09	Upregulated	UP_specific	H-DEG
PLEKHA1	Mac	7.26393e-14	1.04939	0.36	0.019	1.56901e-09	Upregulated	UP_specific	H-DEG
SYT17	Mac	2.01347e-13	1.44918	0.24	0.004	4.34909e-09	Upregulated	UP_specific	H-DEG
MTIF2	Mac	2.38662e-13	1.0228	0.2	0	5.1551e-09	Upregulated	UP_specific	H-DEG
AC007319.1	Mac	2.38662e-13	1.4029	0.2	0	5.1551e-09	Upregulated	UP_specific	H-DEG
INTU	Mac	2.38662e-13	1.4961	0.2	0	5.1551e-09	Upregulated	UP_specific	H-DEG
RP11-588H23.3	Mac	2.38662e-13	0.935812	0.2	0	5.1551e-09	Upregulated	UP_specific	H-DEG
ZNF500	Mac	2.38662e-13	0.988267	0.2	0	5.1551e-09	Upregulated	UP_specific	H-DEG
AC011043.1	Mac	2.38662e-13	1.00892	0.2	0	5.1551e-09	Upregulated	UP_specific	H-DEG
KLHL29	Mac	2.48441e-13	1.65136	0.24	0.004	5.36632e-09	Upregulated	UP_common	H-DEG
EYA2	Mac	2.62749e-13	2.2222	0.56	0.072	5.67538e-09	Upregulated	UP_specific	H-DEG
FAM135A	Mac	3.77569e-13	1.21192	0.4	0.03	8.15549e-09	Upregulated	UP_specific	H-DEG
MSR1	Mac	3.8533e-13	1.63344	0.84	0.177	8.32314e-09	Upregulated	UP_specific	H-DEG
CCL3	Mac	4.95637e-13	0.998102	0.32	0.015	1.07058e-08	Upregulated	UP_specific	H-DEG
SLC22A23	Mac	5.85959e-13	1.61832	0.4	0.03	1.26567e-08	Upregulated	UP_specific	H-DEG
USP12	Mac	9.93221e-13	0.992189	0.36	0.023	2.14536e-08	Upregulated	UP_specific	H-DEG
ST5	Mac	1.04901e-12	0.957117	0.44	0.038	2.26586e-08	Upregulated	UP_specific	H-DEG
TANC2	Mac	2.14309e-12	2.25248	0.8	0.196	4.62909e-08	Upregulated	UP_specific	H-DEG
CLN8	Mac	2.71111e-12	1.49191	0.4	0.034	5.856e-08	Upregulated	UP_specific	H-DEG
PNPLA7	Mac	3.37263e-12	0.869506	0.28	0.011	7.28489e-08	Upregulated	UP_specific	H-DEG
SNCA	Mac	3.77213e-12	1.0305	0.28	0.011	8.14779e-08	Upregulated	UP_specific	H-DEG
ZCCHC14	Mac	5.50537e-12	1.35778	0.36	0.026	1.18916e-07	Upregulated	UP_specific	H-DEG
BCAT1	Mac	6.3915e-12	1.43149	0.64	0.098	1.38056e-07	Upregulated	UP_specific	H-DEG
DOCK4	Mac	7.54208e-12	2.42571	0.84	0.249	1.62909e-07	Upregulated	UP_specific	H-DEG
MAGI2	Mac	8.70685e-12	1.26349	0.32	0.019	1.88068e-07	Upregulated	UP_common	H-DEG
HIVEP3	Mac	9.58222e-12	1.95339	0.56	0.079	2.06976e-07	Upregulated	UP_specific	H-DEG
SGK1	Mac	1.21418e-11	1.3412	0.72	0.128	2.62262e-07	Upregulated	UP_specific	H-DEG
COL6A3	Mac	1.58168e-11	0.885878	0.24	0.008	3.41643e-07	Upregulated	UP_common	H-DEG
SPARCL1	Mac	1.58168e-11	1.48069	0.24	0.008	3.41643e-07	Upregulated	UP_specific	H-DEG
RASAL2	Mac	1.68722e-11	1.61744	0.68	0.121	3.64439e-07	Upregulated	UP_specific	H-DEG
NEBL	Mac	1.89594e-11	0.93705	0.24	0.008	4.09522e-07	Upregulated	UP_specific	H-DEG
ZFYVE16	Mac	2.94107e-11	1.21439	0.56	0.079	6.35271e-07	Upregulated	UP_specific	H-DEG
B3GNT5	Mac	4.48173e-11	0.891414	0.2	0.004	9.68053e-07	Upregulated	UP_specific	H-DEG
TMEM167A	Mac	4.79745e-11	0.871896	0.2	0.004	1.03625e-06	Upregulated	UP_specific	H-DEG
RENBP	Mac	4.79745e-11	0.859324	0.2	0.004	1.03625e-06	Upregulated	UP_specific	H-DEG
C6orf62	Mac	5.07467e-11	1.08693	0.44	0.049	1.09613e-06	Upregulated	UP_specific	H-DEG
EPB41L4A	Mac	5.13489e-11	1.3543	0.2	0.004	1.10914e-06	Upregulated	UP_specific	H-DEG
TMEM180	Mac	5.13489e-11	0.917312	0.2	0.004	1.10914e-06	Upregulated	UP_specific	H-DEG
ERRFI1	Mac	5.49552e-11	0.769956	0.2	0.004	1.18703e-06	Upregulated	UP_specific	H-DEG
FHAD1	Mac	5.49552e-11	0.915737	0.2	0.004	1.18703e-06	Upregulated	UP_specific	H-DEG
EDA	Mac	5.80554e-11	1.52601	0.56	0.083	1.254e-06	Upregulated	UP_specific	H-DEG
RP11-514P8.7	Mac	5.88089e-11	0.775021	0.2	0.004	1.27027e-06	Upregulated	UP_specific	H-DEG
CABIN1	Mac	6.045e-11	1.00417	0.44	0.049	1.30572e-06	Upregulated	UP_specific	H-DEG
TTLL7	Mac	6.18412e-11	0.869061	0.16	0	1.33577e-06	Upregulated	UP_specific	H-DEG
ORC4	Mac	6.18412e-11	0.840249	0.16	0	1.33577e-06	Upregulated	UP_specific	H-DEG
FGD5	Mac	6.18412e-11	0.979431	0.16	0	1.33577e-06	Upregulated	UP_specific	H-DEG
LRRC2	Mac	6.18412e-11	1.0645	0.16	0	1.33577e-06	Upregulated	UP_common	H-DEG
BOC	Mac	6.18412e-11	0.886026	0.16	0	1.33577e-06	Upregulated	UP_specific	H-DEG
NLGN1	Mac	6.18412e-11	0.916473	0.16	0	1.33577e-06	Upregulated	UP_specific	H-DEG
SPP1	Mac	6.18412e-11	1.01251	0.16	0	1.33577e-06	Upregulated	UP_specific	H-DEG
DFNA5	Mac	6.18412e-11	0.799211	0.16	0	1.33577e-06	Upregulated	UP_specific	H-DEG
GRB10	Mac	6.18412e-11	1.07933	0.16	0	1.33577e-06	Upregulated	UP_common	H-DEG
PIR	Mac	6.18412e-11	0.755652	0.16	0	1.33577e-06	Upregulated	UP_specific	H-DEG
AGAP4	Mac	6.18412e-11	0.866045	0.16	0	1.33577e-06	Upregulated	UP_specific	H-DEG
ALPK3	Mac	6.18412e-11	1.11841	0.16	0	1.33577e-06	Upregulated	UP_common	H-DEG
CDC42EP4	Mac	6.18412e-11	0.879467	0.16	0	1.33577e-06	Upregulated	UP_common	H-DEG
PSMG2	Mac	6.18412e-11	0.750595	0.16	0	1.33577e-06	Upregulated	UP_common	H-DEG
RGL3	Mac	6.18412e-11	0.838139	0.16	0	1.33577e-06	Upregulated	UP_common	H-DEG
GPR137B	Mac	6.276e-11	1.7327	0.48	0.064	1.35562e-06	Upregulated	UP_specific	H-DEG
SLC25A36	Mac	8.08912e-11	0.873411	0.32	0.023	1.74725e-06	Upregulated	UP_specific	H-DEG
SKIL	Mac	1.42503e-10	1.12005	0.4	0.042	3.07807e-06	Upregulated	UP_specific	H-DEG
LHFPL2	Mac	1.48175e-10	1.75053	0.6	0.109	3.20058e-06	Upregulated	UP_specific	H-DEG
LITAF	Mac	1.57135e-10	1.65003	0.64	0.125	3.39411e-06	Upregulated	UP_specific	H-DEG
ARHGEF10L	Mac	1.62567e-10	1.56501	0.64	0.121	3.51145e-06	Upregulated	UP_specific	H-DEG
ANKRD36	Mac	1.91877e-10	1.5327	0.64	0.125	4.14455e-06	Upregulated	UP_specific	H-DEG
SPIRE1	Mac	2.08448e-10	1.2771	0.6	0.102	4.50248e-06	Upregulated	UP_specific	H-DEG
ANKRD36C	Mac	2.55285e-10	1.24707	0.36	0.034	5.51415e-06	Upregulated	UP_specific	H-DEG
NANS	Mac	2.75786e-10	0.901963	0.24	0.011	5.95697e-06	Upregulated	UP_specific	H-DEG
SH3PXD2A	Mac	3.38769e-10	1.35348	0.6	0.106	7.3174e-06	Upregulated	UP_specific	H-DEG
SOX5	Mac	3.41651e-10	1.74659	0.24	0.011	7.37967e-06	Upregulated	UP_common	H-DEG
BAIAP2	Mac	3.53748e-10	0.84379	0.44	0.053	7.64095e-06	Upregulated	UP_specific	H-DEG
TRPV4	Mac	3.60382e-10	1.12656	0.24	0.011	7.78424e-06	Upregulated	UP_specific	H-DEG
VASH1	Mac	4.22791e-10	0.788766	0.24	0.011	9.13229e-06	Upregulated	UP_specific	H-DEG
APH1B	Mac	4.45849e-10	0.988723	0.24	0.011	9.63035e-06	Upregulated	UP_specific	H-DEG
COL24A1	Mac	4.70134e-10	1.10972	0.24	0.011	1.01549e-05	Upregulated	UP_specific	H-DEG
TBRG1	Mac	4.95707e-10	0.807357	0.24	0.011	1.07073e-05	Upregulated	UP_specific	H-DEG
ZNF618	Mac	5.04619e-10	1.16556	0.44	0.057	1.08998e-05	Upregulated	UP_specific	H-DEG
SFT2D2	Mac	5.27625e-10	0.955843	0.28	0.019	1.13967e-05	Upregulated	UP_specific	H-DEG
ECHDC2	Mac	5.52456e-10	0.755001	0.28	0.019	1.1933e-05	Upregulated	UP_specific	H-DEG
AGPAT4	Mac	6.1684e-10	1.20212	0.48	0.068	1.33237e-05	Upregulated	UP_specific	H-DEG
UBA6-AS1	Mac	6.3399e-10	1.07739	0.28	0.019	1.36942e-05	Upregulated	UP_specific	H-DEG
C6orf106	Mac	8.7804e-10	1.06226	0.56	0.094	1.89657e-05	Upregulated	UP_specific	H-DEG
PDGFB	Mac	1.08664e-09	1.46178	0.36	0.038	2.34715e-05	Upregulated	UP_specific	H-DEG
FARP1	Mac	1.40877e-09	1.20635	0.48	0.072	3.04294e-05	Upregulated	UP_specific	H-DEG
TNS1	Mac	1.41502e-09	1.46029	0.6	0.117	3.05645e-05	Upregulated	UP_specific	H-DEG
AP1B1	Mac	1.45883e-09	1.45379	0.72	0.17	3.15106e-05	Upregulated	UP_specific	H-DEG
TTC7B	Mac	1.52733e-09	0.792158	0.44	0.057	3.29904e-05	Upregulated	UP_specific	H-DEG
CAPZB	Mac	1.86659e-09	1.35671	0.92	0.302	4.03183e-05	Upregulated	UP_specific	H-DEG
CD9	Mac	2.0154e-09	1.06411	0.2	0.008	4.35326e-05	Upregulated	UP_specific	H-DEG
SCMH1	Mac	2.07849e-09	1.06794	0.6	0.109	4.48954e-05	Upregulated	UP_specific	H-DEG
NR3C2	Mac	2.30871e-09	0.940995	0.32	0.03	4.98682e-05	Upregulated	UP_specific	H-DEG
DIXDC1	Mac	2.39579e-09	0.888482	0.2	0.008	5.17491e-05	Upregulated	UP_specific	H-DEG
CHSY3	Mac	2.46712e-09	1.57268	0.36	0.042	5.32898e-05	Upregulated	UP_specific	H-DEG
ARHGAP21	Mac	2.51313e-09	1.11445	0.48	0.075	5.42836e-05	Upregulated	UP_specific	H-DEG
SQSTM1	Mac	2.63728e-09	1.09585	0.4	0.049	5.69652e-05	Upregulated	UP_specific	H-DEG
ERG	Mac	2.68733e-09	0.904803	0.2	0.008	5.80464e-05	Upregulated	UP_specific	H-DEG
AGPS	Mac	3.35072e-09	1.20614	0.4	0.053	7.23756e-05	Upregulated	UP_specific	H-DEG
NEK9	Mac	3.92768e-09	0.986158	0.48	0.075	8.48378e-05	Upregulated	UP_specific	H-DEG
NARF	Mac	4.00217e-09	1.17008	0.36	0.042	8.64468e-05	Upregulated	UP_specific	H-DEG
ACVR1	Mac	4.14191e-09	0.784127	0.36	0.042	8.94652e-05	Upregulated	UP_specific	H-DEG
MGAT4A	Mac	4.45019e-09	1.18262	0.48	0.079	9.6124e-05	Upregulated	UP_specific	H-DEG
KIAA1841	Mac	4.59022e-09	1.01693	0.36	0.042	9.91487e-05	Upregulated	UP_specific	H-DEG
NEK6	Mac	5.45743e-09	1.57992	0.48	0.079	0.000117881	Upregulated	UP_specific	H-DEG
FAM114A1	Mac	5.49896e-09	1.03734	0.28	0.023	0.000118777	Upregulated	UP_specific	H-DEG
MAPK10	Mac	5.58719e-09	1.11429	0.24	0.015	0.000120683	Upregulated	UP_specific	H-DEG
PRPF6	Mac	5.63288e-09	0.812156	0.36	0.042	0.00012167	Upregulated	UP_specific	H-DEG
VSIG10	Mac	6.43702e-09	0.814528	0.24	0.015	0.00013904	Upregulated	UP_specific	H-DEG
PAPSS1	Mac	6.48405e-09	0.946043	0.4	0.053	0.000140055	Upregulated	UP_specific	H-DEG
LINC00478	Mac	9.35152e-09	1.2871	0.48	0.079	0.000201993	Upregulated	UP_specific	H-DEG
SLC40A1	Mac	1.06095e-08	1.3946	0.16	0.004	0.000229166	Upregulated	UP_specific	H-DEG
FOSL1	Mac	1.06095e-08	0.994302	0.16	0.004	0.000229166	Upregulated	UP_specific	H-DEG
RND3	Mac	1.13229e-08	0.984506	0.16	0.004	0.000244574	Upregulated	UP_specific	H-DEG
EDIL3	Mac	1.13229e-08	0.895651	0.16	0.004	0.000244574	Upregulated	UP_specific	H-DEG
PRUNE2	Mac	1.13229e-08	1.05498	0.16	0.004	0.000244574	Upregulated	UP_specific	H-DEG
DIP2C	Mac	1.18851e-08	1.43036	0.48	0.079	0.000256719	Upregulated	UP_specific	H-DEG
LINC00685	Mac	1.20827e-08	0.812134	0.16	0.004	0.000260986	Upregulated	UP_specific	H-DEG
PSD3	Mac	1.27706e-08	1.8936	0.76	0.242	0.000275846	Upregulated	UP_specific	H-DEG
FRMD4A	Mac	1.47771e-08	2.09659	0.8	0.283	0.000319186	Upregulated	UP_specific	H-DEG
SLC2A5	Mac	1.59003e-08	0.877655	0.12	0	0.000343446	Upregulated	UP_specific	H-DEG
CD80	Mac	1.59003e-08	0.779145	0.12	0	0.000343446	Upregulated	UP_specific	H-DEG
LUCAT1	Mac	1.59003e-08	1.46229	0.12	0	0.000343446	Upregulated	UP_specific	H-DEG
GPX3	Mac	1.59003e-08	0.806656	0.12	0	0.000343446	Upregulated	UP_common	H-DEG
ZBTB2	Mac	1.59003e-08	0.800647	0.12	0	0.000343446	Upregulated	UP_specific	H-DEG
FOXP2	Mac	1.59003e-08	0.932024	0.12	0	0.000343446	Upregulated	UP_specific	H-DEG
ATP6V1F	Mac	1.59003e-08	0.814531	0.12	0	0.000343446	Upregulated	UP_specific	H-DEG
ATP6AP1	Mac	1.59003e-08	0.980232	0.12	0	0.000343446	Upregulated	UP_specific	H-DEG
CACNB3	Mac	1.59003e-08	0.834774	0.12	0	0.000343446	Upregulated	UP_specific	H-DEG
NUDT21	Mac	1.59003e-08	0.77453	0.12	0	0.000343446	Upregulated	UP_specific	H-DEG
ZNF24	Mac	1.59003e-08	0.768689	0.12	0	0.000343446	Upregulated	UP_specific	H-DEG
LPIN3	Mac	1.59003e-08	0.765848	0.12	0	0.000343446	Upregulated	UP_specific	H-DEG
FCGBP	Mac	1.59003e-08	2.27891	0.12	0	0.000343446	Upregulated	UP_specific	H-DEG
BCL2L1	Mac	1.65962e-08	1.24407	0.52	0.098	0.000358477	Upregulated	UP_specific	H-DEG
KIAA1671	Mac	1.66274e-08	0.753406	0.32	0.034	0.000359151	Upregulated	UP_specific	H-DEG
TSC22D2	Mac	1.89155e-08	0.985899	0.44	0.068	0.000408574	Upregulated	UP_specific	H-DEG
AHI1	Mac	2.1167e-08	1.2635	0.28	0.026	0.000457208	Upregulated	UP_specific	H-DEG
MTHFR	Mac	2.20032e-08	0.750224	0.28	0.026	0.000475269	Upregulated	UP_specific	H-DEG
TNFRSF14	Mac	2.28714e-08	0.976413	0.28	0.026	0.000494021	Upregulated	UP_specific	H-DEG
SWAP70	Mac	2.40454e-08	0.844539	0.52	0.094	0.000519381	Upregulated	UP_specific	H-DEG
DOCK1	Mac	2.42593e-08	0.841673	0.44	0.068	0.000524002	Upregulated	UP_specific	H-DEG
PTAR1	Mac	2.88501e-08	1.09066	0.24	0.019	0.000623162	Upregulated	UP_specific	H-DEG
HMGCL	Mac	2.99504e-08	0.791397	0.28	0.026	0.000646928	Upregulated	UP_specific	H-DEG
OSBPL3	Mac	3.20247e-08	1.41056	0.56	0.121	0.000691733	Upregulated	UP_specific	H-DEG
NBPF15	Mac	3.35975e-08	0.79783	0.28	0.026	0.000725705	Upregulated	UP_specific	H-DEG
LINGO1	Mac	3.58761e-08	-3.68371	0.12	0.691	0.000774924	Downregulated	DOWN_specific	H-DEG
TEX14	Mac	3.70417e-08	0.812048	0.4	0.057	0.000800101	Upregulated	UP_specific	H-DEG
PRR5L	Mac	3.88671e-08	0.803683	0.2	0.011	0.000839529	Upregulated	UP_specific	H-DEG
SEC23IP	Mac	4.06583e-08	1.08155	0.24	0.019	0.00087822	Upregulated	UP_specific	H-DEG
DDX56	Mac	4.08516e-08	0.850898	0.2	0.011	0.000882395	Upregulated	UP_specific	H-DEG
EFTUD1	Mac	4.42752e-08	0.862602	0.24	0.019	0.000956343	Upregulated	UP_specific	H-DEG
KLHL24	Mac	4.77494e-08	0.810297	0.48	0.083	0.00103139	Upregulated	UP_specific	H-DEG
BCAT2	Mac	4.98187e-08	0.790404	0.2	0.011	0.00107608	Upregulated	UP_specific	H-DEG
BTBD1	Mac	5.32424e-08	0.756563	0.52	0.098	0.00115004	Upregulated	UP_specific	H-DEG
RP11-83A24.2	Mac	5.70974e-08	1.06217	0.24	0.019	0.0012333	Upregulated	UP_specific	H-DEG
PSAP	Mac	6.07283e-08	0.872312	0.44	0.072	0.00131173	Upregulated	UP_specific	H-DEG
TNFAIP2	Mac	6.19686e-08	1.06606	0.6	0.132	0.00133852	Upregulated	UP_specific	H-DEG
LATS1	Mac	6.49595e-08	0.816337	0.4	0.06	0.00140313	Upregulated	UP_specific	H-DEG
RGS12	Mac	6.59491e-08	1.09049	0.36	0.049	0.0014245	Upregulated	UP_specific	H-DEG
LPAR1	Mac	6.8116e-08	0.765871	0.32	0.038	0.00147131	Upregulated	UP_specific	H-DEG
ALPK1	Mac	7.84128e-08	0.95482	0.48	0.087	0.00169372	Upregulated	UP_specific	H-DEG
SAMD4A	Mac	7.84128e-08	1.00099	0.48	0.087	0.00169372	Upregulated	UP_specific	H-DEG
HRH1	Mac	7.87794e-08	1.54352	0.4	0.064	0.00170163	Upregulated	UP_specific	H-DEG
TSNARE1	Mac	7.88633e-08	1.59801	0.28	0.03	0.00170345	Upregulated	UP_specific	H-DEG
RAP2C-AS1	Mac	8.78535e-08	1.33968	0.28	0.03	0.00189763	Upregulated	UP_specific	H-DEG
EPB41L1	Mac	9.08333e-08	0.811608	0.4	0.06	0.001962	Upregulated	UP_specific	H-DEG
DSE	Mac	9.34178e-08	1.05246	0.44	0.079	0.00201782	Upregulated	UP_specific	H-DEG
RGS1	Mac	9.67396e-08	1.15652	0.48	0.094	0.00208957	Upregulated	UP_specific	H-DEG
HMGXB3	Mac	9.78323e-08	0.772158	0.28	0.03	0.00211318	Upregulated	UP_specific	H-DEG
ALCAM	Mac	1.01273e-07	0.981625	0.68	0.166	0.0021875	Upregulated	UP_specific	H-DEG
SLCO5A1	Mac	1.02522e-07	-3.12142	0.08	0.691	0.00221447	Downregulated	DOWN_specific	H-DEG
RGCC	Mac	1.09115e-07	1.15082	0.32	0.042	0.00235689	Upregulated	UP_specific	H-DEG
FAM85B	Mac	1.42148e-07	1.01641	0.28	0.03	0.0030704	Upregulated	UP_specific	H-DEG
SDCCAG8	Mac	1.44613e-07	1.21807	0.76	0.219	0.00312363	Upregulated	UP_specific	H-DEG
NPAS3	Mac	1.61237e-07	1.10336	0.36	0.053	0.00348272	Upregulated	UP_specific	H-DEG
EMP1	Mac	1.6478e-07	1.12569	0.32	0.042	0.00355925	Upregulated	UP_specific	H-DEG
USP53	Mac	1.73103e-07	1.45012	0.52	0.117	0.00373903	Upregulated	UP_specific	H-DEG
PXN	Mac	1.92358e-07	0.830861	0.4	0.064	0.00415492	Upregulated	UP_specific	H-DEG
ANKRD10	Mac	1.93515e-07	1.00872	0.52	0.109	0.00417992	Upregulated	UP_specific	H-DEG
WDR11	Mac	1.98937e-07	0.851161	0.32	0.042	0.00429704	Upregulated	UP_specific	H-DEG
GPC6	Mac	2.30192e-07	1.93601	0.24	0.023	0.00497215	Upregulated	UP_common	H-DEG
VGLL4	Mac	2.32541e-07	0.775168	0.32	0.042	0.0050229	Upregulated	UP_specific	H-DEG
PTPRD	Mac	2.32541e-07	0.900375	0.32	0.042	0.0050229	Upregulated	UP_specific	H-DEG
HEXA	Mac	2.49107e-07	0.905044	0.4	0.068	0.00538071	Upregulated	UP_specific	H-DEG
DST	Mac	2.53837e-07	0.949315	0.76	0.215	0.00548287	Upregulated	UP_specific	H-DEG
MAMDC2	Mac	2.66603e-07	2.02231	0.36	0.06	0.00575863	Upregulated	UP_specific	H-DEG
PPAP2A	Mac	2.79174e-07	0.958219	0.24	0.023	0.00603017	Upregulated	UP_specific	H-DEG
C9orf72	Mac	2.90113e-07	0.801207	0.24	0.023	0.00626643	Upregulated	UP_specific	H-DEG
CD84	Mac	3.07299e-07	0.787147	0.44	0.079	0.00663765	Upregulated	UP_specific	H-DEG
PDLIM7	Mac	3.31086e-07	0.81091	0.16	0.008	0.00715145	Upregulated	UP_specific	H-DEG
C16orf62	Mac	3.44662e-07	1.20441	0.48	0.102	0.00744469	Upregulated	UP_specific	H-DEG
TCF4	Mac	3.48726e-07	0.994122	0.48	0.098	0.00753249	Upregulated	UP_specific	H-DEG
OXCT1	Mac	3.49266e-07	0.754689	0.16	0.008	0.00754415	Upregulated	UP_specific	H-DEG
BAX	Mac	3.49266e-07	0.827391	0.16	0.008	0.00754415	Upregulated	UP_specific	H-DEG
BRAF	Mac	3.57711e-07	0.885107	0.56	0.128	0.00772656	Upregulated	UP_specific	H-DEG
LMCD1-AS1	Mac	3.68409e-07	0.873338	0.16	0.008	0.00795762	Upregulated	UP_common	H-DEG
CTD-3088G3.8	Mac	3.68409e-07	1.24838	0.16	0.008	0.00795762	Upregulated	UP_specific	H-DEG
FBN1	Mac	3.78335e-07	0.949389	0.16	0.008	0.00817204	Upregulated	UP_specific	H-DEG
TSPAN15	Mac	3.88562e-07	0.865663	0.16	0.008	0.00839293	Upregulated	UP_specific	H-DEG
HLA-DQB1	Mac	4.06133e-07	1.00018	0.2	0.015	0.00877248	Upregulated	UP_specific	H-DEG
PTPN14	Mac	4.09776e-07	0.784861	0.16	0.008	0.00885117	Upregulated	UP_specific	H-DEG
DCUN1D2	Mac	4.2422e-07	0.979909	0.2	0.015	0.00916316	Upregulated	UP_specific	H-DEG
FES	Mac	4.40208e-07	0.938857	0.28	0.034	0.00950849	Upregulated	UP_specific	H-DEG
AL592183.1	Mac	4.43541e-07	0.892126	0.36	0.057	0.00958048	Upregulated	UP_specific	H-DEG
PREPL	Mac	4.62754e-07	0.788687	0.2	0.015	0.00999549	Upregulated	UP_specific	H-DEG
DYNC1H1	Mac	4.74598e-07	1.04796	0.72	0.204	0.0102513	Upregulated	UP_specific	H-DEG
FKTN	Mac	4.83266e-07	0.878756	0.2	0.015	0.0104385	Upregulated	UP_specific	H-DEG
LTBP2	Mac	5.02196e-07	0.787572	0.28	0.034	0.0108474	Upregulated	UP_specific	H-DEG
TAMM41	Mac	5.36266e-07	0.825302	0.28	0.034	0.0115833	Upregulated	UP_specific	H-DEG
SLCO2B1	Mac	5.81804e-07	1.20646	0.96	0.347	0.012567	Upregulated	UP_specific	H-DEG
ITGAX	Mac	5.84091e-07	1.26217	0.48	0.106	0.0126164	Upregulated	UP_specific	H-DEG
ABHD12	Mac	5.93622e-07	1.27935	0.6	0.151	0.0128222	Upregulated	UP_specific	H-DEG
ME1	Mac	6.08986e-07	1.12291	0.44	0.087	0.0131541	Upregulated	UP_specific	H-DEG
KIAA1033	Mac	6.09137e-07	0.953806	0.52	0.117	0.0131574	Upregulated	UP_specific	H-DEG
SLC11A2	Mac	6.22084e-07	0.872455	0.4	0.072	0.013437	Upregulated	UP_specific	H-DEG
KIFC3	Mac	6.80519e-07	0.764295	0.32	0.045	0.0146992	Upregulated	UP_specific	H-DEG
FN1	Mac	6.99524e-07	1.84112	0.24	0.026	0.0151097	Upregulated	UP_common	H-DEG
SH3GL1	Mac	7.03955e-07	0.90208	0.4	0.072	0.0152054	Upregulated	UP_specific	H-DEG
PDE4DIP	Mac	7.87408e-07	1.49111	0.48	0.113	0.017008	Upregulated	UP_specific	H-DEG
TAF1D	Mac	8.20661e-07	0.905115	0.36	0.06	0.0177263	Upregulated	UP_specific	H-DEG
PALLD	Mac	8.36289e-07	1.69194	0.24	0.026	0.0180638	Upregulated	UP_specific	H-DEG
RNF149	Mac	8.41018e-07	1.22056	0.84	0.306	0.018166	Upregulated	UP_specific	H-DEG
DAPK1	Mac	8.44974e-07	1.34793	0.84	0.325	0.0182514	Upregulated	UP_specific	H-DEG
TM6SF1	Mac	9.35389e-07	0.844193	0.36	0.06	0.0202044	Upregulated	UP_specific	H-DEG
ZNF292	Mac	1.0332e-06	0.965387	0.68	0.192	0.0223171	Upregulated	UP_specific	H-DEG
CD83	Mac	1.0403e-06	1.26104	0.56	0.155	0.0224705	Upregulated	UP_specific	H-DEG
AHNAK	Mac	1.07904e-06	-1.88287	0.56	0.872	0.0233074	Downregulated	DOWN_specific	H-DEG
ZMIZ1	Mac	1.09003e-06	1.10407	0.76	0.245	0.0235447	Upregulated	UP_specific	H-DEG
ARID2	Mac	1.09649e-06	0.820436	0.64	0.174	0.0236841	Upregulated	UP_specific	H-DEG
PELI1	Mac	1.24205e-06	0.944376	0.72	0.215	0.0268284	Upregulated	UP_specific	H-DEG
BMPR1A	Mac	1.32318e-06	0.885396	0.24	0.026	0.0285806	Upregulated	UP_specific	H-DEG
C9orf85	Mac	1.43838e-06	0.750328	0.32	0.049	0.031069	Upregulated	UP_specific	H-DEG
ANKRD28	Mac	1.46033e-06	0.812066	0.28	0.038	0.0315431	Upregulated	UP_specific	H-DEG
ATRNL1	Mac	1.52138e-06	0.761334	0.24	0.026	0.0328619	Upregulated	UP_specific	H-DEG
KIAA0247	Mac	1.53118e-06	1.21762	0.72	0.245	0.0330736	Upregulated	UP_specific	H-DEG
UAP1	Mac	1.57523e-06	0.771156	0.24	0.026	0.0340249	Upregulated	UP_specific	H-DEG
ZNF789	Mac	1.6309e-06	0.856887	0.24	0.026	0.0352275	Upregulated	UP_specific	H-DEG
C10orf11	Mac	1.64267e-06	1.09865	0.96	0.608	0.0354817	Upregulated	UP_specific	H-DEG
GTF2IRD1	Mac	1.65063e-06	1.13	0.28	0.038	0.0356537	Upregulated	UP_specific	H-DEG
KIF1B	Mac	1.6567e-06	1.31561	0.8	0.287	0.0357847	Upregulated	UP_specific	H-DEG
CLEC7A	Mac	1.67872e-06	0.880064	0.44	0.091	0.0362603	Upregulated	UP_specific	H-DEG
NR2C1	Mac	1.80878e-06	0.806585	0.28	0.038	0.0390696	Upregulated	UP_specific	H-DEG
IQSEC2	Mac	1.85864e-06	1.00958	0.4	0.079	0.0401467	Upregulated	UP_specific	H-DEG
C12orf57	Mac	1.86969e-06	0.753655	0.12	0.004	0.0403852	Upregulated	UP_specific	H-DEG
GPSM1	Mac	1.98768e-06	1.14594	0.12	0.004	0.042934	Upregulated	UP_common	H-DEG
NOL3	Mac	1.98768e-06	0.813787	0.12	0.004	0.042934	Upregulated	UP_specific	H-DEG
AHNAK2	Mac	2.11282e-06	1.06931	0.12	0.004	0.0456369	Upregulated	UP_specific	H-DEG
COMP	Mac	2.18467e-06	1.78926	0.2	0.019	0.0471889	Upregulated	UP_common	H-DEG
PITPNA	Mac	2.19543e-06	1.01081	0.44	0.094	0.0474213	Upregulated	UP_specific	H-DEG
ADAM12	Mac	2.2455e-06	0.99087	0.12	0.004	0.0485028	Upregulated	UP_specific	H-DEG
MTHFD1L	Mac	2.24678e-06	0.877654	0.48	0.109	0.0485305	Upregulated	UP_specific	H-DEG
TLR2	Mac	2.2713e-06	1.1732	0.2	0.019	0.0490602	Upregulated	UP_specific	H-DEG
HFM1	NPC1	0	-3.75615	0.431	1	0	Downregulated	DOWN_common	H-DEG
ABI3BP	NPC1	0	3.56102	0.806	0.083	0	Upregulated	UP_common	H-DEG
DST	NPC1	0	2.18514	0.936	0.185	0	Upregulated	UP_common	H-DEG
LINGO1	NPC1	0	-3.58166	0.211	0.817	0	Downregulated	DOWN_common	H-DEG
PSD3	NPC1	4.87264e-293	2.62295	0.807	0.109	1.05249e-288	Upregulated	UP_common	H-DEG
NOVA1	NPC1	7.26303e-288	2.83451	0.693	0.036	1.56882e-283	Upregulated	UP_common	H-DEG
GALNT18	NPC1	2.03222e-268	2.79337	0.67	0.041	4.3896e-264	Upregulated	UP_common	H-DEG
SLCO5A1	NPC1	9.74922e-267	-2.89594	0.27	0.831	2.10583e-262	Downregulated	DOWN_common	H-DEG
BCL6	NPC1	1.27832e-265	2.51651	0.718	0.069	2.76116e-261	Upregulated	UP_common	H-DEG
ATRNL1	NPC1	1.79685e-265	2.90586	0.68	0.051	3.88119e-261	Upregulated	UP_common	H-DEG
COL5A1	NPC1	6.24433e-258	2.23147	0.679	0.049	1.34878e-253	Upregulated	UP_common	H-DEG
PLOD2	NPC1	1.83251e-257	2.53395	0.609	0.02	3.95823e-253	Upregulated	UP_common	H-DEG
ZNF521	NPC1	5.02325e-257	2.16232	0.701	0.061	1.08502e-252	Upregulated	UP_common	H-DEG
KLHL29	NPC1	5.51187e-255	2.40527	0.745	0.093	1.19056e-250	Upregulated	UP_common	H-DEG
COL11A1	NPC1	7.30162e-254	2.00431	0.913	0.262	1.57715e-249	Upregulated	UP_common	H-DEG
SLC25A37	NPC1	2.37193e-250	2.3647	0.656	0.046	5.12338e-246	Upregulated	UP_common	H-DEG
BCAT1	NPC1	1.53834e-246	2.46931	0.64	0.043	3.3228e-242	Upregulated	UP_common	H-DEG
WWP2	NPC1	3.70503e-244	2.05118	0.9	0.244	8.00288e-240	Upregulated	UP_common	H-DEG
LRRC2	NPC1	8.08759e-244	2.61848	0.583	0.017	1.74692e-239	Upregulated	UP_common	H-DEG
FRY	NPC1	1.36716e-243	2.15489	0.727	0.086	2.95307e-239	Upregulated	UP_common	H-DEG
ITGA10	NPC1	2.06223e-238	1.91197	0.661	0.055	4.45441e-234	Upregulated	UP_common	H-DEG
FN1	NPC1	7.23686e-237	3.64641	0.713	0.128	1.56316e-232	Upregulated	UP_common	H-DEG
ZNF385D	NPC1	1.87484e-236	2.25984	0.666	0.065	4.04966e-232	Upregulated	UP_common	H-DEG
LDLRAD3	NPC1	9.30339e-236	2.0274	0.673	0.066	2.00953e-231	Upregulated	UP_common	H-DEG
SOX5	NPC1	5.4367e-229	2.22172	0.731	0.117	1.17433e-224	Upregulated	UP_common	H-DEG
HS6ST3	NPC1	1.67388e-227	2.74692	0.628	0.057	3.61557e-223	Upregulated	UP_common	H-DEG
SDK2	NPC1	4.6453e-226	1.78344	0.776	0.129	1.00338e-221	Upregulated	UP_common	H-DEG
NEAT1	NPC1	5.38627e-225	1.94245	0.927	0.436	1.16343e-220	Upregulated	UP_common	H-DEG
PAPSS2	NPC1	5.0625e-224	2.18237	0.749	0.125	1.0935e-219	Upregulated	UP_common	H-DEG
ACAN	NPC1	1.75346e-222	1.78699	0.916	0.297	3.78747e-218	Upregulated	UP_common	H-DEG
MEG3	NPC1	1.151e-220	2.19897	0.557	0.024	2.48616e-216	Upregulated	UP_common	H-DEG
LINC00511	NPC1	1.08997e-218	2.40033	0.614	0.053	2.35433e-214	Upregulated	UP_common	H-DEG
KCNMA1	NPC1	6.32997e-216	1.82382	0.842	0.239	1.36727e-211	Upregulated	UP_common	H-DEG
SOX6	NPC1	1.65571e-212	2.13429	0.673	0.087	3.57633e-208	Upregulated	UP_common	H-DEG
NPAS3	NPC1	2.39368e-212	1.83172	0.812	0.184	5.17036e-208	Upregulated	UP_common	H-DEG
C9orf3	NPC1	7.67129e-210	1.89527	0.801	0.189	1.657e-205	Upregulated	UP_common	H-DEG
AHNAK2	NPC1	4.67789e-208	2.10153	0.576	0.04	1.01042e-203	Upregulated	UP_specific	H-DEG
SPTLC3	NPC1	4.55441e-207	2.64423	0.503	0.012	9.83753e-203	Upregulated	UP_common	H-DEG
COL27A1	NPC1	5.42949e-204	1.85877	0.66	0.085	1.17277e-199	Upregulated	UP_common	H-DEG
FLJ27365	NPC1	4.35986e-202	1.80116	0.605	0.059	9.41729e-198	Upregulated	UP_common	H-DEG
LRP1	NPC1	1.61669e-201	1.53859	0.646	0.074	3.49204e-197	Upregulated	UP_common	H-DEG
COMP	NPC1	3.58293e-200	1.76015	0.733	0.129	7.73912e-196	Upregulated	UP_common	H-DEG
PID1	NPC1	2.39579e-199	1.6944	0.761	0.148	5.1749e-195	Upregulated	UP_common	H-DEG
SNED1	NPC1	1.81711e-198	2.16752	0.719	0.13	3.92495e-194	Upregulated	UP_common	H-DEG
GPC6	NPC1	5.14314e-198	2.52664	0.748	0.192	1.11092e-193	Upregulated	UP_common	H-DEG
RNF217	NPC1	4.74246e-194	2.03899	0.507	0.024	1.02437e-189	Upregulated	UP_common	H-DEG
TRPV4	NPC1	4.13619e-192	1.76228	0.606	0.067	8.93417e-188	Upregulated	UP_common	H-DEG
NFIX	NPC1	1.58523e-191	1.66699	0.583	0.057	3.42409e-187	Upregulated	UP_common	H-DEG
PPFIBP1	NPC1	4.11488e-190	1.53033	0.628	0.076	8.88814e-186	Upregulated	UP_common	H-DEG
TRPS1	NPC1	6.1593e-189	1.63646	0.881	0.322	1.33041e-184	Upregulated	UP_common	H-DEG
IVNS1ABP	NPC1	1.51359e-188	1.79918	0.502	0.025	3.26935e-184	Upregulated	UP_common	H-DEG
CHSY3	NPC1	3.09103e-188	1.82381	0.703	0.129	6.67663e-184	Upregulated	UP_common	H-DEG
OSBPL10	NPC1	8.06719e-188	1.53788	0.696	0.116	1.74251e-183	Upregulated	UP_common	H-DEG
SPSB1	NPC1	8.02645e-186	2.11415	0.588	0.07	1.73371e-181	Upregulated	UP_common	H-DEG
NNMT	NPC1	1.31868e-185	1.77168	0.585	0.064	2.84836e-181	Upregulated	UP_common	H-DEG
NEBL	NPC1	8.93268e-185	1.60732	0.661	0.102	1.92946e-180	Upregulated	UP_common	H-DEG
COL2A1	NPC1	1.16625e-184	1.95113	0.628	0.089	2.51909e-180	Upregulated	UP_common	H-DEG
RP11-761E20.1	NPC1	7.0372e-183	1.51057	0.595	0.067	1.52003e-178	Upregulated	UP_common	H-DEG
TCF4	NPC1	1.32031e-181	1.52352	0.61	0.076	2.85188e-177	Upregulated	UP_common	H-DEG
GALNT13	NPC1	6.26398e-180	2.32816	0.473	0.02	1.35302e-175	Upregulated	UP_common	H-DEG
KALRN	NPC1	7.54712e-180	1.70975	0.669	0.113	1.63018e-175	Upregulated	UP_common	H-DEG
TNS1	NPC1	5.32822e-179	1.60736	0.581	0.067	1.15089e-174	Upregulated	UP_common	H-DEG
AHI1	NPC1	1.93926e-177	1.2853	0.652	0.099	4.1888e-173	Upregulated	UP_common	H-DEG
CSGALNACT1	NPC1	1.86798e-176	1.61149	0.633	0.095	4.03484e-172	Upregulated	UP_common	H-DEG
DIP2C	NPC1	5.36823e-175	1.35704	0.663	0.111	1.15954e-170	Upregulated	UP_common	H-DEG
DSCAML1	NPC1	7.58592e-175	2.05353	0.465	0.021	1.63856e-170	Upregulated	UP_common	H-DEG
DCN	NPC1	1.02792e-174	1.55352	0.624	0.09	2.22032e-170	Upregulated	UP_common	H-DEG
XYLT1	NPC1	9.4539e-171	1.67058	0.829	0.272	2.04204e-166	Upregulated	UP_common	H-DEG
GINS3	NPC1	5.40874e-170	1.4525	0.594	0.078	1.16829e-165	Upregulated	UP_common	H-DEG
HECTD2	NPC1	2.61024e-169	1.53552	0.541	0.056	5.63812e-165	Upregulated	UP_common	H-DEG
TTC3	NPC1	2.68626e-169	1.27451	0.622	0.09	5.80231e-165	Upregulated	UP_common	H-DEG
RP11-317N12.1	NPC1	4.40287e-169	1.75372	0.472	0.027	9.5102e-165	Upregulated	UP_common	H-DEG
ERG	NPC1	9.24383e-168	1.71827	0.475	0.03	1.99667e-163	Upregulated	UP_common	H-DEG
LINC00607	NPC1	1.92858e-167	2.63115	0.425	0.011	4.16574e-163	Upregulated	UP_common	H-DEG
C1orf21	NPC1	2.06034e-165	1.39762	0.626	0.101	4.45033e-161	Upregulated	UP_common	H-DEG
MAPK10	NPC1	2.19689e-165	1.30666	0.761	0.177	4.74529e-161	Upregulated	UP_common	H-DEG
GLIS3	NPC1	7.38596e-165	1.69945	0.609	0.098	1.59537e-160	Upregulated	UP_common	H-DEG
SMOC1	NPC1	6.59875e-164	2.02326	0.448	0.024	1.42533e-159	Upregulated	UP_common	H-DEG
GBE1	NPC1	2.74232e-162	1.63534	0.499	0.045	5.9234e-158	Upregulated	UP_common	H-DEG
CREB5	NPC1	3.55315e-162	1.64625	0.491	0.04	7.67481e-158	Upregulated	UP_common	H-DEG
UGGT2	NPC1	4.27979e-161	1.38707	0.558	0.071	9.24435e-157	Upregulated	UP_common	H-DEG
PXDN	NPC1	9.13352e-161	1.60871	0.491	0.042	1.97284e-156	Upregulated	UP_common	H-DEG
PMEPA1	NPC1	1.02151e-160	1.71295	0.433	0.018	2.20647e-156	Upregulated	UP_common	H-DEG
NAV1	NPC1	1.74178e-160	1.32024	0.617	0.098	3.76225e-156	Upregulated	UP_common	H-DEG
WSB1	NPC1	1.04072e-159	1.24242	0.57	0.076	2.24796e-155	Upregulated	UP_common	H-DEG
CLU	NPC1	1.45529e-159	2.0665	0.382	0	3.14342e-155	Upregulated	UP_common	H-DEG
COL6A3	NPC1	1.24669e-158	1.62597	0.496	0.047	2.69285e-154	Upregulated	UP_common	H-DEG
ZMIZ1	NPC1	2.4831e-158	1.32663	0.587	0.087	5.36349e-154	Upregulated	UP_common	H-DEG
RP11-1000B6.3	NPC1	6.30785e-158	1.13617	0.617	0.097	1.36249e-153	Upregulated	UP_common	H-DEG
DDR2	NPC1	3.96014e-157	1.43239	0.518	0.057	8.5539e-153	Upregulated	UP_common	H-DEG
CCDC14	NPC1	5.49643e-156	1.37727	0.457	0.031	1.18723e-151	Upregulated	UP_common	H-DEG
MFI2	NPC1	9.00232e-156	1.44325	0.448	0.028	1.9445e-151	Upregulated	UP_common	H-DEG
RP11-444D3.1	NPC1	9.68525e-156	1.60069	0.561	0.082	2.09201e-151	Upregulated	UP_common	H-DEG
AC003090.1	NPC1	5.01446e-155	1.94088	0.525	0.066	1.08312e-150	Upregulated	UP_common	H-DEG
ACOT11	NPC1	1.39221e-154	1.25438	0.482	0.042	3.00718e-150	Upregulated	UP_common	H-DEG
UACA	NPC1	1.77816e-154	1.35287	0.609	0.101	3.84083e-150	Upregulated	UP_common	H-DEG
KCNQ5	NPC1	2.59383e-154	1.7445	0.61	0.113	5.60268e-150	Upregulated	UP_common	H-DEG
HIF1A-AS2	NPC1	7.88038e-154	2.03011	0.398	0.01	1.70216e-149	Upregulated	UP_common	H-DEG
CHST3	NPC1	1.02665e-153	1.37294	0.629	0.115	2.21756e-149	Upregulated	UP_common	H-DEG
PDE4DIP	NPC1	1.32337e-153	1.17454	0.863	0.256	2.85847e-149	Upregulated	UP_common	H-DEG
ARMC9	NPC1	5.40972e-152	1.20938	0.523	0.062	1.1685e-147	Upregulated	UP_common	H-DEG
TNRC6A	NPC1	1.3649e-151	1.02314	0.72	0.154	2.94818e-147	Upregulated	UP_common	H-DEG
PRELP	NPC1	2.03409e-151	1.67234	0.432	0.026	4.39364e-147	Upregulated	UP_common	H-DEG
GPX3	NPC1	2.44163e-151	2.09319	0.424	0.024	5.27392e-147	Upregulated	UP_common	H-DEG
VCAN	NPC1	4.49497e-151	1.66552	0.602	0.109	9.70914e-147	Upregulated	UP_specific	H-DEG
ANKH	NPC1	7.12809e-150	1.18732	0.645	0.123	1.53967e-145	Upregulated	UP_common	H-DEG
NKTR	NPC1	6.67312e-149	0.956534	0.63	0.111	1.44139e-144	Upregulated	UP_common	H-DEG
KCNK5	NPC1	2.12029e-148	1.88193	0.424	0.025	4.57982e-144	Upregulated	UP_common	H-DEG
LINC00969	NPC1	1.15081e-147	1.06229	0.77	0.19	2.48576e-143	Upregulated	UP_common	H-DEG
PKD1	NPC1	2.80561e-147	1.08144	0.524	0.066	6.06013e-143	Upregulated	UP_common	H-DEG
ANKRD36	NPC1	6.06092e-147	0.948112	0.636	0.115	1.30916e-142	Upregulated	UP_common	H-DEG
STXBP5	NPC1	1.64137e-144	1.00647	0.522	0.067	3.54537e-140	Upregulated	UP_specific	H-DEG
OSMR	NPC1	2.69437e-144	1.48532	0.464	0.045	5.81983e-140	Upregulated	UP_common	H-DEG
GLIS1	NPC1	3.81894e-144	1.37095	0.454	0.04	8.24891e-140	Upregulated	UP_common	H-DEG
FKBP5	NPC1	8.10871e-144	-1.55316	0.538	0.829	1.75148e-139	Downregulated	DOWN_common	H-DEG
ZIC1	NPC1	2.40755e-143	1.57929	0.39	0.015	5.2003e-139	Upregulated	UP_common	H-DEG
PYGL	NPC1	3.45011e-143	1.56349	0.412	0.024	7.45225e-139	Upregulated	UP_specific	H-DEG
AGPAT4	NPC1	2.22501e-142	1.27815	0.412	0.024	4.80602e-138	Upregulated	UP_common	H-DEG
GALNT15	NPC1	2.93144e-142	1.98473	0.457	0.048	6.3319e-138	Upregulated	UP_common	H-DEG
VEGFA	NPC1	1.12484e-141	1.55585	0.465	0.047	2.42966e-137	Upregulated	UP_common	H-DEG
MTUS1	NPC1	1.85087e-141	1.24335	0.469	0.048	3.99789e-137	Upregulated	UP_common	H-DEG
ADAMTS6	NPC1	7.78753e-141	1.72999	0.61	0.13	1.68211e-136	Upregulated	UP_common	H-DEG
PKD2	NPC1	1.45423e-140	1.22272	0.472	0.05	3.14113e-136	Upregulated	UP_common	H-DEG
SRSF11	NPC1	3.65207e-140	1.10123	0.465	0.048	7.88846e-136	Upregulated	UP_common	H-DEG
SEMA3A	NPC1	6.67438e-140	1.79896	0.402	0.023	1.44167e-135	Upregulated	UP_common	H-DEG
CDON	NPC1	2.10506e-139	1.27558	0.451	0.043	4.54692e-135	Upregulated	UP_common	H-DEG
GOLGA8A	NPC1	3.08026e-139	1.01554	0.509	0.067	6.65336e-135	Upregulated	UP_common	H-DEG
GTF2IRD1	NPC1	4.03267e-139	1.21755	0.56	0.094	8.71057e-135	Upregulated	UP_common	H-DEG
DNER	NPC1	5.64714e-139	1.45529	0.401	0.023	1.21978e-134	Upregulated	UP_common	H-DEG
FUS	NPC1	2.8129e-138	1.01246	0.461	0.047	6.07586e-134	Upregulated	UP_common	H-DEG
COL5A2	NPC1	4.35499e-138	1.33958	0.471	0.053	9.40678e-134	Upregulated	UP_common	H-DEG
SHROOM4	NPC1	6.64887e-138	1.3501	0.408	0.027	1.43616e-133	Upregulated	UP_common	H-DEG
ZNF292	NPC1	1.6403e-137	0.970599	0.635	0.127	3.54304e-133	Upregulated	UP_specific	H-DEG
VGLL4	NPC1	4.8481e-136	1.00036	0.568	0.097	1.04719e-131	Upregulated	UP_specific	H-DEG
ISM1	NPC1	1.16099e-135	2.34128	0.337	0.002	2.50774e-131	Upregulated	UP_common	H-DEG
COL11A2	NPC1	1.36623e-135	1.42539	0.39	0.022	2.95105e-131	Upregulated	UP_common	H-DEG
XRRA1	NPC1	2.1698e-135	1.0176	0.484	0.059	4.68677e-131	Upregulated	UP_specific	H-DEG
EDIL3	NPC1	2.45371e-135	1.35314	0.469	0.055	5.30002e-131	Upregulated	UP_specific	H-DEG
HHAT	NPC1	2.78969e-135	1.20447	0.506	0.07	6.02572e-131	Upregulated	UP_specific	H-DEG
PDE4D	NPC1	3.62927e-134	1.67395	0.654	0.176	7.83922e-130	Upregulated	UP_common	H-DEG
ITIH6	NPC1	8.7003e-134	1.90089	0.374	0.018	1.87926e-129	Upregulated	UP_common	H-DEG
COLGALT2	NPC1	1.23729e-133	1.46962	0.437	0.044	2.67254e-129	Upregulated	UP_common	H-DEG
SMC5	NPC1	5.25874e-133	0.976274	0.529	0.081	1.13589e-128	Upregulated	UP_specific	H-DEG
FOXP2	NPC1	1.789e-132	1.13824	0.528	0.083	3.86423e-128	Upregulated	UP_specific	H-DEG
ASAP2	NPC1	3.71566e-131	1.06451	0.462	0.054	8.02583e-127	Upregulated	UP_common	H-DEG
B4GALNT3	NPC1	4.81717e-131	1.1912	0.471	0.059	1.04051e-126	Upregulated	UP_common	H-DEG
DSTN	NPC1	1.20704e-130	1.20811	0.427	0.041	2.6072e-126	Upregulated	UP_specific	H-DEG
DDX17	NPC1	1.96021e-130	0.872355	0.626	0.128	4.23405e-126	Upregulated	UP_common	H-DEG
PIWIL4	NPC1	2.2577e-130	1.41542	0.357	0.013	4.87664e-126	Upregulated	UP_common	H-DEG
NCOR2	NPC1	8.11444e-130	0.830943	0.597	0.113	1.75272e-125	Upregulated	UP_specific	H-DEG
SLC25A36	NPC1	1.04392e-129	1.23981	0.365	0.017	2.25486e-125	Upregulated	UP_common	H-DEG
ITGBL1	NPC1	2.77559e-129	1.67302	0.438	0.048	5.99528e-125	Upregulated	UP_common	H-DEG
MIPOL1	NPC1	9.68395e-129	1.06015	0.418	0.038	2.09173e-124	Upregulated	UP_specific	H-DEG
CDC42BPA	NPC1	1.93297e-128	0.836145	0.599	0.118	4.17521e-124	Upregulated	UP_common	H-DEG
AP000769.1	NPC1	5.03949e-128	1.1298	0.453	0.053	1.08853e-123	Upregulated	UP_specific	H-DEG
NPAS2	NPC1	5.64765e-128	1.2733	0.402	0.032	1.21989e-123	Upregulated	UP_common	H-DEG
WDPCP	NPC1	7.37608e-128	1.12172	0.533	0.091	1.59323e-123	Upregulated	UP_common	H-DEG
HAPLN1	NPC1	1.89555e-126	1.53806	0.401	0.035	4.09439e-122	Upregulated	UP_common	H-DEG
PELI1	NPC1	2.22562e-126	1.35299	0.384	0.027	4.80734e-122	Upregulated	UP_specific	H-DEG
LINC00478	NPC1	3.11947e-126	1.17804	0.714	0.206	6.73805e-122	Upregulated	UP_common	H-DEG
DPYSL3	NPC1	3.95791e-126	1.23942	0.389	0.029	8.54909e-122	Upregulated	UP_common	H-DEG
STK38L	NPC1	4.39872e-126	1.1408	0.451	0.055	9.50123e-122	Upregulated	UP_common	H-DEG
RN7SL1	NPC1	4.99874e-126	-3.47584	0.01	0.349	1.07973e-121	Downregulated	DOWN_common	H-DEG
LPAR1	NPC1	6.48632e-126	1.14096	0.478	0.067	1.40105e-121	Upregulated	UP_common	H-DEG
AGAP1	NPC1	8.58237e-126	1.02211	0.71	0.187	1.85379e-121	Upregulated	UP_specific	H-DEG
MAGI2	NPC1	1.22188e-125	1.6985	0.64	0.183	2.63926e-121	Upregulated	UP_common	H-DEG
SCMH1	NPC1	1.76321e-125	0.98265	0.542	0.095	3.80854e-121	Upregulated	UP_specific	H-DEG
CLEC18A	NPC1	1.84859e-125	1.19068	0.464	0.062	3.99296e-121	Upregulated	UP_common	H-DEG
SAMD4A	NPC1	2.88391e-125	1.28445	0.728	0.22	6.22925e-121	Upregulated	UP_common	H-DEG
PPP3CA	NPC1	4.08829e-125	1.19254	0.707	0.203	8.83072e-121	Upregulated	UP_common	H-DEG
UGP2	NPC1	1.22405e-124	1.1901	0.399	0.034	2.64395e-120	Upregulated	UP_common	H-DEG
THRB	NPC1	1.31619e-124	1.052	0.583	0.119	2.84298e-120	Upregulated	UP_specific	H-DEG
IFITM10	NPC1	2.4513e-124	1.4722	0.334	0.01	5.29481e-120	Upregulated	UP_common	H-DEG
GFPT2	NPC1	3.56767e-124	1.33947	0.388	0.031	7.70618e-120	Upregulated	UP_common	H-DEG
ALPK1	NPC1	4.23532e-123	1.12779	0.405	0.038	9.14828e-119	Upregulated	UP_common	H-DEG
EFCAB2	NPC1	1.02601e-122	1.01058	0.502	0.08	2.21618e-118	Upregulated	UP_specific	H-DEG
ADCY2	NPC1	1.29088e-122	1.06303	0.487	0.076	2.78829e-118	Upregulated	UP_common	H-DEG
MAPK14	NPC1	3.87056e-122	0.842395	0.613	0.132	8.36041e-118	Upregulated	UP_specific	H-DEG
TMEM45A	NPC1	1.00648e-121	1.27465	0.365	0.024	2.174e-117	Upregulated	UP_common	H-DEG
GLS	NPC1	2.90485e-121	0.767904	0.54	0.095	6.27447e-117	Upregulated	UP_specific	H-DEG
RP11-440L14.1	NPC1	6.10903e-121	1.00881	0.484	0.074	1.31955e-116	Upregulated	UP_common	H-DEG
MEF2A	NPC1	7.50823e-121	0.899496	0.644	0.15	1.62178e-116	Upregulated	UP_specific	H-DEG
BOC	NPC1	9.94862e-121	1.21892	0.407	0.041	2.1489e-116	Upregulated	UP_specific	H-DEG
CCDC88A	NPC1	1.85504e-120	0.804727	0.629	0.141	4.00689e-116	Upregulated	UP_common	H-DEG
RGCC	NPC1	1.85346e-119	1.55206	0.396	0.04	4.00347e-115	Upregulated	UP_common	H-DEG
PLAGL1	NPC1	1.9208e-119	1.21054	0.327	0.011	4.14893e-115	Upregulated	UP_common	H-DEG
EPS8L2	NPC1	4.3423e-119	1.13339	0.399	0.039	9.37937e-115	Upregulated	UP_common	H-DEG
REV3L	NPC1	4.43787e-119	0.975162	0.477	0.072	9.58581e-115	Upregulated	UP_common	H-DEG
DIXDC1	NPC1	4.70827e-119	1.15935	0.387	0.034	1.01699e-114	Upregulated	UP_common	H-DEG
BAALC	NPC1	4.86462e-119	0.962526	0.603	0.141	1.05076e-114	Upregulated	UP_specific	H-DEG
TRIO	NPC1	2.76011e-118	0.782496	0.608	0.133	5.96183e-114	Upregulated	UP_specific	H-DEG
IL16	NPC1	3.25959e-118	1.08421	0.417	0.048	7.0407e-114	Upregulated	UP_common	H-DEG
RP11-20I20.2	NPC1	5.63808e-118	1.31238	0.325	0.011	1.21783e-113	Upregulated	UP_common	H-DEG
HIF1A	NPC1	1.42855e-117	0.846672	0.562	0.113	3.08568e-113	Upregulated	UP_specific	H-DEG
ADAMTS9-AS2	NPC1	3.01765e-117	0.999712	0.54	0.106	6.51813e-113	Upregulated	UP_specific	H-DEG
MPP6	NPC1	2.6673e-116	0.882841	0.479	0.076	5.76136e-112	Upregulated	UP_specific	H-DEG
GAS7	NPC1	4.26565e-116	0.950757	0.592	0.134	9.21381e-112	Upregulated	UP_specific	H-DEG
AMOTL1	NPC1	4.91546e-116	1.08579	0.372	0.031	1.06174e-111	Upregulated	UP_common	H-DEG
SLC39A14	NPC1	3.01004e-115	1.08749	0.635	0.164	6.50169e-111	Upregulated	UP_common	H-DEG
FAM114A1	NPC1	3.45874e-115	0.874783	0.444	0.061	7.47088e-111	Upregulated	UP_common	H-DEG
ARHGAP29	NPC1	4.84614e-115	1.1594	0.334	0.017	1.04677e-110	Upregulated	UP_specific	H-DEG
ITGA11	NPC1	7.04491e-115	1.05306	0.464	0.072	1.5217e-110	Upregulated	UP_common	H-DEG
IQGAP1	NPC1	7.45106e-115	0.752168	0.565	0.116	1.60943e-110	Upregulated	UP_specific	H-DEG
CTD-2066L21.3	NPC1	7.60808e-115	1.69906	0.293	0.003	1.64334e-110	Upregulated	UP_common	H-DEG
TBC1D22A	NPC1	7.73865e-115	0.830647	0.688	0.183	1.67155e-110	Upregulated	UP_common	H-DEG
SEC24D	NPC1	1.01706e-114	0.883023	0.414	0.048	2.19684e-110	Upregulated	UP_common	H-DEG
ITGA5	NPC1	2.10105e-114	1.35842	0.304	0.006	4.53826e-110	Upregulated	UP_common	H-DEG
SRPX2	NPC1	2.00924e-113	1.23674	0.401	0.046	4.33995e-109	Upregulated	UP_common	H-DEG
ANXA4	NPC1	6.42445e-113	0.860876	0.481	0.08	1.38768e-108	Upregulated	UP_specific	H-DEG
DNAH11	NPC1	7.86245e-113	1.63558	0.312	0.011	1.69829e-108	Upregulated	UP_common	H-DEG
IL1R1	NPC1	1.24067e-112	1.57932	0.361	0.031	2.67984e-108	Upregulated	UP_common	H-DEG
CTNNB1	NPC1	1.70314e-112	0.895246	0.462	0.072	3.67878e-108	Upregulated	UP_specific	H-DEG
TBX15	NPC1	1.95341e-112	1.24183	0.331	0.018	4.21936e-108	Upregulated	UP_common	H-DEG
SIPA1L1	NPC1	2.0086e-112	0.91655	0.698	0.194	4.33858e-108	Upregulated	UP_common	H-DEG
RAB11FIP4	NPC1	2.93305e-112	1.40806	0.37	0.034	6.33538e-108	Upregulated	UP_common	H-DEG
CERCAM	NPC1	3.16989e-112	0.952682	0.486	0.084	6.84697e-108	Upregulated	UP_common	H-DEG
RUNX1	NPC1	5.07872e-112	1.04506	0.722	0.222	1.097e-107	Upregulated	UP_specific	H-DEG
GLI3	NPC1	6.5431e-112	1.06557	0.386	0.041	1.41331e-107	Upregulated	UP_common	H-DEG
FAM160A1	NPC1	1.58265e-111	1.08744	0.407	0.049	3.41852e-107	Upregulated	UP_specific	H-DEG
TCF7L2	NPC1	1.73067e-111	1.03505	0.66	0.179	3.73825e-107	Upregulated	UP_common	H-DEG
RARG	NPC1	4.02042e-111	1.05216	0.324	0.017	8.68412e-107	Upregulated	UP_common	H-DEG
RBM26	NPC1	9.20376e-111	0.809402	0.384	0.039	1.98801e-106	Upregulated	UP_specific	H-DEG
ANXA1	NPC1	1.00012e-110	1.32215	0.522	0.112	2.16025e-106	Upregulated	UP_specific	H-DEG
HOXB3	NPC1	1.4584e-110	1.10164	0.305	0.01	3.15015e-106	Upregulated	UP_common	H-DEG
GMDS	NPC1	4.29003e-110	0.967389	0.642	0.169	9.26647e-106	Upregulated	UP_specific	H-DEG
PAX1	NPC1	4.81274e-110	1.33206	0.284	0.003	1.03955e-105	Upregulated	UP_specific	H-DEG
FGF2	NPC1	1.10267e-109	1.34661	0.318	0.016	2.38178e-105	Upregulated	UP_common	H-DEG
FENDRR	NPC1	1.15852e-109	1.29796	0.275	0	2.5024e-105	Upregulated	UP_common	H-DEG
NEK11	NPC1	4.55504e-109	1.2139	0.309	0.013	9.83889e-105	Upregulated	UP_common	H-DEG
SHC4	NPC1	5.37895e-109	1.23813	0.428	0.064	1.16185e-104	Upregulated	UP_common	H-DEG
RNF130	NPC1	5.87583e-109	0.978989	0.481	0.086	1.26918e-104	Upregulated	UP_common	H-DEG
SPARC	NPC1	8.8331e-109	1.19514	0.361	0.034	1.90795e-104	Upregulated	UP_common	H-DEG
METTL15	NPC1	1.21133e-108	0.93117	0.344	0.026	2.61647e-104	Upregulated	UP_specific	H-DEG
OXR1	NPC1	1.56572e-108	0.791824	0.545	0.116	3.38196e-104	Upregulated	UP_specific	H-DEG
CD109	NPC1	1.89597e-108	1.14867	0.313	0.015	4.09529e-104	Upregulated	UP_specific	H-DEG
FKBP10	NPC1	2.04963e-108	1.01784	0.32	0.017	4.42719e-104	Upregulated	UP_common	H-DEG
FAM115C	NPC1	1.92288e-107	1.00906	0.334	0.024	4.15343e-103	Upregulated	UP_specific	H-DEG
PRELID2	NPC1	3.09304e-107	1.25687	0.347	0.029	6.68097e-103	Upregulated	UP_common	H-DEG
AIG1	NPC1	4.22589e-107	1.09138	0.344	0.027	9.12792e-103	Upregulated	UP_common	H-DEG
CELF2	NPC1	4.26198e-107	-3.2396	0.006	0.297	9.20587e-103	Downregulated	DOWN_common	H-DEG
NFATC1	NPC1	4.27848e-107	1.12291	0.469	0.085	9.24151e-103	Upregulated	UP_specific	H-DEG
FAM20C	NPC1	8.50441e-107	0.7851	0.527	0.109	1.83695e-102	Upregulated	UP_specific	H-DEG
TBCK	NPC1	1.66228e-106	0.766159	0.417	0.059	3.59053e-102	Upregulated	UP_specific	H-DEG
TBC1D32	NPC1	6.27678e-106	0.941523	0.347	0.03	1.35578e-101	Upregulated	UP_common	H-DEG
SESTD1	NPC1	8.65328e-106	0.814581	0.46	0.078	1.86911e-101	Upregulated	UP_common	H-DEG
BCKDHB	NPC1	9.84425e-106	0.758027	0.467	0.082	2.12636e-101	Upregulated	UP_specific	H-DEG
GOLM1	NPC1	1.18987e-105	1.00437	0.326	0.022	2.57012e-101	Upregulated	UP_common	H-DEG
MTHFD1L	NPC1	2.35813e-105	0.83146	0.522	0.11	5.09355e-101	Upregulated	UP_common	H-DEG
MFGE8	NPC1	1.91745e-104	1.04686	0.311	0.017	4.1417e-100	Upregulated	UP_specific	H-DEG
TENM3	NPC1	1.98947e-104	1.00892	0.457	0.081	4.29725e-100	Upregulated	UP_specific	H-DEG
CHD9	NPC1	2.34595e-104	0.935774	0.862	0.327	5.06724e-100	Upregulated	UP_common	H-DEG
PPP2R3A	NPC1	4.14357e-104	1.06336	0.334	0.027	8.95012e-100	Upregulated	UP_common	H-DEG
CSMD2	NPC1	4.17459e-104	1.31825	0.306	0.016	9.01711e-100	Upregulated	UP_common	H-DEG
PDK1	NPC1	5.52063e-104	0.759956	0.391	0.049	1.19246e-99	Upregulated	UP_specific	H-DEG
CAPN7	NPC1	5.99145e-104	0.847387	0.324	0.022	1.29415e-99	Upregulated	UP_common	H-DEG
TACC2	NPC1	7.72008e-104	0.895736	0.377	0.043	1.66754e-99	Upregulated	UP_common	H-DEG
PDE3A	NPC1	1.67956e-103	-2.56609	0.247	0.54	3.62786e-99	Downregulated	DOWN_common	H-DEG
FBLN7	NPC1	3.40584e-103	1.31642	0.293	0.011	7.35661e-99	Upregulated	UP_common	H-DEG
PRUNE2	NPC1	6.34848e-103	1.25132	0.375	0.045	1.37127e-98	Upregulated	UP_common	H-DEG
RPA3-AS1	NPC1	6.67835e-103	0.798669	0.562	0.131	1.44252e-98	Upregulated	UP_specific	H-DEG
P4HA1	NPC1	1.12568e-102	0.765096	0.486	0.094	2.43146e-98	Upregulated	UP_specific	H-DEG
RAB28	NPC1	1.92683e-102	0.768145	0.379	0.046	4.16196e-98	Upregulated	UP_specific	H-DEG
SOBP	NPC1	2.0153e-102	0.831501	0.412	0.06	4.35305e-98	Upregulated	UP_specific	H-DEG
HRH1	NPC1	3.25203e-102	1.23483	0.317	0.022	7.02438e-98	Upregulated	UP_specific	H-DEG
C12orf23	NPC1	3.47118e-102	0.989569	0.296	0.013	7.49774e-98	Upregulated	UP_common	H-DEG
LOXL2	NPC1	3.84117e-102	1.44577	0.329	0.027	8.29694e-98	Upregulated	UP_common	H-DEG
RPH3AL	NPC1	3.94122e-102	0.965219	0.368	0.042	8.51303e-98	Upregulated	UP_common	H-DEG
IARS	NPC1	6.76862e-102	0.926131	0.34	0.031	1.46202e-97	Upregulated	UP_common	H-DEG
DFNB31	NPC1	1.94913e-101	1.14498	0.292	0.013	4.21013e-97	Upregulated	UP_common	H-DEG
GCNT1	NPC1	1.96849e-101	0.967064	0.378	0.047	4.25194e-97	Upregulated	UP_common	H-DEG
TRPC1	NPC1	6.15529e-101	0.905742	0.307	0.018	1.32954e-96	Upregulated	UP_common	H-DEG
PLXDC2	NPC1	9.60048e-101	0.78127	0.92	0.509	2.0737e-96	Upregulated	UP_common	H-DEG
STEAP3	NPC1	1.62271e-100	1.10062	0.255	0	3.50505e-96	Upregulated	UP_specific	H-DEG
PFKFB4	NPC1	1.93092e-100	1.35318	0.306	0.019	4.17079e-96	Upregulated	UP_specific	H-DEG
ZNF385B	NPC1	4.49217e-100	1.47029	0.386	0.056	9.70309e-96	Upregulated	UP_specific	H-DEG
AKT3	NPC1	1.69511e-99	0.817829	0.711	0.22	3.66144e-95	Upregulated	UP_common	H-DEG
ANKRD28	NPC1	1.75865e-99	0.83352	0.462	0.088	3.79869e-95	Upregulated	UP_common	H-DEG
NRP2	NPC1	7.49077e-99	1.04595	0.354	0.04	1.61801e-94	Upregulated	UP_common	H-DEG
RFTN2	NPC1	1.20899e-98	0.794203	0.51	0.111	2.61141e-94	Upregulated	UP_common	H-DEG
PCOLCE2	NPC1	1.87528e-98	1.13012	0.32	0.027	4.05061e-94	Upregulated	UP_common	H-DEG
EVC	NPC1	2.23375e-98	0.867421	0.352	0.039	4.8249e-94	Upregulated	UP_common	H-DEG
MT-CO1	NPC1	8.56201e-98	-3.21124	0	0.265	1.84939e-93	Downregulated	DOWN_common	H-DEG
CCND3	NPC1	9.09591e-98	-2.09485	0.533	0.675	1.96472e-93	Downregulated	DOWN_common	H-DEG
TMEM161B-AS1	NPC1	9.49048e-98	0.888819	0.317	0.025	2.04994e-93	Upregulated	UP_specific	H-DEG
PGM1	NPC1	1.56263e-97	0.965128	0.302	0.02	3.37527e-93	Upregulated	UP_common	H-DEG
PYGB	NPC1	1.84275e-97	0.930905	0.294	0.017	3.98033e-93	Upregulated	UP_common	H-DEG
RP11-509J21.1	NPC1	2.3508e-97	0.871527	0.32	0.027	5.07773e-93	Upregulated	UP_specific	H-DEG
NAALADL2	NPC1	6.70656e-97	0.874205	0.471	0.096	1.44862e-92	Upregulated	UP_specific	H-DEG
TEX9	NPC1	1.38692e-96	1.08165	0.289	0.016	2.99575e-92	Upregulated	UP_common	H-DEG
GPRC5C	NPC1	1.39114e-96	1.07997	0.273	0.01	3.00487e-92	Upregulated	UP_common	H-DEG
GPSM1	NPC1	1.78019e-96	0.970295	0.33	0.032	3.84522e-92	Upregulated	UP_common	H-DEG
IQCA1	NPC1	2.12214e-96	1.10636	0.287	0.015	4.58382e-92	Upregulated	UP_common	H-DEG
TTN-AS1	NPC1	6.35133e-96	0.911451	0.298	0.02	1.37189e-91	Upregulated	UP_common	H-DEG
HCG17	NPC1	6.68263e-96	0.881468	0.314	0.026	1.44345e-91	Upregulated	UP_common	H-DEG
IQSEC1	NPC1	7.28715e-96	0.765642	0.509	0.113	1.57402e-91	Upregulated	UP_common	H-DEG
ANKRD36C	NPC1	7.66314e-96	0.757085	0.331	0.032	1.65524e-91	Upregulated	UP_specific	H-DEG
SETBP1	NPC1	1.47372e-95	0.839336	0.504	0.113	3.18324e-91	Upregulated	UP_specific	H-DEG
CTDSPL	NPC1	1.62129e-95	0.976525	0.36	0.046	3.50199e-91	Upregulated	UP_specific	H-DEG
PLCB4	NPC1	1.95541e-95	0.906173	0.367	0.049	4.22368e-91	Upregulated	UP_common	H-DEG
KLF4	NPC1	2.38044e-95	1.01164	0.328	0.032	5.14175e-91	Upregulated	UP_specific	H-DEG
SEMA3E	NPC1	2.99174e-95	1.22605	0.264	0.008	6.46216e-91	Upregulated	UP_common	H-DEG
MRC2	NPC1	3.0785e-95	0.760975	0.487	0.104	6.64956e-91	Upregulated	UP_common	H-DEG
PAPSS1	NPC1	3.20285e-95	0.84649	0.3	0.021	6.91815e-91	Upregulated	UP_specific	H-DEG
DGKG	NPC1	4.1418e-95	1.12864	0.36	0.047	8.94628e-91	Upregulated	UP_common	H-DEG
MT-CO2	NPC1	4.30969e-95	-2.88336	0.001	0.262	9.30892e-91	Downregulated	DOWN_common	H-DEG
NREP	NPC1	4.39515e-95	1.29788	0.305	0.024	9.49353e-91	Upregulated	UP_common	H-DEG
ANXA2	NPC1	4.5118e-95	0.909186	0.291	0.018	9.74548e-91	Upregulated	UP_common	H-DEG
CSPG4	NPC1	1.2413e-94	0.851049	0.344	0.04	2.6812e-90	Upregulated	UP_specific	H-DEG
KCNQ1OT1	NPC1	1.3784e-94	1.06574	0.334	0.036	2.97734e-90	Upregulated	UP_common	H-DEG
MDFI	NPC1	2.18205e-94	1.01831	0.339	0.038	4.71322e-90	Upregulated	UP_specific	H-DEG
SCIN	NPC1	2.64602e-94	0.859948	0.307	0.024	5.71541e-90	Upregulated	UP_specific	H-DEG
NPHP3	NPC1	4.96242e-94	0.771452	0.322	0.031	1.07188e-89	Upregulated	UP_common	H-DEG
PSMD5-AS1	NPC1	5.27751e-94	1.11968	0.246	0.003	1.13994e-89	Upregulated	UP_common	H-DEG
SPG20	NPC1	6.59791e-94	0.884174	0.278	0.014	1.42515e-89	Upregulated	UP_specific	H-DEG
STPG2	NPC1	2.6916e-93	1.08688	0.327	0.034	5.81385e-89	Upregulated	UP_common	H-DEG
RASSF8	NPC1	3.35402e-93	0.935617	0.314	0.029	7.24468e-89	Upregulated	UP_specific	H-DEG
PRKCA	NPC1	3.44458e-93	0.757779	0.841	0.332	7.4403e-89	Upregulated	UP_common	H-DEG
CTD-2047H16.4	NPC1	3.67981e-93	0.959582	0.3	0.024	7.94838e-89	Upregulated	UP_specific	H-DEG
HTRA1	NPC1	3.71307e-93	1.13883	0.254	0.006	8.02022e-89	Upregulated	UP_common	H-DEG
FAM135A	NPC1	3.71435e-93	0.886755	0.28	0.015	8.02299e-89	Upregulated	UP_specific	H-DEG
ECM2	NPC1	6.48785e-93	0.929993	0.311	0.027	1.40138e-88	Upregulated	UP_common	H-DEG
LGALS3	NPC1	8.06394e-93	1.00434	0.257	0.007	1.74181e-88	Upregulated	UP_common	H-DEG
IMMP2L	NPC1	1.43987e-92	0.898414	0.585	0.164	3.11013e-88	Upregulated	UP_specific	H-DEG
DNAH14	NPC1	1.91998e-92	1.07874	0.327	0.035	4.14716e-88	Upregulated	UP_common	H-DEG
ME1	NPC1	2.1203e-92	0.949099	0.334	0.038	4.57985e-88	Upregulated	UP_specific	H-DEG
SCARA3	NPC1	2.64376e-92	1.09542	0.252	0.006	5.71051e-88	Upregulated	UP_common	H-DEG
KIF21A	NPC1	2.70885e-92	0.79377	0.331	0.036	5.85112e-88	Upregulated	UP_specific	H-DEG
C1GALT1	NPC1	3.02393e-92	0.872619	0.277	0.015	6.53168e-88	Upregulated	UP_specific	H-DEG
CP	NPC1	7.70957e-92	1.24815	0.269	0.013	1.66527e-87	Upregulated	UP_specific	H-DEG
KIAA1377	NPC1	8.10993e-92	0.775133	0.337	0.039	1.75174e-87	Upregulated	UP_common	H-DEG
HOXA3	NPC1	1.07871e-91	0.886713	0.289	0.02	2.33001e-87	Upregulated	UP_common	H-DEG
GPT2	NPC1	1.11207e-91	0.878047	0.303	0.025	2.40207e-87	Upregulated	UP_common	H-DEG
WDR27	NPC1	1.24304e-91	0.802772	0.347	0.044	2.68497e-87	Upregulated	UP_specific	H-DEG
WDR52	NPC1	1.48022e-91	0.8722	0.321	0.033	3.19729e-87	Upregulated	UP_common	H-DEG
INHBA	NPC1	2.72125e-91	1.32087	0.269	0.013	5.87791e-87	Upregulated	UP_common	H-DEG
BTAF1	NPC1	4.13285e-91	0.752965	0.341	0.041	8.92695e-87	Upregulated	UP_specific	H-DEG
NGEF	NPC1	4.42809e-91	0.977796	0.297	0.024	9.56467e-87	Upregulated	UP_common	H-DEG
GLI2	NPC1	5.2951e-91	0.861623	0.329	0.037	1.14374e-86	Upregulated	UP_specific	H-DEG
DLG2	NPC1	1.39337e-90	0.899398	0.556	0.151	3.00969e-86	Upregulated	UP_common	H-DEG
DSE	NPC1	2.40261e-90	0.909328	0.279	0.017	5.18963e-86	Upregulated	UP_common	H-DEG
SLC14A1	NPC1	2.46261e-90	1.2418	0.331	0.039	5.31923e-86	Upregulated	UP_common	H-DEG
PITPNC1	NPC1	5.1755e-90	-3.00623	0.028	0.295	1.11791e-85	Downregulated	DOWN_common	H-DEG
SPRED1	NPC1	1.14868e-89	0.802061	0.349	0.047	2.48114e-85	Upregulated	UP_specific	H-DEG
AFTPH	NPC1	1.50868e-89	0.768551	0.284	0.02	3.25875e-85	Upregulated	UP_specific	H-DEG
NFKBIZ	NPC1	2.23856e-89	0.975946	0.325	0.037	4.83528e-85	Upregulated	UP_common	H-DEG
FLRT2	NPC1	2.98208e-89	0.939859	0.311	0.031	6.4413e-85	Upregulated	UP_specific	H-DEG
PMP22	NPC1	3.09036e-89	0.930483	0.278	0.018	6.67519e-85	Upregulated	UP_common	H-DEG
PKNOX2	NPC1	4.4402e-89	1.00757	0.289	0.022	9.59083e-85	Upregulated	UP_specific	H-DEG
PPP4R4	NPC1	6.28113e-89	0.93965	0.282	0.02	1.35672e-84	Upregulated	UP_common	H-DEG
NPTN	NPC1	7.91132e-89	0.774327	0.341	0.045	1.70884e-84	Upregulated	UP_specific	H-DEG
RSPO2	NPC1	1.1783e-88	1.6623	0.242	0.005	2.54513e-84	Upregulated	UP_common	H-DEG
FAM129B	NPC1	2.30125e-88	0.781317	0.334	0.041	4.97071e-84	Upregulated	UP_specific	H-DEG
CLEC18B	NPC1	2.6465e-88	1.03662	0.226	0	5.71643e-84	Upregulated	UP_common	H-DEG
SOX9	NPC1	3.57433e-88	1.03448	0.273	0.017	7.72055e-84	Upregulated	UP_specific	H-DEG
SEMA4B	NPC1	3.68315e-88	0.814196	0.358	0.053	7.9556e-84	Upregulated	UP_common	H-DEG
OAF	NPC1	4.4687e-88	0.954454	0.239	0.004	9.6524e-84	Upregulated	UP_common	H-DEG
PFKP	NPC1	1.2756e-87	0.941139	0.27	0.017	2.75529e-83	Upregulated	UP_common	H-DEG
CLIC6	NPC1	1.31421e-87	1.07203	0.277	0.019	2.8387e-83	Upregulated	UP_specific	H-DEG
GOLGA2	NPC1	1.44183e-87	0.807954	0.314	0.034	3.11436e-83	Upregulated	UP_common	H-DEG
LDLRAD4	NPC1	1.78463e-87	0.863259	0.772	0.298	3.85479e-83	Upregulated	UP_common	H-DEG
LAMB1	NPC1	1.98004e-87	-3.309	0.039	0.306	4.27688e-83	Downregulated	DOWN_common	H-DEG
CDH19	NPC1	2.01119e-87	1.02477	0.224	0	4.34416e-83	Upregulated	UP_common	H-DEG
MT-ATP6	NPC1	2.19975e-87	-2.94064	0	0.239	4.75146e-83	Downregulated	DOWN_common	H-DEG
MT2A	NPC1	2.67494e-87	1.2271	0.253	0.01	5.77788e-83	Upregulated	UP_common	H-DEG
STK32A	NPC1	3.00392e-87	1.13968	0.262	0.014	6.48847e-83	Upregulated	UP_common	H-DEG
SNX13	NPC1	5.64528e-87	0.754713	0.284	0.022	1.21938e-82	Upregulated	UP_specific	H-DEG
KIAA1755	NPC1	1.62416e-86	1.23523	0.265	0.016	3.50819e-82	Upregulated	UP_common	H-DEG
CACNA1I	NPC1	2.25752e-86	1.29168	0.249	0.01	4.87625e-82	Upregulated	UP_common	H-DEG
EMP1	NPC1	2.34586e-86	0.865023	0.418	0.083	5.06705e-82	Upregulated	UP_specific	H-DEG
UBA6-AS1	NPC1	2.86827e-86	1.02064	0.302	0.031	6.19546e-82	Upregulated	UP_common	H-DEG
LRIG3	NPC1	3.46497e-86	0.949535	0.246	0.009	7.48433e-82	Upregulated	UP_common	H-DEG
COL6A1	NPC1	5.9002e-86	0.970542	0.275	0.02	1.27444e-81	Upregulated	UP_specific	H-DEG
MT-CO3	NPC1	7.59328e-86	-2.88852	0	0.236	1.64015e-81	Downregulated	DOWN_common	H-DEG
AKAP11	NPC1	9.11663e-86	0.813757	0.242	0.008	1.96919e-81	Upregulated	UP_specific	H-DEG
ANTXR1	NPC1	9.47792e-86	0.756116	0.327	0.041	2.04723e-81	Upregulated	UP_specific	H-DEG
CDKL1	NPC1	1.58819e-85	0.871959	0.312	0.036	3.43049e-81	Upregulated	UP_common	H-DEG
NDRG1	NPC1	1.63417e-85	0.835453	0.291	0.026	3.52981e-81	Upregulated	UP_specific	H-DEG
RP11-319G6.1	NPC1	2.24523e-85	0.764916	0.298	0.029	4.84969e-81	Upregulated	UP_specific	H-DEG
IGSF9B	NPC1	8.27047e-85	0.891672	0.23	0.004	1.78642e-80	Upregulated	UP_common	H-DEG
TFG	NPC1	3.36614e-84	0.753232	0.251	0.012	7.27087e-80	Upregulated	UP_specific	H-DEG
CACNA1A	NPC1	4.46604e-84	0.934535	0.308	0.036	9.64666e-80	Upregulated	UP_common	H-DEG
KIAA1244	NPC1	6.27403e-84	1.15081	0.223	0.003	1.35519e-79	Upregulated	UP_specific	H-DEG
RP11-420A23.1	NPC1	7.79466e-84	0.859291	0.274	0.022	1.68365e-79	Upregulated	UP_specific	H-DEG
ARSJ	NPC1	1.11987e-83	0.881239	0.228	0.004	2.41891e-79	Upregulated	UP_common	H-DEG
FGF13	NPC1	1.41539e-83	1.23671	0.323	0.043	3.05724e-79	Upregulated	UP_specific	H-DEG
SAMHD1	NPC1	5.11073e-83	-2.87426	0.006	0.241	1.10392e-78	Downregulated	DOWN_common	H-DEG
TET1	NPC1	5.4009e-83	0.930956	0.364	0.062	1.16659e-78	Upregulated	UP_specific	H-DEG
TUG1	NPC1	8.81777e-83	0.796398	0.242	0.01	1.90464e-78	Upregulated	UP_common	H-DEG
ITGB8	NPC1	1.82823e-82	1.10712	0.212	0	3.94898e-78	Upregulated	UP_specific	H-DEG
RP11-119F19.2	NPC1	5.87607e-82	0.788286	0.232	0.007	1.26923e-77	Upregulated	UP_specific	H-DEG
SMAD6	NPC1	6.36576e-82	0.989692	0.256	0.017	1.375e-77	Upregulated	UP_specific	H-DEG
MN1	NPC1	2.11576e-81	1.09416	0.233	0.008	4.57005e-77	Upregulated	UP_common	H-DEG
NEGR1	NPC1	2.61044e-81	1.0669	0.269	0.022	5.63855e-77	Upregulated	UP_specific	H-DEG
LYPLAL1	NPC1	7.5026e-81	0.802905	0.237	0.01	1.62056e-76	Upregulated	UP_specific	H-DEG
TGFBR1	NPC1	1.04641e-80	0.850903	0.239	0.011	2.26024e-76	Upregulated	UP_specific	H-DEG
LINC00882	NPC1	1.04688e-80	0.893212	0.252	0.016	2.26126e-76	Upregulated	UP_specific	H-DEG
HIPK2	NPC1	1.05036e-80	0.76005	0.506	0.136	2.26877e-76	Upregulated	UP_specific	H-DEG
ADAM12	NPC1	1.37843e-80	1.06139	0.251	0.015	2.9774e-76	Upregulated	UP_common	H-DEG
CDO1	NPC1	1.40804e-80	1.09033	0.248	0.015	3.04136e-76	Upregulated	UP_common	H-DEG
ERRFI1	NPC1	1.63743e-80	1.28271	0.302	0.038	3.53686e-76	Upregulated	UP_common	H-DEG
MEIS2	NPC1	5.93422e-80	0.909163	0.296	0.035	1.28179e-75	Upregulated	UP_specific	H-DEG
PGK1	NPC1	6.26099e-80	0.861816	0.208	0.001	1.35237e-75	Upregulated	UP_specific	H-DEG
MT-ND4	NPC1	1.6763e-79	-2.75241	0	0.22	3.6208e-75	Downregulated	DOWN_common	H-DEG
LHFPL2	NPC1	1.74602e-79	0.798016	0.308	0.04	3.77141e-75	Upregulated	UP_specific	H-DEG
FOXC1	NPC1	2.30019e-79	0.850911	0.301	0.037	4.96841e-75	Upregulated	UP_common	H-DEG
TMCO3	NPC1	2.86046e-79	0.794688	0.308	0.041	6.1786e-75	Upregulated	UP_common	H-DEG
ENO1	NPC1	3.4771e-79	0.843443	0.21	0.002	7.51053e-75	Upregulated	UP_specific	H-DEG
SORCS2	NPC1	6.21781e-79	1.07912	0.226	0.008	1.34305e-74	Upregulated	UP_specific	H-DEG
VWC2	NPC1	8.0225e-79	1.19342	0.213	0.003	1.73286e-74	Upregulated	UP_specific	H-DEG
AUTS2	NPC1	8.09541e-79	0.815349	0.797	0.342	1.74861e-74	Upregulated	UP_specific	H-DEG
ZBTB7C	NPC1	8.85609e-79	0.768046	0.379	0.073	1.91291e-74	Upregulated	UP_specific	H-DEG
KIAA1456	NPC1	3.75064e-78	1.02873	0.26	0.022	8.10138e-74	Upregulated	UP_specific	H-DEG
CCND2	NPC1	4.27145e-78	0.762735	0.213	0.004	9.22634e-74	Upregulated	UP_specific	H-DEG
ST6GALNAC5	NPC1	4.58699e-78	1.44382	0.255	0.02	9.90789e-74	Upregulated	UP_common	H-DEG
ABLIM3	NPC1	4.99125e-78	0.911063	0.222	0.007	1.07811e-73	Upregulated	UP_specific	H-DEG
NRK	NPC1	8.50615e-78	0.89239	0.226	0.009	1.83733e-73	Upregulated	UP_specific	H-DEG
RP11-83A24.2	NPC1	1.7707e-77	0.92354	0.246	0.017	3.82471e-73	Upregulated	UP_common	H-DEG
SPATA6L	NPC1	2.95735e-77	0.857162	0.237	0.013	6.38788e-73	Upregulated	UP_specific	H-DEG
PTPRJ	NPC1	3.11344e-77	-2.96313	0.042	0.286	6.72503e-73	Downregulated	DOWN_common	H-DEG
ZNF98	NPC1	2.00572e-76	0.860822	0.257	0.022	4.33236e-72	Upregulated	UP_common	H-DEG
MEG8	NPC1	2.05018e-76	0.893869	0.198	0	4.42839e-72	Upregulated	UP_specific	H-DEG
MPDZ	NPC1	2.75649e-76	0.771166	0.244	0.017	5.95401e-72	Upregulated	UP_specific	H-DEG
ATP6AP1L	NPC1	3.01586e-76	0.756375	0.269	0.027	6.51425e-72	Upregulated	UP_common	H-DEG
ACPL2	NPC1	7.56499e-76	0.787259	0.217	0.007	1.63404e-71	Upregulated	UP_specific	H-DEG
WTAP	NPC1	8.40548e-76	0.787307	0.269	0.027	1.81558e-71	Upregulated	UP_specific	H-DEG
COL1A2	NPC1	9.49215e-76	0.887137	0.247	0.019	2.0503e-71	Upregulated	UP_common	H-DEG
SLC16A3	NPC1	1.74093e-75	0.968208	0.233	0.013	3.76041e-71	Upregulated	UP_common	H-DEG
FOXP4	NPC1	3.28139e-75	0.821942	0.213	0.006	7.08781e-71	Upregulated	UP_specific	H-DEG
MED14	NPC1	6.01366e-75	0.764787	0.203	0.003	1.29895e-70	Upregulated	UP_specific	H-DEG
PRR5L	NPC1	9.84275e-75	0.773212	0.209	0.005	2.12603e-70	Upregulated	UP_specific	H-DEG
FMOD	NPC1	1.1519e-74	0.865158	0.208	0.005	2.4881e-70	Upregulated	UP_common	H-DEG
ASS1	NPC1	3.70472e-74	0.851645	0.239	0.017	8.0022e-70	Upregulated	UP_common	H-DEG
LINC00662	NPC1	4.44447e-74	0.884287	0.269	0.029	9.60005e-70	Upregulated	UP_common	H-DEG
MYADM	NPC1	6.56275e-74	0.812479	0.282	0.035	1.41755e-69	Upregulated	UP_specific	H-DEG
RP11-285F7.2	NPC1	1.40392e-73	0.832523	0.223	0.011	3.03246e-69	Upregulated	UP_specific	H-DEG
PPP1R3C	NPC1	1.91704e-73	0.913024	0.192	0.001	4.1408e-69	Upregulated	UP_common	H-DEG
CCDC80	NPC1	4.0932e-73	1.26147	0.303	0.047	8.84131e-69	Upregulated	UP_common	H-DEG
ENTPD1-AS1	NPC1	4.30516e-73	0.816012	0.269	0.03	9.29915e-69	Upregulated	UP_specific	H-DEG
SOD2	NPC1	3.13273e-72	1.03043	0.31	0.05	6.76671e-68	Upregulated	UP_specific	H-DEG
XRCC4	NPC1	3.83504e-72	0.861918	0.242	0.02	8.28368e-68	Upregulated	UP_specific	H-DEG
SSC5D	NPC1	6.10353e-72	0.904937	0.224	0.013	1.31836e-67	Upregulated	UP_common	H-DEG
NIM1K	NPC1	6.87226e-72	0.953592	0.253	0.025	1.48441e-67	Upregulated	UP_common	H-DEG
PPFIA4	NPC1	7.34263e-72	0.834776	0.187	0	1.58601e-67	Upregulated	UP_specific	H-DEG
MT-ND3	NPC1	8.87496e-72	-2.66943	0	0.2	1.91699e-67	Downregulated	DOWN_common	H-DEG
FRMD4A	NPC1	1.69615e-71	-2.63125	0.014	0.227	3.66367e-67	Downregulated	DOWN_common	H-DEG
KIAA1217	NPC1	1.71161e-71	0.90944	0.561	0.19	3.69707e-67	Upregulated	UP_common	H-DEG
DPH6-AS1	NPC1	4.12013e-71	0.801589	0.213	0.01	8.89949e-67	Upregulated	UP_specific	H-DEG
MAOB	NPC1	4.6801e-71	1.09502	0.194	0.003	1.0109e-66	Upregulated	UP_specific	H-DEG
FGFR2	NPC1	5.46051e-71	0.889159	0.253	0.026	1.17947e-66	Upregulated	UP_specific	H-DEG
AL132709.5	NPC1	9.93058e-71	1.00044	0.184	0	2.14501e-66	Upregulated	UP_specific	H-DEG
ABTB2	NPC1	1.14955e-70	0.842031	0.267	0.032	2.48302e-66	Upregulated	UP_common	H-DEG
AEBP1	NPC1	2.01257e-70	0.777707	0.315	0.053	4.34715e-66	Upregulated	UP_common	H-DEG
EYA2	NPC1	2.08599e-70	-2.87746	0.005	0.207	4.50575e-66	Downregulated	DOWN_common	H-DEG
EFS	NPC1	3.86606e-70	0.780176	0.208	0.009	8.3507e-66	Upregulated	UP_common	H-DEG
BACE2	NPC1	4.90374e-70	0.853376	0.246	0.024	1.05921e-65	Upregulated	UP_specific	H-DEG
HHIPL2	NPC1	6.97249e-70	0.859798	0.182	0	1.50606e-65	Upregulated	UP_specific	H-DEG
SKAP1	NPC1	1.65137e-69	-2.98714	0.005	0.204	3.56696e-65	Downregulated	DOWN_common	H-DEG
CYP27C1	NPC1	2.55121e-69	0.894739	0.181	0	5.51062e-65	Upregulated	UP_common	H-DEG
LOXL3	NPC1	3.08797e-69	0.967307	0.248	0.026	6.67002e-65	Upregulated	UP_common	H-DEG
NAV3	NPC1	4.79073e-69	0.945763	0.255	0.029	1.0348e-64	Upregulated	UP_specific	H-DEG
ROR1	NPC1	1.09437e-68	0.915602	0.235	0.021	2.36383e-64	Upregulated	UP_common	H-DEG
DNHD1	NPC1	1.45967e-68	0.750595	0.212	0.012	3.1529e-64	Upregulated	UP_specific	H-DEG
AKAP12	NPC1	3.2287e-68	-3.3794	0.006	0.202	6.97399e-64	Downregulated	DOWN_common	H-DEG
SIPA1L2	NPC1	4.07021e-68	0.837223	0.189	0.004	8.79165e-64	Upregulated	UP_specific	H-DEG
CHPT1	NPC1	4.94414e-68	0.856144	0.257	0.031	1.06793e-63	Upregulated	UP_specific	H-DEG
ROBO2	NPC1	7.16599e-68	1.11026	0.374	0.091	1.54785e-63	Upregulated	UP_common	H-DEG
NAMPT	NPC1	1.02569e-67	1.11518	0.253	0.03	2.2155e-63	Upregulated	UP_specific	H-DEG
ZNF503-AS1	NPC1	1.5541e-67	0.758357	0.227	0.018	3.35685e-63	Upregulated	UP_common	H-DEG
SLC7A1	NPC1	1.68012e-67	0.786694	0.18	0.001	3.62906e-63	Upregulated	UP_common	H-DEG
RP11-611E13.2	NPC1	1.05779e-66	0.771968	0.236	0.024	2.28482e-62	Upregulated	UP_common	H-DEG
MYO5C	NPC1	1.29999e-66	0.774948	0.233	0.022	2.80797e-62	Upregulated	UP_specific	H-DEG
COL3A1	NPC1	1.75997e-66	0.84424	0.217	0.016	3.80153e-62	Upregulated	UP_common	H-DEG
TOB1	NPC1	4.01046e-66	0.776396	0.185	0.004	8.6626e-62	Upregulated	UP_specific	H-DEG
COL9A3	NPC1	5.4495e-66	0.777456	0.178	0.002	1.17709e-61	Upregulated	UP_common	H-DEG
CXXC5	NPC1	8.92645e-66	0.826664	0.188	0.006	1.92811e-61	Upregulated	UP_specific	H-DEG
PPP1R14C	NPC1	1.62672e-65	0.767568	0.195	0.008	3.51372e-61	Upregulated	UP_specific	H-DEG
MT-CYB	NPC1	3.54239e-65	-2.36084	0	0.183	7.65155e-61	Downregulated	DOWN_common	H-DEG
SLC26A2	NPC1	3.6321e-65	0.832037	0.174	0.001	7.84533e-61	Upregulated	UP_specific	H-DEG
NR4A1	NPC1	3.9055e-65	0.872703	0.239	0.026	8.43589e-61	Upregulated	UP_specific	H-DEG
AC092594.1	NPC1	4.2543e-65	0.750827	0.224	0.02	9.18928e-61	Upregulated	UP_specific	H-DEG
ABCC3	NPC1	1.13528e-64	0.85922	0.206	0.013	2.4522e-60	Upregulated	UP_specific	H-DEG
FLVCR2	NPC1	4.23212e-64	0.827276	0.212	0.017	9.14137e-60	Upregulated	UP_specific	H-DEG
OGN	NPC1	6.7243e-64	0.829074	0.188	0.007	1.45245e-59	Upregulated	UP_common	H-DEG
BTG2	NPC1	7.68882e-64	0.867959	0.171	0.001	1.66079e-59	Upregulated	UP_specific	H-DEG
AL163953.3	NPC1	7.91475e-63	0.811168	0.248	0.033	1.70959e-58	Upregulated	UP_specific	H-DEG
TNFRSF11B	NPC1	2.44001e-62	0.990243	0.163	0	5.27041e-58	Upregulated	UP_specific	H-DEG
ITIH5	NPC1	1.19327e-61	0.968688	0.219	0.022	2.57747e-57	Upregulated	UP_specific	H-DEG
MYLK	NPC1	1.74622e-61	0.864532	0.235	0.029	3.77184e-57	Upregulated	UP_specific	H-DEG
SCNN1A	NPC1	4.14376e-61	0.812572	0.164	0.001	8.95052e-57	Upregulated	UP_specific	H-DEG
KIAA1549	NPC1	2.35478e-60	0.764772	0.219	0.023	5.08632e-56	Upregulated	UP_specific	H-DEG
C21orf49	NPC1	2.93451e-60	0.769204	0.176	0.006	6.33854e-56	Upregulated	UP_specific	H-DEG
TSPAN2	NPC1	3.1984e-60	0.931709	0.167	0.003	6.90853e-56	Upregulated	UP_common	H-DEG
RP11-222A11.1	NPC1	4.80095e-60	0.776711	0.161	0.001	1.03701e-55	Upregulated	UP_specific	H-DEG
PTGFR	NPC1	1.17896e-59	0.787975	0.183	0.01	2.54655e-55	Upregulated	UP_specific	H-DEG
MT-ND2	NPC1	1.20727e-59	-2.24362	0	0.168	2.60771e-55	Downregulated	DOWN_common	H-DEG
ZNF385C	NPC1	2.04228e-59	0.772717	0.213	0.022	4.41132e-55	Upregulated	UP_specific	H-DEG
MBNL1	NPC1	4.33121e-59	0.899533	0.66	0.306	9.35542e-55	Upregulated	UP_common	H-DEG
RUNX2	NPC1	6.59782e-59	-2.73664	0.069	0.279	1.42513e-54	Downregulated	DOWN_common	H-DEG
RP11-675F6.3	NPC1	3.32567e-58	0.997463	0.153	0	7.18345e-54	Upregulated	UP_common	H-DEG
FRMPD4	NPC1	1.20034e-56	0.791517	0.208	0.022	2.59275e-52	Upregulated	UP_common	H-DEG
CACNB2	NPC1	2.66118e-56	-2.44714	0.005	0.17	5.74816e-52	Downregulated	DOWN_common	H-DEG
ID2	NPC1	3.31079e-56	0.79584	0.184	0.013	7.1513e-52	Upregulated	UP_common	H-DEG
ANGPTL2	NPC1	2.80209e-55	0.775438	0.16	0.005	6.05251e-51	Upregulated	UP_specific	H-DEG
MT-ND1	NPC1	3.40807e-54	-2.13687	0	0.153	7.36144e-50	Downregulated	DOWN_common	H-DEG
CRLF1	NPC1	2.6965e-53	0.796262	0.14	0	5.82444e-49	Upregulated	UP_common	H-DEG
ETV5	NPC1	3.13764e-52	0.856341	0.147	0.003	6.77731e-48	Upregulated	UP_specific	H-DEG
ALPK2	NPC1	5.64014e-52	0.753498	0.158	0.008	1.21827e-47	Upregulated	UP_common	H-DEG
MAP1B	NPC1	1.04896e-51	-3.03119	0.012	0.172	2.26576e-47	Downregulated	DOWN_common	H-DEG
HMGA2	NPC1	1.51618e-50	1.08168	0.152	0.006	3.27495e-46	Upregulated	UP_specific	H-DEG
CRISPLD1	NPC1	3.77383e-49	1.06737	0.154	0.009	8.15147e-45	Upregulated	UP_specific	H-DEG
AC007563.5	NPC1	6.84918e-49	0.967159	0.166	0.014	1.47942e-44	Upregulated	UP_common	H-DEG
KB-1047C11.2	NPC1	9.13219e-48	0.888909	0.164	0.014	1.97255e-43	Upregulated	UP_specific	H-DEG
GGT5	NPC1	2.0326e-47	-2.17788	0.004	0.144	4.39042e-43	Downregulated	DOWN_common	H-DEG
DHFR	NPC1	4.57135e-47	-2.19178	0.016	0.167	9.87411e-43	Downregulated	DOWN_common	H-DEG
RP11-384J4.2	NPC1	7.73718e-47	0.92789	0.124	0	1.67123e-42	Upregulated	UP_specific	H-DEG
FBLN1	NPC1	1.14382e-45	-2.50932	0.014	0.16	2.47065e-41	Downregulated	DOWN_common	H-DEG
RNF152	NPC1	4.55279e-45	0.862518	0.149	0.011	9.83402e-41	Upregulated	UP_common	H-DEG
INPP5D	NPC1	5.85225e-45	-2.06467	0.002	0.133	1.26409e-40	Downregulated	DOWN_common	H-DEG
CHI3L1	NPC1	1.04555e-44	0.944074	0.118	0	2.25839e-40	Upregulated	UP_specific	H-DEG
MT-ND5	NPC1	1.12484e-44	-1.85441	0	0.127	2.42966e-40	Downregulated	DOWN_common	H-DEG
FGD4	NPC1	6.17839e-44	-2.26202	0.049	0.213	1.33453e-39	Downregulated	DOWN_common	H-DEG
MYO1F	NPC1	7.15117e-43	-2.3551	0.021	0.166	1.54465e-38	Downregulated	DOWN_common	H-DEG
STC2	NPC1	8.47757e-43	0.78996	0.12	0.003	1.83116e-38	Upregulated	UP_common	H-DEG
PRKCB	NPC1	1.16974e-42	-2.09078	0.002	0.127	2.52663e-38	Downregulated	DOWN_common	H-DEG
ZEB2	NPC1	1.80415e-41	-2.25758	0.039	0.191	3.89697e-37	Downregulated	DOWN_common	H-DEG
RBM25	NPC1	2.28879e-39	-1.72758	0.612	0.576	4.9438e-35	Downregulated	DOWN_common	H-DEG
SLC39A11	NPC1	2.28064e-37	-2.17835	0.381	0.463	4.92618e-33	Downregulated	DOWN_common	H-DEG
SMOC2	NPC1	2.29494e-37	0.772163	0.145	0.018	4.95707e-33	Upregulated	UP_common	H-DEG
P2RY8	NPC1	5.73095e-37	-1.93476	0	0.106	1.23788e-32	Downregulated	DOWN_common	H-DEG
CARD11	NPC1	9.60328e-37	-2.01507	0	0.105	2.07431e-32	Downregulated	DOWN_common	H-DEG
PRKG1	NPC1	1.41658e-36	-2.048	0.025	0.155	3.05982e-32	Downregulated	DOWN_specific	H-DEG
DOCK2	NPC1	2.70476e-36	-1.73984	0.002	0.109	5.84228e-32	Downregulated	DOWN_common	H-DEG
LAMA4	NPC1	6.05559e-36	-2.23525	0.03	0.161	1.30801e-31	Downregulated	DOWN_common	H-DEG
PLCB1	NPC1	1.43088e-35	-1.93037	0.02	0.144	3.09071e-31	Downregulated	DOWN_common	H-DEG
MAML3	NPC1	2.95712e-35	-1.83944	0.014	0.131	6.38739e-31	Downregulated	DOWN_common	H-DEG
AC005592.2	NPC1	3.26096e-35	-2.07213	0.018	0.139	7.04368e-31	Downregulated	DOWN_common	H-DEG
ANO5	NPC1	3.55637e-32	-2.23192	0.007	0.108	7.68175e-28	Downregulated	DOWN_common	H-DEG
AOAH	NPC1	6.4037e-31	-2.23814	0.028	0.144	1.3832e-26	Downregulated	DOWN_common	H-DEG
PARP8	NPC1	1.70229e-30	-2.04371	0.035	0.154	3.67695e-26	Downregulated	DOWN_common	H-DEG
ARHGAP15	NPC1	3.1358e-30	-1.74123	0.006	0.101	6.77334e-26	Downregulated	DOWN_common	H-DEG
CPM	NPC1	3.25481e-30	-1.8248	0.012	0.113	7.03039e-26	Downregulated	DOWN_common	H-DEG
SLC44A2	NPC1	1.35042e-29	-1.96974	0.26	0.374	2.91692e-25	Downregulated	DOWN_specific	H-DEG
NRP1	NPC1	2.29819e-29	-1.50258	0.01	0.106	4.96409e-25	Downregulated	DOWN_common	H-DEG
GHR	NPC1	9.84601e-29	-3.03381	0.17	0.297	2.12674e-24	Downregulated	DOWN_common	H-DEG
FAM20A	NPC1	1.28021e-27	-1.80507	0.01	0.102	2.76524e-23	Downregulated	DOWN_common	H-DEG
SSH2	NPC1	2.20777e-26	-1.41242	0.561	0.546	4.76878e-22	Downregulated	DOWN_common	H-DEG
PRRC2C	NPC1	3.26253e-26	-1.34817	0.684	0.579	7.04707e-22	Downregulated	DOWN_common	H-DEG
SLC2A3	NPC1	4.95149e-26	-1.77857	0.012	0.101	1.06952e-21	Downregulated	DOWN_common	H-DEG
FYN	NPC1	1.15144e-25	-1.95507	0.044	0.153	2.4871e-21	Downregulated	DOWN_common	H-DEG
CNN2	NPC1	4.44149e-24	-1.75775	0.033	0.132	9.59362e-20	Downregulated	DOWN_common	H-DEG
BCL2	NPC1	1.40035e-23	-2.13996	0.215	0.319	3.02476e-19	Downregulated	DOWN_specific	H-DEG
ARHGAP26	NPC1	2.73366e-23	-2.04835	0.071	0.18	5.9047e-19	Downregulated	DOWN_common	H-DEG
LINC00486	NPC1	5.72995e-23	-2.10339	0.201	0.303	1.23767e-18	Downregulated	DOWN_common	H-DEG
AL592494.5	NPC1	2.21739e-22	-2.09173	0.047	0.148	4.78955e-18	Downregulated	DOWN_common	H-DEG
TNFAIP8	NPC1	6.54158e-22	-1.68385	0.027	0.115	1.41298e-17	Downregulated	DOWN_common	H-DEG
EBF1	NPC1	2.83764e-21	-1.86434	0.14	0.25	6.12931e-17	Downregulated	DOWN_common	H-DEG
RAB31	NPC1	3.18303e-19	-2.08806	0.12	0.22	6.87535e-15	Downregulated	DOWN_common	H-DEG
DPYD	NPC1	5.52321e-18	-2.05485	0.181	0.268	1.19301e-13	Downregulated	DOWN_common	H-DEG
ARL15	NPC1	7.45707e-18	-1.9821	0.173	0.262	1.61073e-13	Downregulated	DOWN_common	H-DEG
PPARG	NPC1	9.46995e-18	-2.1861	0.065	0.154	2.04551e-13	Downregulated	DOWN_common	H-DEG
RBPMS	NPC1	2.84858e-17	-1.70797	0.048	0.13	6.15294e-13	Downregulated	DOWN_specific	H-DEG
CD97	NPC1	1.22288e-16	-2.0408	0.068	0.153	2.64142e-12	Downregulated	DOWN_common	H-DEG
APBB1IP	NPC1	1.6397e-16	-1.87094	0.108	0.197	3.54175e-12	Downregulated	DOWN_common	H-DEG
INSR	NPC1	1.35076e-15	-1.56103	0.606	0.516	2.91764e-11	Downregulated	DOWN_common	H-DEG
YTHDC1	NPC1	4.45093e-15	-0.767186	0.305	0.144	9.61401e-11	Downregulated	DOWN_specific	H-DEG
STK17B	NPC1	5.39503e-15	-1.57167	0.04	0.112	1.16533e-10	Downregulated	DOWN_common	H-DEG
SLC9A9	NPC1	9.57182e-15	-1.91063	0.068	0.146	2.06751e-10	Downregulated	DOWN_common	H-DEG
TBXAS1	NPC1	3.09584e-14	-1.59097	0.034	0.101	6.68701e-10	Downregulated	DOWN_common	H-DEG
ASAP1	NPC1	6.39376e-14	-0.754849	0.32	0.157	1.38105e-09	Downregulated	DOWN_specific	H-DEG
MYO10	NPC1	4.61243e-13	-0.769358	0.449	0.236	9.96286e-09	Downregulated	DOWN_specific	H-DEG
NHSL1	NPC1	5.5509e-13	-2.16848	0.211	0.274	1.19899e-08	Downregulated	DOWN_common	H-DEG
YWHAZ	NPC1	1.30293e-12	-0.782636	0.264	0.13	2.81433e-08	Downregulated	DOWN_specific	H-DEG
MAP4K3	NPC1	4.15912e-12	-0.773676	0.343	0.176	8.9837e-08	Downregulated	DOWN_specific	H-DEG
RBMS3	NPC1	1.24254e-11	-1.81883	0.143	0.211	2.68388e-07	Downregulated	DOWN_specific	H-DEG
PIP4K2A	NPC1	1.27098e-11	-1.88057	0.111	0.18	2.74531e-07	Downregulated	DOWN_common	H-DEG
ACACB	NPC1	4.31813e-11	-3.38268	0.229	0.274	9.32716e-07	Downregulated	DOWN_common	H-DEG
SMAP2	NPC1	7.08468e-11	-1.58794	0.066	0.129	1.53029e-06	Downregulated	DOWN_common	H-DEG
MAP3K5	NPC1	8.04128e-11	-1.40873	0.06	0.122	1.73692e-06	Downregulated	DOWN_specific	H-DEG
AHCTF1	NPC1	8.88269e-11	-0.775331	0.289	0.151	1.91866e-06	Downregulated	DOWN_specific	H-DEG
CALD1	NPC1	9.49442e-11	-1.86023	0.402	0.385	2.05079e-06	Downregulated	DOWN_common	H-DEG
DIP2B	NPC1	1.00267e-10	-0.752465	0.399	0.214	2.16577e-06	Downregulated	DOWN_specific	H-DEG
LL22NC03-2H8.5	NPC1	1.32428e-10	-0.787254	0.254	0.133	2.86045e-06	Downregulated	DOWN_specific	H-DEG
PTPRG	NPC1	5.38228e-10	-1.33385	0.376	0.382	1.16257e-05	Downregulated	DOWN_specific	H-DEG
GATAD2A	NPC1	6.54308e-10	-0.801481	0.283	0.151	1.41331e-05	Downregulated	DOWN_specific	H-DEG
MICAL3	NPC1	6.61528e-10	-0.859069	0.346	0.187	1.4289e-05	Downregulated	DOWN_specific	H-DEG
MAGI1	NPC1	7.43959e-10	-1.27625	0.047	0.102	1.60695e-05	Downregulated	DOWN_specific	H-DEG
NCOA3	NPC1	8.41314e-10	-1.63387	0.356	0.355	1.81724e-05	Downregulated	DOWN_common	H-DEG
JUN	NPC1	9.11155e-10	-1.57796	0.316	0.337	1.9681e-05	Downregulated	DOWN_common	H-DEG
TRIM44	NPC1	9.75209e-10	-0.794639	0.289	0.155	2.10645e-05	Downregulated	DOWN_specific	H-DEG
DNAJB1	NPC1	9.94769e-10	-1.43531	0.069	0.127	2.1487e-05	Downregulated	DOWN_common	H-DEG
ANKRD44	NPC1	2.13058e-09	-0.840751	0.382	0.209	4.60204e-05	Downregulated	DOWN_specific	H-DEG
DNM2	NPC1	2.20485e-09	-0.79399	0.358	0.197	4.76247e-05	Downregulated	DOWN_specific	H-DEG
CMIP	NPC1	8.47131e-09	-0.874218	0.306	0.169	0.00018298	Downregulated	DOWN_specific	H-DEG
RASA2	NPC1	1.50409e-08	-0.844904	0.199	0.105	0.000324884	Downregulated	DOWN_specific	H-DEG
LHFP	NPC1	1.6621e-08	-1.47215	0.072	0.125	0.000359014	Downregulated	DOWN_specific	H-DEG
PDZD2	NPC1	1.76164e-08	-1.18734	0.51	0.288	0.000380515	Downregulated	DOWN_common	H-DEG
SGMS1	NPC1	3.00237e-08	-0.910454	0.257	0.141	0.000648511	Downregulated	DOWN_specific	H-DEG
AAK1	NPC1	3.85406e-08	-0.879388	0.298	0.167	0.000832477	Downregulated	DOWN_specific	H-DEG
PRICKLE2	NPC1	3.93137e-08	-0.753237	0.246	0.137	0.000849176	Downregulated	DOWN_specific	H-DEG
ZC3HAV1	NPC1	4.95624e-08	-0.834904	0.199	0.108	0.00107055	Downregulated	DOWN_specific	H-DEG
TBC1D16	NPC1	5.32152e-08	-0.786431	0.224	0.123	0.00114945	Downregulated	DOWN_specific	H-DEG
EVA1C	NPC1	6.74144e-08	-0.82327	0.246	0.137	0.00145615	Downregulated	DOWN_specific	H-DEG
PTPN13	NPC1	7.70851e-08	-0.949324	0.184	0.099	0.00166504	Downregulated	DOWN_specific	H-DEG
UPF2	NPC1	9.00175e-08	-0.88067	0.417	0.239	0.00194438	Downregulated	DOWN_specific	H-DEG
FNBP1	NPC1	1.50757e-07	-1.87884	0.21	0.243	0.00325635	Downregulated	DOWN_common	H-DEG
SMURF2	NPC1	1.62446e-07	-0.760027	0.259	0.148	0.00350882	Downregulated	DOWN_specific	H-DEG
SRGAP1	NPC1	3.38037e-07	-1.49739	0.108	0.156	0.00730161	Downregulated	DOWN_common	H-DEG
WDR74	NPC1	3.80403e-07	-0.781153	0.162	0.088	0.0082167	Downregulated	DOWN_specific	H-DEG
MYO5A	NPC1	5.31467e-07	-0.865682	0.239	0.138	0.0114797	Downregulated	DOWN_specific	H-DEG
CRIM1	NPC1	5.32726e-07	-0.805624	0.172	0.095	0.0115069	Downregulated	DOWN_specific	H-DEG
CNKSR3	NPC1	7.83606e-07	-1.81842	0.137	0.181	0.0169259	Downregulated	DOWN_common	H-DEG
FBXL20	NPC1	1.18375e-06	-0.790957	0.394	0.233	0.025569	Downregulated	DOWN_specific	H-DEG
SNX6	NPC1	1.3764e-06	-0.794984	0.228	0.133	0.0297302	Downregulated	DOWN_specific	H-DEG
BACH1	NPC1	1.60053e-06	-0.753844	0.174	0.099	0.0345715	Downregulated	DOWN_specific	H-DEG
GPCPD1	NPC1	1.83776e-06	-0.864425	0.185	0.106	0.0396956	Downregulated	DOWN_specific	H-DEG
EGR1	NPC1	2.12543e-06	-0.876734	0.476	0.281	0.0459094	Downregulated	DOWN_common	H-DEG
CNOT6L	NPC1	2.14769e-06	-0.783356	0.146	0.08	0.04639	Downregulated	DOWN_specific	H-DEG
HFM1	NPC2	2.24111e-67	-4.76969	0.37	0.997	4.8408e-63	Downregulated	DOWN_common	H-DEG
DST	NPC2	3.21683e-57	3.1582	0.903	0.147	6.94835e-53	Upregulated	UP_common	H-DEG
COL5A1	NPC2	3.64236e-47	2.86821	0.669	0.037	7.86749e-43	Upregulated	UP_common	H-DEG
ATRNL1	NPC2	7.01249e-46	3.47334	0.597	0.013	1.5147e-41	Upregulated	UP_common	H-DEG
PSD3	NPC2	3.26559e-45	2.94855	0.747	0.087	7.05368e-41	Upregulated	UP_common	H-DEG
GALNT18	NPC2	3.99918e-43	3.30819	0.565	0.013	8.63824e-39	Upregulated	UP_common	H-DEG
MEG3	NPC2	1.08049e-42	3.26676	0.545	0.007	2.33387e-38	Upregulated	UP_common	H-DEG
KLHL29	NPC2	4.13364e-40	2.82668	0.61	0.04	8.92865e-36	Upregulated	UP_common	H-DEG
SOX5	NPC2	1.35058e-39	2.8151	0.578	0.033	2.91725e-35	Upregulated	UP_common	H-DEG
COL27A1	NPC2	8.1064e-39	2.83371	0.591	0.04	1.75098e-34	Upregulated	UP_common	H-DEG
PTK2	NPC2	2.94814e-38	1.88565	0.753	0.107	6.36798e-34	Upregulated	UP_common	H-DEG
C9orf3	NPC2	3.32621e-38	2.36166	0.779	0.154	7.18461e-34	Upregulated	UP_common	H-DEG
FN1	NPC2	1.58741e-37	3.76866	0.578	0.05	3.42881e-33	Upregulated	UP_common	H-DEG
ABI3BP	NPC2	3.57424e-37	3.43892	0.5	0.013	7.72036e-33	Upregulated	UP_common	H-DEG
SDK2	NPC2	6.33022e-37	2.42244	0.61	0.054	1.36733e-32	Upregulated	UP_common	H-DEG
NEAT1	NPC2	8.56049e-37	2.00885	0.942	0.418	1.84907e-32	Upregulated	UP_common	H-DEG
ZNF385D	NPC2	1.21289e-36	2.42241	0.539	0.027	2.61985e-32	Upregulated	UP_common	H-DEG
SPSB1	NPC2	1.62195e-36	2.76786	0.519	0.023	3.50341e-32	Upregulated	UP_common	H-DEG
CREB5	NPC2	4.10269e-36	2.67167	0.474	0.007	8.8618e-32	Upregulated	UP_common	H-DEG
EMP1	NPC2	7.20928e-35	2.13803	0.656	0.084	1.5572e-30	Upregulated	UP_common	H-DEG
KCNMA1	NPC2	1.52629e-34	2.90139	0.61	0.084	3.29679e-30	Upregulated	UP_common	H-DEG
PPFIBP1	NPC2	4.01825e-34	2.01188	0.558	0.047	8.67943e-30	Upregulated	UP_common	H-DEG
NOVA1	NPC2	8.74204e-34	2.3523	0.435	0.003	1.88828e-29	Upregulated	UP_common	H-DEG
GLIS3	NPC2	1.00185e-33	2.72593	0.662	0.097	2.16399e-29	Upregulated	UP_common	H-DEG
SLCO5A1	NPC2	1.15862e-33	-3.56357	0.175	0.726	2.50261e-29	Downregulated	DOWN_common	H-DEG
COL6A3	NPC2	7.57675e-33	2.66919	0.506	0.033	1.63658e-28	Upregulated	UP_common	H-DEG
PAPSS2	NPC2	2.34032e-32	2.57679	0.545	0.05	5.05509e-28	Upregulated	UP_common	H-DEG
TENM3	NPC2	9.55889e-32	2.11365	0.468	0.02	2.06472e-27	Upregulated	UP_common	H-DEG
ACAN	NPC2	1.35377e-31	3.33619	0.552	0.064	2.92414e-27	Upregulated	UP_common	H-DEG
ZNF521	NPC2	1.41479e-31	1.9703	0.558	0.057	3.05594e-27	Upregulated	UP_common	H-DEG
KCNQ5	NPC2	2.0179e-31	1.9491	0.61	0.077	4.35867e-27	Upregulated	UP_common	H-DEG
LINGO1	NPC2	2.49481e-31	-3.51618	0.195	0.702	5.38878e-27	Downregulated	DOWN_common	H-DEG
DIP2C	NPC2	4.87369e-31	1.89828	0.623	0.09	1.05272e-26	Upregulated	UP_common	H-DEG
TCF4	NPC2	8.37043e-31	1.94554	0.545	0.054	1.80801e-26	Upregulated	UP_common	H-DEG
BAALC	NPC2	9.71458e-31	2.57501	0.455	0.02	2.09835e-26	Upregulated	UP_common	H-DEG
HS6ST3	NPC2	1.42505e-30	2.51422	0.409	0.007	3.07811e-26	Upregulated	UP_common	H-DEG
KALRN	NPC2	1.66561e-30	2.32489	0.591	0.077	3.59772e-26	Upregulated	UP_common	H-DEG
LINC00511	NPC2	1.69396e-30	2.14904	0.558	0.06	3.65896e-26	Upregulated	UP_common	H-DEG
NPAS3	NPC2	2.19036e-30	2.01405	0.61	0.087	4.73117e-26	Upregulated	UP_common	H-DEG
RP11-444D3.1	NPC2	2.45928e-30	2.15078	0.455	0.023	5.31205e-26	Upregulated	UP_common	H-DEG
GINS3	NPC2	3.35588e-30	1.82118	0.474	0.027	7.2487e-26	Upregulated	UP_common	H-DEG
FRY	NPC2	3.41367e-30	2.1317	0.481	0.033	7.37354e-26	Upregulated	UP_common	H-DEG
SLC25A37	NPC2	5.15991e-30	1.98305	0.468	0.027	1.11454e-25	Upregulated	UP_common	H-DEG
ITGA10	NPC2	9.64982e-30	1.50578	0.468	0.027	2.08436e-25	Upregulated	UP_common	H-DEG
GAS7	NPC2	1.62649e-29	1.9033	0.63	0.1	3.51322e-25	Upregulated	UP_specific	H-DEG
PRUNE2	NPC2	2.53993e-29	2.33927	0.396	0.007	5.48626e-25	Upregulated	UP_common	H-DEG
SMOC1	NPC2	3.01345e-29	2.67842	0.403	0.01	6.50906e-25	Upregulated	UP_common	H-DEG
COL11A1	NPC2	7.56367e-29	2.20212	0.63	0.114	1.63375e-24	Upregulated	UP_common	H-DEG
COMP	NPC2	8.90987e-29	2.56988	0.422	0.017	1.92453e-24	Upregulated	UP_common	H-DEG
ADAMTS6	NPC2	1.45732e-28	2.21749	0.448	0.027	3.14781e-24	Upregulated	UP_common	H-DEG
PLOD2	NPC2	2.32811e-28	2.09028	0.396	0.01	5.02871e-24	Upregulated	UP_common	H-DEG
ERG	NPC2	5.02777e-28	1.94743	0.403	0.013	1.086e-23	Upregulated	UP_common	H-DEG
SORCS2	NPC2	6.70604e-28	2.46341	0.377	0.007	1.4485e-23	Upregulated	UP_common	H-DEG
TNS1	NPC2	9.68214e-28	1.749	0.474	0.04	2.09134e-23	Upregulated	UP_common	H-DEG
RP11-761E20.1	NPC2	1.94166e-27	1.70538	0.474	0.04	4.19398e-23	Upregulated	UP_common	H-DEG
CSGALNACT1	NPC2	2.24431e-27	1.6194	0.584	0.087	4.84772e-23	Upregulated	UP_common	H-DEG
NFATC1	NPC2	2.5447e-27	1.59013	0.701	0.144	5.49654e-23	Upregulated	UP_common	H-DEG
SOX6	NPC2	5.92307e-27	1.8445	0.526	0.064	1.27938e-22	Upregulated	UP_common	H-DEG
CSMD2	NPC2	7.83459e-27	2.2159	0.383	0.013	1.69227e-22	Upregulated	UP_common	H-DEG
RP11-761N21.1	NPC2	1.3771e-26	2.90278	0.351	0.003	2.97453e-22	Upregulated	UP_specific	H-DEG
SNED1	NPC2	1.59723e-26	1.81323	0.688	0.147	3.45003e-22	Upregulated	UP_specific	H-DEG
NEBL	NPC2	2.11174e-26	1.7267	0.461	0.04	4.56135e-22	Upregulated	UP_common	H-DEG
AHNAK2	NPC2	3.79128e-26	1.96757	0.403	0.023	8.18916e-22	Upregulated	UP_common	H-DEG
UACA	NPC2	4.0636e-26	1.65298	0.526	0.07	8.77739e-22	Upregulated	UP_common	H-DEG
SMC5	NPC2	4.44669e-26	1.42707	0.558	0.084	9.60485e-22	Upregulated	UP_common	H-DEG
DCN	NPC2	4.477e-26	1.87055	0.39	0.017	9.67033e-22	Upregulated	UP_common	H-DEG
SHC4	NPC2	4.80807e-26	1.90348	0.357	0.007	1.03854e-21	Upregulated	UP_common	H-DEG
OSMR	NPC2	5.05394e-26	1.53323	0.474	0.047	1.09165e-21	Upregulated	UP_specific	H-DEG
HRH1	NPC2	6.16653e-26	2.04083	0.344	0.003	1.33197e-21	Upregulated	UP_specific	H-DEG
AHI1	NPC2	9.77299e-26	1.57564	0.532	0.08	2.11097e-21	Upregulated	UP_common	H-DEG
PLCB4	NPC2	2.61635e-25	1.78758	0.377	0.017	5.65132e-21	Upregulated	UP_common	H-DEG
NAV1	NPC2	3.42116e-25	1.89081	0.617	0.117	7.3897e-21	Upregulated	UP_specific	H-DEG
SAMD4A	NPC2	3.73691e-25	1.70602	0.708	0.164	8.07172e-21	Upregulated	UP_common	H-DEG
TRIO	NPC2	4.21633e-25	1.308	0.695	0.161	9.10727e-21	Upregulated	UP_specific	H-DEG
LRRC2	NPC2	4.8005e-25	2.28644	0.331	0.003	1.03691e-20	Upregulated	UP_common	H-DEG
HECTD2	NPC2	6.01673e-25	1.68997	0.351	0.01	1.29961e-20	Upregulated	UP_common	H-DEG
GBE1	NPC2	6.60206e-25	1.44915	0.461	0.047	1.42604e-20	Upregulated	UP_common	H-DEG
PELI1	NPC2	1.03155e-24	1.65877	0.403	0.027	2.22814e-20	Upregulated	UP_common	H-DEG
CDC42BPA	NPC2	1.05239e-24	1.30793	0.571	0.09	2.27316e-20	Upregulated	UP_common	H-DEG
GFPT2	NPC2	1.20668e-24	2.09486	0.351	0.01	2.60642e-20	Upregulated	UP_common	H-DEG
ARHGAP29	NPC2	1.43899e-24	1.62505	0.325	0.003	3.10821e-20	Upregulated	UP_specific	H-DEG
ITGBL1	NPC2	1.66823e-24	2.15951	0.422	0.037	3.60338e-20	Upregulated	UP_common	H-DEG
ANKH	NPC2	1.6859e-24	1.61625	0.539	0.084	3.64154e-20	Upregulated	UP_common	H-DEG
AKT3	NPC2	2.10812e-24	1.23088	0.734	0.164	4.55354e-20	Upregulated	UP_common	H-DEG
RP11-1000B6.3	NPC2	2.4907e-24	1.29301	0.481	0.057	5.37992e-20	Upregulated	UP_specific	H-DEG
LRP1	NPC2	2.66544e-24	1.36218	0.513	0.074	5.75734e-20	Upregulated	UP_specific	H-DEG
NR4A1	NPC2	2.70826e-24	1.56047	0.513	0.07	5.84983e-20	Upregulated	UP_common	H-DEG
BNC2	NPC2	3.43149e-24	1.58789	0.552	0.09	7.41202e-20	Upregulated	UP_specific	H-DEG
PLXDC2	NPC2	3.80897e-24	1.6828	0.799	0.278	8.22738e-20	Upregulated	UP_common	H-DEG
NFATC2	NPC2	3.84519e-24	1.96333	0.649	0.151	8.30562e-20	Upregulated	UP_specific	H-DEG
LINC00478	NPC2	1.14142e-23	1.46013	0.688	0.164	2.46546e-19	Upregulated	UP_common	H-DEG
LDLRAD3	NPC2	1.38954e-23	1.30252	0.494	0.067	3.00141e-19	Upregulated	UP_specific	H-DEG
EHBP1	NPC2	1.93463e-23	1.44238	0.643	0.14	4.1788e-19	Upregulated	UP_specific	H-DEG
AEBP1	NPC2	2.89619e-23	1.79607	0.481	0.067	6.25577e-19	Upregulated	UP_common	H-DEG
PXDN	NPC2	2.98271e-23	1.62098	0.383	0.027	6.44265e-19	Upregulated	UP_common	H-DEG
MYADM	NPC2	4.13578e-23	1.68025	0.506	0.08	8.93329e-19	Upregulated	UP_common	H-DEG
ADAMTS9-AS2	NPC2	4.84206e-23	1.79811	0.474	0.067	1.04589e-18	Upregulated	UP_specific	H-DEG
NFIX	NPC2	1.02126e-22	1.52319	0.37	0.023	2.20592e-18	Upregulated	UP_common	H-DEG
BACE2	NPC2	1.03989e-22	1.52351	0.396	0.033	2.24616e-18	Upregulated	UP_specific	H-DEG
BCL6	NPC2	1.12088e-22	1.40507	0.481	0.067	2.4211e-18	Upregulated	UP_specific	H-DEG
ANKRD36	NPC2	1.51501e-22	0.929613	0.617	0.12	3.27242e-18	Upregulated	UP_specific	H-DEG
CHSY3	NPC2	2.02854e-22	1.51831	0.565	0.107	4.38164e-18	Upregulated	UP_common	H-DEG
PER1	NPC2	2.09145e-22	1.40479	0.448	0.057	4.51753e-18	Upregulated	UP_common	H-DEG
PPP2R3A	NPC2	2.43832e-22	1.69494	0.377	0.03	5.26676e-18	Upregulated	UP_common	H-DEG
AL132709.5	NPC2	3.04833e-22	2.3168	0.286	0	6.58439e-18	Upregulated	UP_common	H-DEG
CACNA1A	NPC2	3.04833e-22	1.88656	0.286	0	6.58439e-18	Upregulated	UP_common	H-DEG
TRPS1	NPC2	3.07278e-22	2.11044	0.675	0.237	6.6372e-18	Upregulated	UP_common	H-DEG
MTHFD1L	NPC2	3.97847e-22	1.14356	0.552	0.097	8.5935e-18	Upregulated	UP_common	H-DEG
FUS	NPC2	4.67639e-22	1.10894	0.506	0.08	1.0101e-17	Upregulated	UP_common	H-DEG
NNMT	NPC2	5.7205e-22	1.28148	0.461	0.06	1.23563e-17	Upregulated	UP_specific	H-DEG
DDR2	NPC2	6.64952e-22	1.28314	0.409	0.04	1.4363e-17	Upregulated	UP_common	H-DEG
GOLGA8A	NPC2	1.31385e-21	0.988732	0.429	0.047	2.83792e-17	Upregulated	UP_common	H-DEG
MTUS1	NPC2	1.49201e-21	1.2522	0.325	0.013	3.22274e-17	Upregulated	UP_common	H-DEG
ZMIZ1	NPC2	1.54792e-21	1.21248	0.513	0.087	3.34351e-17	Upregulated	UP_common	H-DEG
NPAS2	NPC2	1.70784e-21	1.54415	0.312	0.01	3.68894e-17	Upregulated	UP_common	H-DEG
ANXA1	NPC2	1.93233e-21	1.73744	0.591	0.13	4.17383e-17	Upregulated	UP_specific	H-DEG
STARD13	NPC2	2.85062e-21	1.14311	0.571	0.117	6.15734e-17	Upregulated	UP_specific	H-DEG
WSB1	NPC2	4.41917e-21	0.979445	0.545	0.1	9.5454e-17	Upregulated	UP_specific	H-DEG
RNF217	NPC2	4.89061e-21	1.76315	0.312	0.013	1.05637e-16	Upregulated	UP_specific	H-DEG
CTBP2	NPC2	6.69187e-21	1.07729	0.5	0.084	1.44544e-16	Upregulated	UP_common	H-DEG
SPTLC3	NPC2	8.10638e-21	2.17777	0.279	0.003	1.75098e-16	Upregulated	UP_common	H-DEG
MT2A	NPC2	9.19026e-21	1.82937	0.279	0.003	1.9851e-16	Upregulated	UP_specific	H-DEG
RGCC	NPC2	9.20918e-21	1.91962	0.338	0.023	1.98918e-16	Upregulated	UP_common	H-DEG
NDRG1	NPC2	1.07575e-20	1.60509	0.331	0.02	2.32362e-16	Upregulated	UP_common	H-DEG
ITGA11	NPC2	1.11562e-20	1.81591	0.357	0.03	2.40974e-16	Upregulated	UP_common	H-DEG
ASAP2	NPC2	1.16945e-20	1.19614	0.39	0.04	2.52602e-16	Upregulated	UP_common	H-DEG
NAV3	NPC2	1.19247e-20	1.52051	0.351	0.027	2.57574e-16	Upregulated	UP_common	H-DEG
COL5A2	NPC2	1.23691e-20	1.46509	0.39	0.04	2.67172e-16	Upregulated	UP_specific	H-DEG
MYLK	NPC2	1.42935e-20	1.66752	0.299	0.01	3.08739e-16	Upregulated	UP_specific	H-DEG
CRY1	NPC2	1.44153e-20	1.63728	0.377	0.04	3.11371e-16	Upregulated	UP_common	H-DEG
AGPAT4	NPC2	1.44565e-20	1.46559	0.357	0.03	3.12259e-16	Upregulated	UP_common	H-DEG
RBFOX2	NPC2	1.46396e-20	1.12637	0.558	0.114	3.16216e-16	Upregulated	UP_common	H-DEG
PKD2	NPC2	1.7156e-20	1.40702	0.338	0.023	3.70571e-16	Upregulated	UP_specific	H-DEG
DGKG	NPC2	2.30033e-20	1.7935	0.305	0.013	4.96871e-16	Upregulated	UP_common	H-DEG
PDE4D	NPC2	2.58088e-20	1.71031	0.63	0.174	5.57471e-16	Upregulated	UP_common	H-DEG
IQCJ-SCHIP1	NPC2	3.4022e-20	1.3291	0.26	0	7.34876e-16	Upregulated	UP_common	H-DEG
C1orf21	NPC2	4.38685e-20	1.25428	0.487	0.087	9.47559e-16	Upregulated	UP_specific	H-DEG
SULF1	NPC2	5.61282e-20	1.33758	0.435	0.064	1.21237e-15	Upregulated	UP_specific	H-DEG
STK3	NPC2	6.18957e-20	0.984662	0.597	0.134	1.33695e-15	Upregulated	UP_common	H-DEG
PMEPA1	NPC2	6.42185e-20	1.20822	0.292	0.01	1.38712e-15	Upregulated	UP_common	H-DEG
TCF7L2	NPC2	6.67114e-20	1.5386	0.578	0.134	1.44097e-15	Upregulated	UP_common	H-DEG
PLEKHG1	NPC2	6.72957e-20	1.97996	0.422	0.057	1.45359e-15	Upregulated	UP_specific	H-DEG
CLIC4	NPC2	7.85036e-20	1.46902	0.682	0.217	1.69568e-15	Upregulated	UP_common	H-DEG
IQGAP1	NPC2	8.45543e-20	0.7617	0.591	0.127	1.82637e-15	Upregulated	UP_specific	H-DEG
RP11-317N12.1	NPC2	9.03125e-20	1.40195	0.279	0.007	1.95075e-15	Upregulated	UP_common	H-DEG
CCDC14	NPC2	1.09389e-19	1.33566	0.338	0.027	2.36281e-15	Upregulated	UP_specific	H-DEG
NAALADL2	NPC2	1.4638e-19	1.32318	0.506	0.097	3.16181e-15	Upregulated	UP_specific	H-DEG
FOSL1	NPC2	1.46565e-19	1.88842	0.292	0.013	3.1658e-15	Upregulated	UP_common	H-DEG
TJP1	NPC2	1.6556e-19	1.21706	0.39	0.047	3.5761e-15	Upregulated	UP_common	H-DEG
IL1R1	NPC2	1.95238e-19	1.72255	0.305	0.017	4.21713e-15	Upregulated	UP_specific	H-DEG
HNRNPA2B1	NPC2	2.16465e-19	0.989313	0.461	0.074	4.67565e-15	Upregulated	UP_common	H-DEG
HAPLN1	NPC2	2.36757e-19	1.52479	0.26	0.003	5.11396e-15	Upregulated	UP_common	H-DEG
ST6GALNAC5	NPC2	2.71179e-19	1.93275	0.292	0.013	5.85746e-15	Upregulated	UP_common	H-DEG
DSCAML1	NPC2	2.78901e-19	1.63927	0.312	0.02	6.02426e-15	Upregulated	UP_common	H-DEG
EPS8L2	NPC2	2.91383e-19	1.21413	0.273	0.007	6.29387e-15	Upregulated	UP_common	H-DEG
LOXL3	NPC2	3.03723e-19	1.49493	0.26	0.003	6.56042e-15	Upregulated	UP_specific	H-DEG
AUTS2	NPC2	3.07778e-19	1.13665	0.792	0.284	6.64801e-15	Upregulated	UP_specific	H-DEG
BCAT1	NPC2	3.30162e-19	1.35689	0.299	0.017	7.13151e-15	Upregulated	UP_common	H-DEG
GALNT13	NPC2	3.49163e-19	1.84326	0.247	0	7.54191e-15	Upregulated	UP_common	H-DEG
CDH19	NPC2	3.49163e-19	2.78554	0.247	0	7.54191e-15	Upregulated	UP_common	H-DEG
WWTR1	NPC2	3.94317e-19	1.16517	0.506	0.097	8.51725e-15	Upregulated	UP_specific	H-DEG
ARHGAP22	NPC2	4.18429e-19	1.57528	0.318	0.023	9.03807e-15	Upregulated	UP_specific	H-DEG
GOLM1	NPC2	4.62884e-19	1.39549	0.292	0.013	9.9983e-15	Upregulated	UP_common	H-DEG
MPP6	NPC2	4.64728e-19	1.20857	0.351	0.033	1.00381e-14	Upregulated	UP_common	H-DEG
AGAP1	NPC2	5.52288e-19	1.03769	0.708	0.211	1.19294e-14	Upregulated	UP_specific	H-DEG
IFITM10	NPC2	5.55043e-19	1.43484	0.266	0.007	1.19889e-14	Upregulated	UP_common	H-DEG
NAMPT	NPC2	5.76653e-19	1.55461	0.416	0.064	1.24557e-14	Upregulated	UP_specific	H-DEG
SKIL	NPC2	6.22272e-19	1.32376	0.383	0.047	1.34411e-14	Upregulated	UP_common	H-DEG
F13A1	NPC2	6.44567e-19	2.25773	0.37	0.043	1.39227e-14	Upregulated	UP_common	H-DEG
RPH3AL	NPC2	6.45888e-19	1.31899	0.312	0.02	1.39512e-14	Upregulated	UP_common	H-DEG
HMCN1	NPC2	6.51953e-19	1.87627	0.266	0.007	1.40822e-14	Upregulated	UP_common	H-DEG
TTC3	NPC2	7.46407e-19	1.10586	0.487	0.09	1.61224e-14	Upregulated	UP_common	H-DEG
SEC31A	NPC2	8.14004e-19	1.02831	0.584	0.137	1.75825e-14	Upregulated	UP_common	H-DEG
FLJ27365	NPC2	8.19574e-19	1.10195	0.442	0.07	1.77028e-14	Upregulated	UP_specific	H-DEG
PKD1	NPC2	9.23338e-19	0.991258	0.357	0.037	1.99441e-14	Upregulated	UP_common	H-DEG
CTNNB1	NPC2	9.63674e-19	1.00347	0.5	0.097	2.08154e-14	Upregulated	UP_specific	H-DEG
CLU	NPC2	1.11063e-18	1.55966	0.24	0	2.39895e-14	Upregulated	UP_common	H-DEG
DPYSL3	NPC2	1.32882e-18	1.00172	0.357	0.037	2.87026e-14	Upregulated	UP_specific	H-DEG
RASSF8	NPC2	1.49464e-18	1.43769	0.279	0.013	3.22842e-14	Upregulated	UP_common	H-DEG
SETBP1	NPC2	1.64769e-18	1.11441	0.435	0.07	3.55902e-14	Upregulated	UP_specific	H-DEG
OSBPL10	NPC2	1.71912e-18	1.25302	0.468	0.087	3.7133e-14	Upregulated	UP_common	H-DEG
PID1	NPC2	1.73949e-18	1.38229	0.539	0.124	3.75729e-14	Upregulated	UP_common	H-DEG
CCND3	NPC2	1.84317e-18	-2.54109	0.39	0.666	3.98125e-14	Downregulated	DOWN_common	H-DEG
RP11-20I20.2	NPC2	2.01846e-18	1.21014	0.273	0.01	4.35987e-14	Upregulated	UP_specific	H-DEG
ADAM12	NPC2	2.38331e-18	1.69662	0.292	0.017	5.14795e-14	Upregulated	UP_common	H-DEG
GLIS1	NPC2	2.79539e-18	1.6014	0.26	0.007	6.03804e-14	Upregulated	UP_common	H-DEG
MCL1	NPC2	3.1436e-18	1.14761	0.429	0.074	6.79017e-14	Upregulated	UP_specific	H-DEG
EFCAB2	NPC2	3.22869e-18	0.790667	0.429	0.067	6.97397e-14	Upregulated	UP_specific	H-DEG
CDON	NPC2	3.51626e-18	1.43521	0.234	0	7.59513e-14	Upregulated	UP_common	H-DEG
DSTN	NPC2	4.65521e-18	1.29455	0.383	0.054	1.00552e-13	Upregulated	UP_specific	H-DEG
EML1	NPC2	5.64695e-18	0.980582	0.299	0.02	1.21974e-13	Upregulated	UP_common	H-DEG
FGF13	NPC2	6.86014e-18	2.00073	0.253	0.007	1.48179e-13	Upregulated	UP_common	H-DEG
ISM1	NPC2	8.0986e-18	1.71685	0.253	0.007	1.7493e-13	Upregulated	UP_common	H-DEG
RASAL2	NPC2	1.08166e-17	1.18565	0.519	0.117	2.33639e-13	Upregulated	UP_common	H-DEG
PABPC1	NPC2	1.13123e-17	0.818801	0.468	0.087	2.44345e-13	Upregulated	UP_common	H-DEG
TANC1	NPC2	1.19634e-17	0.963658	0.461	0.084	2.58408e-13	Upregulated	UP_specific	H-DEG
LINC00969	NPC2	1.31033e-17	0.838858	0.682	0.194	2.83031e-13	Upregulated	UP_specific	H-DEG
EDIL3	NPC2	1.57534e-17	1.01101	0.435	0.077	3.40273e-13	Upregulated	UP_specific	H-DEG
CSPG4	NPC2	1.86138e-17	1.11454	0.26	0.01	4.02057e-13	Upregulated	UP_common	H-DEG
PLAGL1	NPC2	2.06257e-17	1.19956	0.26	0.01	4.45514e-13	Upregulated	UP_common	H-DEG
FRMD4B	NPC2	2.06623e-17	1.03689	0.597	0.157	4.46305e-13	Upregulated	UP_specific	H-DEG
ARMC9	NPC2	2.28463e-17	1.13654	0.344	0.04	4.93479e-13	Upregulated	UP_common	H-DEG
COL1A2	NPC2	2.34442e-17	1.01085	0.26	0.01	5.06394e-13	Upregulated	UP_specific	H-DEG
TRPV4	NPC2	3.31789e-17	1.47839	0.312	0.03	7.16665e-13	Upregulated	UP_common	H-DEG
FOXP2	NPC2	3.37709e-17	1.20607	0.318	0.03	7.29452e-13	Upregulated	UP_common	H-DEG
STXBP5	NPC2	3.9968e-17	0.942736	0.461	0.09	8.63308e-13	Upregulated	UP_specific	H-DEG
ZFHX3	NPC2	4.99567e-17	0.881291	0.604	0.161	1.07906e-12	Upregulated	UP_specific	H-DEG
TACC2	NPC2	5.31234e-17	1.05573	0.312	0.03	1.14747e-12	Upregulated	UP_common	H-DEG
AC003090.1	NPC2	6.05841e-17	1.4732	0.253	0.01	1.30862e-12	Upregulated	UP_common	H-DEG
SHROOM4	NPC2	6.59069e-17	1.06234	0.273	0.017	1.42359e-12	Upregulated	UP_common	H-DEG
NAP1L1	NPC2	6.67708e-17	1.09282	0.26	0.013	1.44225e-12	Upregulated	UP_specific	H-DEG
PTCHD3P1	NPC2	7.02021e-17	1.03085	0.312	0.03	1.51637e-12	Upregulated	UP_specific	H-DEG
AP000769.1	NPC2	8.36589e-17	1.37524	0.351	0.047	1.80703e-12	Upregulated	UP_common	H-DEG
PRKD1	NPC2	1.0113e-16	0.822703	0.435	0.077	2.18441e-12	Upregulated	UP_specific	H-DEG
IVNS1ABP	NPC2	1.17497e-16	1.05649	0.279	0.02	2.53794e-12	Upregulated	UP_common	H-DEG
MAGI2	NPC2	1.2004e-16	1.01804	0.597	0.167	2.59287e-12	Upregulated	UP_common	H-DEG
SLC25A36	NPC2	1.27156e-16	1.12837	0.247	0.01	2.74656e-12	Upregulated	UP_specific	H-DEG
ARHGEF10	NPC2	1.40031e-16	0.818589	0.409	0.067	3.02467e-12	Upregulated	UP_specific	H-DEG
TNRC6A	NPC2	1.4402e-16	0.876596	0.552	0.137	3.11084e-12	Upregulated	UP_specific	H-DEG
WWP2	NPC2	1.53364e-16	1.2599	0.597	0.177	3.31267e-12	Upregulated	UP_specific	H-DEG
PTPRD	NPC2	1.72022e-16	0.974136	0.435	0.084	3.71568e-12	Upregulated	UP_common	H-DEG
YBX3	NPC2	1.73938e-16	1.05828	0.416	0.077	3.75707e-12	Upregulated	UP_specific	H-DEG
SQSTM1	NPC2	1.74964e-16	1.44248	0.409	0.077	3.77923e-12	Upregulated	UP_common	H-DEG
COL2A1	NPC2	2.20245e-16	2.3181	0.234	0.007	4.75728e-12	Upregulated	UP_common	H-DEG
DOCK7	NPC2	2.22562e-16	1.03819	0.338	0.043	4.80734e-12	Upregulated	UP_specific	H-DEG
LTBP2	NPC2	2.31872e-16	1.68066	0.286	0.023	5.00843e-12	Upregulated	UP_common	H-DEG
ATP1A1	NPC2	2.40808e-16	1.28238	0.299	0.03	5.20145e-12	Upregulated	UP_common	H-DEG
ENPP1	NPC2	2.42688e-16	1.10646	0.325	0.037	5.24207e-12	Upregulated	UP_common	H-DEG
HTRA1	NPC2	2.43015e-16	1.27163	0.234	0.007	5.24912e-12	Upregulated	UP_common	H-DEG
LIMS1	NPC2	2.73078e-16	0.992002	0.487	0.11	5.89849e-12	Upregulated	UP_common	H-DEG
AMOTL1	NPC2	2.80663e-16	0.888992	0.234	0.007	6.06232e-12	Upregulated	UP_common	H-DEG
SORBS1	NPC2	2.97277e-16	1.51056	0.292	0.027	6.42119e-12	Upregulated	UP_specific	H-DEG
SEMA4B	NPC2	2.99297e-16	1.13718	0.253	0.013	6.46481e-12	Upregulated	UP_specific	H-DEG
ERCC1	NPC2	3.11826e-16	1.053	0.513	0.124	6.73544e-12	Upregulated	UP_common	H-DEG
SPTBN1	NPC2	3.11827e-16	0.855309	0.519	0.12	6.73547e-12	Upregulated	UP_specific	H-DEG
GPSM1	NPC2	3.15036e-16	0.895216	0.266	0.017	6.80477e-12	Upregulated	UP_common	H-DEG
ANXA5	NPC2	3.37382e-16	1.0356	0.208	0	7.28745e-12	Upregulated	UP_common	H-DEG
ITGB8	NPC2	3.37382e-16	1.89993	0.208	0	7.28745e-12	Upregulated	UP_specific	H-DEG
FENDRR	NPC2	3.37382e-16	1.27183	0.208	0	7.28745e-12	Upregulated	UP_specific	H-DEG
BCLAF1	NPC2	3.51132e-16	0.761254	0.474	0.1	7.58444e-12	Upregulated	UP_common	H-DEG
UAP1	NPC2	3.63947e-16	0.997867	0.292	0.027	7.86125e-12	Upregulated	UP_common	H-DEG
CERCAM	NPC2	3.96711e-16	0.93424	0.305	0.03	8.56895e-12	Upregulated	UP_common	H-DEG
PTPRK	NPC2	4.04766e-16	0.953699	0.273	0.02	8.74296e-12	Upregulated	UP_common	H-DEG
GPC6	NPC2	4.1043e-16	1.5806	0.468	0.11	8.86529e-12	Upregulated	UP_common	H-DEG
KPNA4	NPC2	4.48294e-16	0.837201	0.338	0.043	9.68316e-12	Upregulated	UP_common	H-DEG
LDLRAD4	NPC2	4.7502e-16	1.19149	0.682	0.234	1.02604e-11	Upregulated	UP_common	H-DEG
PDZRN3	NPC2	4.87234e-16	1.04052	0.331	0.04	1.05243e-11	Upregulated	UP_specific	H-DEG
NEK11	NPC2	4.90005e-16	1.02427	0.24	0.01	1.05841e-11	Upregulated	UP_common	H-DEG
HIF1A	NPC2	5.05583e-16	0.983088	0.461	0.1	1.09206e-11	Upregulated	UP_specific	H-DEG
ZNF704	NPC2	5.20662e-16	1.00095	0.279	0.023	1.12463e-11	Upregulated	UP_common	H-DEG
SH3RF1	NPC2	5.61384e-16	1.02844	0.273	0.02	1.21259e-11	Upregulated	UP_common	H-DEG
BBS9	NPC2	5.73021e-16	0.942109	0.338	0.043	1.23772e-11	Upregulated	UP_specific	H-DEG
AIG1	NPC2	6.69758e-16	0.918452	0.325	0.04	1.44668e-11	Upregulated	UP_specific	H-DEG
CLEC18A	NPC2	6.73685e-16	1.42545	0.227	0.007	1.45516e-11	Upregulated	UP_common	H-DEG
GALNT15	NPC2	7.43257e-16	1.7478	0.286	0.027	1.60544e-11	Upregulated	UP_specific	H-DEG
AFF3	NPC2	7.75916e-16	1.08569	0.429	0.087	1.67598e-11	Upregulated	UP_specific	H-DEG
SEMA3A	NPC2	8.77227e-16	1.61594	0.214	0.003	1.89481e-11	Upregulated	UP_common	H-DEG
CNTLN	NPC2	9.00564e-16	1.10719	0.325	0.043	1.94522e-11	Upregulated	UP_specific	H-DEG
CCDC173	NPC2	9.38637e-16	1.03753	0.214	0.003	2.02746e-11	Upregulated	UP_common	H-DEG
FGF2	NPC2	1.04406e-15	1.1255	0.201	0	2.25518e-11	Upregulated	UP_common	H-DEG
MDFI	NPC2	1.04408e-15	1.01319	0.201	0	2.2552e-11	Upregulated	UP_specific	H-DEG
POSTN	NPC2	1.04408e-15	2.40093	0.201	0	2.2552e-11	Upregulated	UP_specific	H-DEG
MEG8	NPC2	1.04408e-15	1.51466	0.201	0	2.2552e-11	Upregulated	UP_common	H-DEG
SLC14A1	NPC2	1.04408e-15	1.49381	0.201	0	2.2552e-11	Upregulated	UP_common	H-DEG
WDR52	NPC2	1.32751e-15	0.865166	0.286	0.027	2.86742e-11	Upregulated	UP_specific	H-DEG
CHD9	NPC2	1.32775e-15	0.886779	0.812	0.304	2.86793e-11	Upregulated	UP_specific	H-DEG
CEP112	NPC2	1.33636e-15	0.997924	0.409	0.077	2.88653e-11	Upregulated	UP_specific	H-DEG
ANKRD28	NPC2	1.61524e-15	1.23758	0.513	0.14	3.48892e-11	Upregulated	UP_specific	H-DEG
CDKL1	NPC2	1.62707e-15	1.12427	0.266	0.02	3.51448e-11	Upregulated	UP_common	H-DEG
SLC19A2	NPC2	1.74251e-15	1.12815	0.221	0.007	3.76382e-11	Upregulated	UP_common	H-DEG
ZNF83	NPC2	1.79133e-15	0.756832	0.494	0.114	3.86927e-11	Upregulated	UP_specific	H-DEG
FLT1	NPC2	1.91407e-15	1.34221	0.292	0.03	4.1344e-11	Upregulated	UP_common	H-DEG
DFNB31	NPC2	2.06549e-15	1.64631	0.292	0.033	4.46146e-11	Upregulated	UP_common	H-DEG
WDPCP	NPC2	2.13286e-15	0.903584	0.396	0.07	4.60698e-11	Upregulated	UP_common	H-DEG
MKX	NPC2	2.35107e-15	1.03359	0.221	0.007	5.07832e-11	Upregulated	UP_specific	H-DEG
CHST3	NPC2	2.46018e-15	1.00542	0.351	0.054	5.31399e-11	Upregulated	UP_specific	H-DEG
IL6R	NPC2	2.50994e-15	1.03035	0.292	0.03	5.42146e-11	Upregulated	UP_specific	H-DEG
PYGB	NPC2	2.6304e-15	0.964661	0.253	0.017	5.68166e-11	Upregulated	UP_specific	H-DEG
TBC1D32	NPC2	2.69342e-15	0.912126	0.253	0.017	5.81779e-11	Upregulated	UP_common	H-DEG
KLF4	NPC2	2.69724e-15	0.974444	0.305	0.037	5.82604e-11	Upregulated	UP_specific	H-DEG
VEGFA	NPC2	3.1087e-15	0.811563	0.299	0.033	6.71479e-11	Upregulated	UP_common	H-DEG
PPP2CB	NPC2	3.16291e-15	0.805797	0.351	0.054	6.83189e-11	Upregulated	UP_specific	H-DEG
PPP1R14C	NPC2	3.21681e-15	1.2126	0.195	0	6.9483e-11	Upregulated	UP_common	H-DEG
TTC7A	NPC2	3.52e-15	0.767544	0.325	0.043	7.60319e-11	Upregulated	UP_specific	H-DEG
FKBP5	NPC2	3.53796e-15	-1.5834	0.552	0.759	7.642e-11	Downregulated	DOWN_common	H-DEG
SLC39A14	NPC2	4.09103e-15	1.30253	0.39	0.074	8.83661e-11	Upregulated	UP_common	H-DEG
SVIL	NPC2	4.16601e-15	0.950526	0.461	0.107	8.99858e-11	Upregulated	UP_specific	H-DEG
FMN1	NPC2	4.48866e-15	1.22206	0.383	0.07	9.6955e-11	Upregulated	UP_specific	H-DEG
MPDZ	NPC2	4.81405e-15	1.05633	0.247	0.017	1.03984e-10	Upregulated	UP_specific	H-DEG
PMP22	NPC2	4.81405e-15	1.27071	0.247	0.017	1.03984e-10	Upregulated	UP_common	H-DEG
PLK3	NPC2	5.23024e-15	0.783494	0.247	0.017	1.12973e-10	Upregulated	UP_common	H-DEG
ESYT2	NPC2	5.35635e-15	0.916784	0.494	0.127	1.15697e-10	Upregulated	UP_common	H-DEG
ADAMTSL1	NPC2	5.38745e-15	1.54542	0.214	0.007	1.16369e-10	Upregulated	UP_specific	H-DEG
ARF4	NPC2	5.50224e-15	1.04683	0.39	0.074	1.18848e-10	Upregulated	UP_common	H-DEG
GLS	NPC2	5.55276e-15	0.844177	0.416	0.084	1.1994e-10	Upregulated	UP_common	H-DEG
FERMT2	NPC2	5.5967e-15	0.803522	0.377	0.064	1.20889e-10	Upregulated	UP_common	H-DEG
HHAT	NPC2	5.74085e-15	0.97259	0.266	0.023	1.24002e-10	Upregulated	UP_common	H-DEG
PRELID2	NPC2	5.77014e-15	1.09542	0.299	0.037	1.24635e-10	Upregulated	UP_common	H-DEG
MLF1	NPC2	5.80322e-15	1.16118	0.253	0.02	1.2535e-10	Upregulated	UP_common	H-DEG
DNAH14	NPC2	5.93788e-15	1.04326	0.266	0.023	1.28258e-10	Upregulated	UP_common	H-DEG
MAGI3	NPC2	7.16601e-15	1.13753	0.312	0.04	1.54786e-10	Upregulated	UP_common	H-DEG
GPX3	NPC2	8.09896e-15	1.1813	0.234	0.013	1.74937e-10	Upregulated	UP_common	H-DEG
TEX9	NPC2	9.3684e-15	1.1559	0.234	0.013	2.02358e-10	Upregulated	UP_specific	H-DEG
UGGT2	NPC2	9.7698e-15	0.893032	0.357	0.06	2.11028e-10	Upregulated	UP_specific	H-DEG
NME7	NPC2	9.86237e-15	0.756584	0.292	0.033	2.13027e-10	Upregulated	UP_specific	H-DEG
MFI2	NPC2	9.86788e-15	1.21407	0.188	0	2.13146e-10	Upregulated	UP_common	H-DEG
PCNXL4	NPC2	9.98364e-15	0.964486	0.338	0.054	2.15647e-10	Upregulated	UP_specific	H-DEG
SKAP1	NPC2	1.01632e-14	-3.78211	0	0.314	2.19526e-10	Downregulated	DOWN_common	H-DEG
ABLIM3	NPC2	1.02429e-14	0.935445	0.221	0.01	2.21248e-10	Upregulated	UP_specific	H-DEG
ACOT11	NPC2	1.0446e-14	0.829412	0.253	0.02	2.25634e-10	Upregulated	UP_common	H-DEG
DHX9	NPC2	1.08117e-14	0.784215	0.253	0.02	2.33532e-10	Upregulated	UP_specific	H-DEG
MAPK10	NPC2	1.1002e-14	1.02471	0.545	0.157	2.37643e-10	Upregulated	UP_common	H-DEG
SFXN5	NPC2	1.10896e-14	0.943526	0.305	0.04	2.39535e-10	Upregulated	UP_common	H-DEG
NREP	NPC2	1.13013e-14	1.24727	0.234	0.013	2.44107e-10	Upregulated	UP_common	H-DEG
U2AF1	NPC2	1.15619e-14	0.798538	0.273	0.027	2.49738e-10	Upregulated	UP_common	H-DEG
PYGL	NPC2	1.36255e-14	0.938596	0.234	0.013	2.9431e-10	Upregulated	UP_specific	H-DEG
SLC7A1	NPC2	1.38266e-14	1.05975	0.208	0.007	2.98654e-10	Upregulated	UP_common	H-DEG
FKBP10	NPC2	1.45563e-14	1.05294	0.253	0.02	3.14415e-10	Upregulated	UP_specific	H-DEG
NEGR1	NPC2	1.54015e-14	1.24747	0.266	0.027	3.32672e-10	Upregulated	UP_common	H-DEG
PDLIM5	NPC2	1.59193e-14	0.826349	0.409	0.087	3.43856e-10	Upregulated	UP_specific	H-DEG
ANTXR1	NPC2	1.64014e-14	1.02846	0.409	0.087	3.54269e-10	Upregulated	UP_specific	H-DEG
COL6A2	NPC2	1.85907e-14	1.18875	0.286	0.033	4.01558e-10	Upregulated	UP_common	H-DEG
RNF19B	NPC2	1.96657e-14	1.05344	0.227	0.013	4.2478e-10	Upregulated	UP_specific	H-DEG
WNT5B	NPC2	2.1188e-14	1.52976	0.331	0.054	4.5766e-10	Upregulated	UP_common	H-DEG
FRMPD4	NPC2	2.12556e-14	1.08279	0.24	0.017	4.59121e-10	Upregulated	UP_common	H-DEG
GRB10	NPC2	2.1622e-14	0.904454	0.305	0.04	4.67036e-10	Upregulated	UP_common	H-DEG
NIM1K	NPC2	2.20201e-14	1.14211	0.208	0.007	4.75634e-10	Upregulated	UP_common	H-DEG
DAAM1	NPC2	2.26808e-14	0.995553	0.286	0.033	4.89905e-10	Upregulated	UP_specific	H-DEG
OXR1	NPC2	2.45876e-14	0.983154	0.532	0.144	5.31091e-10	Upregulated	UP_specific	H-DEG
NFKBIZ	NPC2	2.46635e-14	0.808156	0.338	0.054	5.32732e-10	Upregulated	UP_specific	H-DEG
STK38L	NPC2	2.59738e-14	0.85398	0.279	0.03	5.61034e-10	Upregulated	UP_common	H-DEG
ARHGAP21	NPC2	2.71607e-14	0.767964	0.422	0.094	5.86672e-10	Upregulated	UP_specific	H-DEG
IQCA1	NPC2	2.84346e-14	1.05744	0.195	0.003	6.14187e-10	Upregulated	UP_common	H-DEG
KCNK5	NPC2	2.84348e-14	1.24805	0.195	0.003	6.14193e-10	Upregulated	UP_common	H-DEG
ANKRD36C	NPC2	3.04807e-14	0.821292	0.292	0.037	6.58384e-10	Upregulated	UP_specific	H-DEG
MFGE8	NPC2	3.07381e-14	0.91144	0.227	0.013	6.63943e-10	Upregulated	UP_common	H-DEG
HECW1	NPC2	3.60408e-14	0.868288	0.266	0.027	7.7848e-10	Upregulated	UP_specific	H-DEG
WTAP	NPC2	3.81621e-14	0.890519	0.292	0.037	8.24301e-10	Upregulated	UP_common	H-DEG
CLIC6	NPC2	3.94973e-14	1.23155	0.214	0.01	8.53142e-10	Upregulated	UP_specific	H-DEG
MIPOL1	NPC2	4.08289e-14	0.872947	0.299	0.04	8.81905e-10	Upregulated	UP_specific	H-DEG
DAB2IP	NPC2	5.69901e-14	1.0681	0.201	0.007	1.23099e-09	Upregulated	UP_specific	H-DEG
REV3L	NPC2	5.73359e-14	0.758259	0.422	0.094	1.23846e-09	Upregulated	UP_specific	H-DEG
RUFY3	NPC2	6.46845e-14	0.916664	0.403	0.087	1.39718e-09	Upregulated	UP_specific	H-DEG
VEZT	NPC2	6.97782e-14	0.850965	0.305	0.043	1.50721e-09	Upregulated	UP_specific	H-DEG
ITGA5	NPC2	6.97958e-14	0.985488	0.24	0.02	1.50759e-09	Upregulated	UP_common	H-DEG
CACNA1I	NPC2	8.62878e-14	1.14086	0.188	0.003	1.86382e-09	Upregulated	UP_specific	H-DEG
DNAH11	NPC2	8.74465e-14	1.0883	0.188	0.003	1.88884e-09	Upregulated	UP_common	H-DEG
PRELP	NPC2	9.1673e-14	0.892039	0.175	0	1.98014e-09	Upregulated	UP_common	H-DEG
LINC00607	NPC2	9.1673e-14	1.39304	0.175	0	1.98014e-09	Upregulated	UP_common	H-DEG
HMGCS1	NPC2	9.1673e-14	0.882043	0.175	0	1.98014e-09	Upregulated	UP_common	H-DEG
FER	NPC2	9.92532e-14	0.887587	0.37	0.074	2.14387e-09	Upregulated	UP_specific	H-DEG
DIXDC1	NPC2	1.06947e-13	0.973067	0.305	0.047	2.31004e-09	Upregulated	UP_specific	H-DEG
LPAR1	NPC2	1.09415e-13	0.962968	0.357	0.067	2.36336e-09	Upregulated	UP_common	H-DEG
BMPR1A	NPC2	1.11391e-13	0.763451	0.312	0.047	2.40605e-09	Upregulated	UP_specific	H-DEG
GTF2IRD1	NPC2	1.18947e-13	0.873551	0.39	0.084	2.56927e-09	Upregulated	UP_common	H-DEG
TMEM45A	NPC2	1.19444e-13	1.03356	0.208	0.01	2.58e-09	Upregulated	UP_common	H-DEG
TPRG1	NPC2	1.28747e-13	1.65033	0.247	0.023	2.78094e-09	Upregulated	UP_specific	H-DEG
FANCL	NPC2	1.32607e-13	0.997125	0.195	0.007	2.86432e-09	Upregulated	UP_specific	H-DEG
PER3	NPC2	1.39777e-13	1.17032	0.227	0.017	3.01919e-09	Upregulated	UP_common	H-DEG
CTTN	NPC2	1.43744e-13	0.860294	0.253	0.027	3.10487e-09	Upregulated	UP_specific	H-DEG
KIAA1217	NPC2	1.60306e-13	0.880441	0.578	0.184	3.46261e-09	Upregulated	UP_common	H-DEG
AC011043.1	NPC2	1.71372e-13	0.930442	0.195	0.007	3.70163e-09	Upregulated	UP_specific	H-DEG
GARNL3	NPC2	1.80037e-13	0.876221	0.266	0.03	3.8888e-09	Upregulated	UP_specific	H-DEG
EVC	NPC2	1.84054e-13	0.814603	0.253	0.027	3.97556e-09	Upregulated	UP_common	H-DEG
SAT1	NPC2	2.02276e-13	0.894752	0.578	0.181	4.36917e-09	Upregulated	UP_specific	H-DEG
POLR2A	NPC2	2.04618e-13	0.993791	0.312	0.05	4.41975e-09	Upregulated	UP_specific	H-DEG
FANCC	NPC2	2.04869e-13	1.00376	0.253	0.027	4.42517e-09	Upregulated	UP_specific	H-DEG
SYNJ2	NPC2	2.08645e-13	0.870252	0.234	0.02	4.50674e-09	Upregulated	UP_specific	H-DEG
COLGALT2	NPC2	2.12919e-13	0.960154	0.195	0.007	4.59906e-09	Upregulated	UP_common	H-DEG
ECM2	NPC2	2.12919e-13	0.974881	0.195	0.007	4.59906e-09	Upregulated	UP_specific	H-DEG
CTD-2047H16.4	NPC2	2.14953e-13	0.958689	0.26	0.03	4.64298e-09	Upregulated	UP_common	H-DEG
LATS2	NPC2	2.38188e-13	0.825463	0.338	0.06	5.14485e-09	Upregulated	UP_common	H-DEG
CTDSPL	NPC2	2.48319e-13	0.812858	0.253	0.027	5.36369e-09	Upregulated	UP_specific	H-DEG
2024-09-10	NPC2	2.49094e-13	0.862315	0.279	0.037	5.38043e-09	Upregulated	UP_specific	H-DEG
UBA6-AS1	NPC2	2.49247e-13	0.907842	0.286	0.04	5.38373e-09	Upregulated	UP_specific	H-DEG
PCOLCE2	NPC2	2.7766e-13	0.960719	0.169	0	5.99746e-09	Upregulated	UP_specific	H-DEG
VSTM4	NPC2	2.7766e-13	1.01219	0.169	0	5.99746e-09	Upregulated	UP_specific	H-DEG
POFUT2	NPC2	2.7766e-13	0.894806	0.169	0	5.99746e-09	Upregulated	UP_common	H-DEG
BANK1	NPC2	3.1005e-13	1.17493	0.201	0.01	6.69709e-09	Upregulated	UP_common	H-DEG
LOXL2	NPC2	3.12433e-13	0.895792	0.234	0.02	6.74856e-09	Upregulated	UP_common	H-DEG
ROR1	NPC2	3.28048e-13	0.960958	0.214	0.013	7.08584e-09	Upregulated	UP_common	H-DEG
PER2	NPC2	3.48497e-13	0.856628	0.377	0.077	7.52754e-09	Upregulated	UP_common	H-DEG
RHOJ	NPC2	3.63776e-13	0.989336	0.201	0.01	7.85755e-09	Upregulated	UP_specific	H-DEG
HS3ST3A1	NPC2	3.82074e-13	1.33998	0.201	0.01	8.25281e-09	Upregulated	UP_common	H-DEG
ANK3	NPC2	3.85938e-13	1.44148	0.409	0.104	8.33626e-09	Upregulated	UP_specific	H-DEG
FNIP2	NPC2	4.75555e-13	1.10748	0.396	0.094	1.0272e-08	Upregulated	UP_specific	H-DEG
FBLN7	NPC2	4.76245e-13	0.97118	0.201	0.01	1.02869e-08	Upregulated	UP_specific	H-DEG
MT-CO1	NPC2	4.81094e-13	-3.36328	0.006	0.291	1.03916e-08	Downregulated	DOWN_common	H-DEG
HCG17	NPC2	4.84416e-13	0.99318	0.227	0.02	1.04634e-08	Upregulated	UP_common	H-DEG
DLG2	NPC2	4.92827e-13	0.768831	0.416	0.1	1.06451e-08	Upregulated	UP_common	H-DEG
TNFRSF10D	NPC2	4.96824e-13	0.940111	0.266	0.033	1.07314e-08	Upregulated	UP_specific	H-DEG
SNX13	NPC2	5.00977e-13	0.780349	0.227	0.02	1.08211e-08	Upregulated	UP_specific	H-DEG
SDC2	NPC2	5.42998e-13	0.754315	0.26	0.03	1.17288e-08	Upregulated	UP_specific	H-DEG
ARHGAP32	NPC2	5.75293e-13	0.927305	0.247	0.027	1.24263e-08	Upregulated	UP_common	H-DEG
GEM	NPC2	5.89931e-13	1.01699	0.188	0.007	1.27425e-08	Upregulated	UP_common	H-DEG
SIK2	NPC2	5.92742e-13	0.977078	0.409	0.104	1.28032e-08	Upregulated	UP_common	H-DEG
HMGA2	NPC2	6.28583e-13	1.13476	0.188	0.007	1.35774e-08	Upregulated	UP_specific	H-DEG
CRTAC1	NPC2	6.44731e-13	0.834724	0.188	0.007	1.39262e-08	Upregulated	UP_common	H-DEG
PPP3CA	NPC2	6.77964e-13	0.833012	0.623	0.211	1.4644e-08	Upregulated	UP_specific	H-DEG
BCKDHB	NPC2	6.78144e-13	0.797292	0.292	0.043	1.46479e-08	Upregulated	UP_specific	H-DEG
XYLT1	NPC2	7.19285e-13	1.28996	0.565	0.204	1.55366e-08	Upregulated	UP_common	H-DEG
LYPLAL1	NPC2	7.43806e-13	0.889666	0.175	0.003	1.60662e-08	Upregulated	UP_specific	H-DEG
GNG12	NPC2	7.73669e-13	0.871343	0.247	0.027	1.67112e-08	Upregulated	UP_specific	H-DEG
TRPC1	NPC2	7.91508e-13	0.828958	0.227	0.02	1.70966e-08	Upregulated	UP_specific	H-DEG
ASS1	NPC2	7.94766e-13	0.773144	0.175	0.003	1.71669e-08	Upregulated	UP_common	H-DEG
KIFAP3	NPC2	8.37534e-13	0.829197	0.162	0	1.80907e-08	Upregulated	UP_specific	H-DEG
CHI3L1	NPC2	8.37534e-13	1.41237	0.162	0	1.80907e-08	Upregulated	UP_specific	H-DEG
RFX7	NPC2	8.52801e-13	0.838865	0.318	0.057	1.84205e-08	Upregulated	UP_specific	H-DEG
CCNL1	NPC2	1.12828e-12	0.889188	0.442	0.117	2.43709e-08	Upregulated	UP_specific	H-DEG
PIWIL4	NPC2	1.39677e-12	1.02983	0.201	0.013	3.01703e-08	Upregulated	UP_common	H-DEG
MAP3K8	NPC2	1.5097e-12	1.1505	0.227	0.023	3.26095e-08	Upregulated	UP_common	H-DEG
ROBO2	NPC2	1.5304e-12	1.60936	0.221	0.02	3.30567e-08	Upregulated	UP_specific	H-DEG
GLI2	NPC2	1.67335e-12	0.938667	0.214	0.017	3.61443e-08	Upregulated	UP_common	H-DEG
DNER	NPC2	1.75627e-12	0.97367	0.182	0.007	3.79355e-08	Upregulated	UP_common	H-DEG
FAM135A	NPC2	1.89742e-12	0.935899	0.201	0.013	4.09842e-08	Upregulated	UP_specific	H-DEG
TDRP	NPC2	2.17043e-12	0.916214	0.169	0.003	4.68812e-08	Upregulated	UP_common	H-DEG
CHSY1	NPC2	2.32111e-12	0.858016	0.312	0.057	5.01359e-08	Upregulated	UP_specific	H-DEG
RP11-319G6.1	NPC2	2.3708e-12	0.894511	0.201	0.013	5.12092e-08	Upregulated	UP_specific	H-DEG
RGS3	NPC2	2.38069e-12	0.775588	0.169	0.003	5.14228e-08	Upregulated	UP_specific	H-DEG
PLS3	NPC2	2.43918e-12	0.824399	0.286	0.043	5.26864e-08	Upregulated	UP_specific	H-DEG
CTD-2066L21.3	NPC2	2.51617e-12	1.18284	0.156	0	5.43492e-08	Upregulated	UP_common	H-DEG
PDE4DIP	NPC2	2.71912e-12	0.776126	0.617	0.211	5.87331e-08	Upregulated	UP_common	H-DEG
PPAP2A	NPC2	2.72226e-12	1.29403	0.39	0.094	5.88008e-08	Upregulated	UP_specific	H-DEG
ACLY	NPC2	2.8669e-12	0.814959	0.247	0.03	6.19251e-08	Upregulated	UP_common	H-DEG
COQ10B	NPC2	2.87025e-12	0.897436	0.188	0.01	6.19975e-08	Upregulated	UP_common	H-DEG
SCMH1	NPC2	2.90822e-12	0.87037	0.461	0.13	6.28175e-08	Upregulated	UP_specific	H-DEG
FAM160A1	NPC2	2.9141e-12	0.769633	0.266	0.037	6.29445e-08	Upregulated	UP_common	H-DEG
LDLR	NPC2	3.00759e-12	0.90947	0.474	0.144	6.49639e-08	Upregulated	UP_common	H-DEG
P4HA3	NPC2	3.01309e-12	1.19925	0.188	0.01	6.50828e-08	Upregulated	UP_specific	H-DEG
THRB	NPC2	3.0633e-12	0.762715	0.383	0.09	6.61673e-08	Upregulated	UP_specific	H-DEG
BTBD19	NPC2	3.36045e-12	0.843969	0.188	0.01	7.25858e-08	Upregulated	UP_common	H-DEG
SLC38A6	NPC2	3.53055e-12	0.828118	0.253	0.033	7.62598e-08	Upregulated	UP_specific	H-DEG
SGIP1	NPC2	3.68899e-12	1.04658	0.227	0.023	7.96822e-08	Upregulated	UP_specific	H-DEG
DNMBP	NPC2	4.00573e-12	0.786546	0.208	0.017	8.65237e-08	Upregulated	UP_specific	H-DEG
NEDD4	NPC2	4.05848e-12	0.868868	0.253	0.033	8.76632e-08	Upregulated	UP_specific	H-DEG
TEAD1	NPC2	4.49935e-12	0.967706	0.383	0.09	9.7186e-08	Upregulated	UP_specific	H-DEG
DPY19L3	NPC2	4.74341e-12	0.827341	0.208	0.017	1.02458e-07	Upregulated	UP_common	H-DEG
PRKCA	NPC2	4.95981e-12	0.758096	0.74	0.308	1.07132e-07	Upregulated	UP_common	H-DEG
PLA2G4A	NPC2	5.47253e-12	0.886312	0.175	0.007	1.18207e-07	Upregulated	UP_specific	H-DEG
JAM3	NPC2	5.6892e-12	0.892834	0.26	0.037	1.22887e-07	Upregulated	UP_specific	H-DEG
HOXA3	NPC2	5.75429e-12	0.924185	0.175	0.007	1.24293e-07	Upregulated	UP_specific	H-DEG
SORBS2	NPC2	5.9204e-12	0.792312	0.481	0.14	1.27881e-07	Upregulated	UP_specific	H-DEG
FAM114A1	NPC2	6.06792e-12	0.787626	0.279	0.043	1.31067e-07	Upregulated	UP_specific	H-DEG
BCAR1	NPC2	6.33011e-12	0.826382	0.195	0.013	1.3673e-07	Upregulated	UP_specific	H-DEG
MIR29A	NPC2	6.55112e-12	0.767974	0.331	0.07	1.41504e-07	Upregulated	UP_specific	H-DEG
MT-CO2	NPC2	6.6759e-12	-2.80218	0	0.258	1.442e-07	Downregulated	DOWN_common	H-DEG
RFX2	NPC2	6.94917e-12	0.836545	0.305	0.057	1.50102e-07	Upregulated	UP_common	H-DEG
COL11A2	NPC2	7.52932e-12	1.00069	0.149	0	1.62633e-07	Upregulated	UP_common	H-DEG
INHBA	NPC2	7.5294e-12	1.32237	0.149	0	1.62635e-07	Upregulated	UP_common	H-DEG
CLEC18B	NPC2	7.5294e-12	0.836138	0.149	0	1.62635e-07	Upregulated	UP_specific	H-DEG
LRRFIP1	NPC2	7.59535e-12	0.85271	0.526	0.167	1.6406e-07	Upregulated	UP_common	H-DEG
TUBB6	NPC2	7.79435e-12	0.85777	0.247	0.033	1.68358e-07	Upregulated	UP_specific	H-DEG
ABTB2	NPC2	8.49229e-12	0.950414	0.221	0.023	1.83433e-07	Upregulated	UP_common	H-DEG
S100A10	NPC2	1.02722e-11	1.01465	0.169	0.007	2.21879e-07	Upregulated	UP_specific	H-DEG
ME1	NPC2	1.02759e-11	0.869687	0.221	0.023	2.2196e-07	Upregulated	UP_common	H-DEG
TMCO3	NPC2	1.13286e-11	0.760718	0.234	0.03	2.44698e-07	Upregulated	UP_specific	H-DEG
TIMP2	NPC2	1.26773e-11	0.782216	0.409	0.107	2.73829e-07	Upregulated	UP_common	H-DEG
FSD1L	NPC2	1.35005e-11	0.852235	0.188	0.013	2.91612e-07	Upregulated	UP_specific	H-DEG
B4GALNT3	NPC2	1.4154e-11	0.847068	0.299	0.057	3.05726e-07	Upregulated	UP_common	H-DEG
PITPNC1	NPC2	1.42909e-11	-2.21812	0.117	0.418	3.08684e-07	Downregulated	DOWN_common	H-DEG
PALD1	NPC2	1.49019e-11	0.837541	0.208	0.02	3.21882e-07	Upregulated	UP_specific	H-DEG
PDE3A	NPC2	1.53436e-11	-2.20817	0.253	0.488	3.31421e-07	Downregulated	DOWN_common	H-DEG
SOD2	NPC2	1.60594e-11	1.09316	0.292	0.054	3.46883e-07	Upregulated	UP_specific	H-DEG
ITIH6	NPC2	1.68752e-11	1.3206	0.156	0.003	3.64503e-07	Upregulated	UP_common	H-DEG
SMYD3	NPC2	1.70489e-11	1.32641	0.669	0.274	3.68255e-07	Upregulated	UP_specific	H-DEG
ICAM1	NPC2	1.71499e-11	1.58636	0.195	0.017	3.70437e-07	Upregulated	UP_specific	H-DEG
DNM3	NPC2	1.78013e-11	0.940696	0.273	0.047	3.84507e-07	Upregulated	UP_common	H-DEG
C12orf23	NPC2	1.84716e-11	0.898161	0.214	0.023	3.98987e-07	Upregulated	UP_common	H-DEG
PLEKHA1	NPC2	2.04696e-11	0.804196	0.188	0.013	4.42144e-07	Upregulated	UP_specific	H-DEG
AOAH	NPC2	2.0547e-11	-3.35266	0.013	0.268	4.43815e-07	Downregulated	DOWN_common	H-DEG
GGT5	NPC2	2.07059e-11	-3.02671	0.013	0.268	4.47248e-07	Downregulated	DOWN_common	H-DEG
ARSJ	NPC2	2.24442e-11	0.885854	0.143	0	4.84795e-07	Upregulated	UP_specific	H-DEG
RSPO2	NPC2	2.24442e-11	1.35721	0.143	0	4.84795e-07	Upregulated	UP_common	H-DEG
COL6A1	NPC2	2.47582e-11	0.86809	0.279	0.05	5.34777e-07	Upregulated	UP_specific	H-DEG
IL16	NPC2	2.69762e-11	0.987547	0.214	0.023	5.82685e-07	Upregulated	UP_specific	H-DEG
MT-ATP6	NPC2	2.87817e-11	-2.71407	0	0.244	6.21685e-07	Downregulated	DOWN_common	H-DEG
SPARC	NPC2	3.20586e-11	0.831236	0.195	0.017	6.92467e-07	Upregulated	UP_specific	H-DEG
LGALS3	NPC2	3.33742e-11	0.930654	0.182	0.013	7.20883e-07	Upregulated	UP_specific	H-DEG
CACNB2	NPC2	3.9773e-11	-3.25216	0.019	0.271	8.59096e-07	Downregulated	DOWN_common	H-DEG
PSMD5-AS1	NPC2	3.97933e-11	0.794599	0.162	0.007	8.59536e-07	Upregulated	UP_specific	H-DEG
TSPAN9	NPC2	4.07371e-11	1.03567	0.247	0.037	8.79922e-07	Upregulated	UP_specific	H-DEG
BAIAP2	NPC2	4.09037e-11	0.954762	0.221	0.027	8.83519e-07	Upregulated	UP_common	H-DEG
KLF6	NPC2	4.52082e-11	0.819866	0.364	0.094	9.76496e-07	Upregulated	UP_specific	H-DEG
MIR24-2	NPC2	4.74135e-11	0.843052	0.149	0.003	1.02413e-06	Upregulated	UP_specific	H-DEG
TM9SF3	NPC2	4.83025e-11	0.761949	0.247	0.037	1.04333e-06	Upregulated	UP_specific	H-DEG
THBS2	NPC2	6.08018e-11	1.08215	0.149	0.003	1.31332e-06	Upregulated	UP_specific	H-DEG
LMNA	NPC2	6.59746e-11	0.879728	0.552	0.207	1.42505e-06	Upregulated	UP_specific	H-DEG
MAOB	NPC2	6.66522e-11	0.860896	0.136	0	1.43969e-06	Upregulated	UP_specific	H-DEG
CMKLR1	NPC2	6.66522e-11	0.771253	0.136	0	1.43969e-06	Upregulated	UP_specific	H-DEG
DPP9	NPC2	7.56906e-11	0.842329	0.208	0.023	1.63492e-06	Upregulated	UP_specific	H-DEG
EPB41L1	NPC2	8.88982e-11	0.836049	0.169	0.01	1.9202e-06	Upregulated	UP_common	H-DEG
FLRT2	NPC2	9.03547e-11	0.805133	0.188	0.017	1.95166e-06	Upregulated	UP_common	H-DEG
DZIP1	NPC2	1.40095e-10	0.783378	0.156	0.007	3.02605e-06	Upregulated	UP_specific	H-DEG
TSC22D2	NPC2	1.45533e-10	1.09424	0.318	0.077	3.14352e-06	Upregulated	UP_common	H-DEG
ETV5	NPC2	1.47369e-10	1.01268	0.143	0.003	3.18317e-06	Upregulated	UP_common	H-DEG
PLSCR4	NPC2	1.49306e-10	0.931323	0.143	0.003	3.225e-06	Upregulated	UP_specific	H-DEG
SECISBP2L	NPC2	1.58432e-10	0.779505	0.266	0.05	3.42213e-06	Upregulated	UP_specific	H-DEG
TEAD4	NPC2	1.69233e-10	1.05611	0.162	0.01	3.65543e-06	Upregulated	UP_specific	H-DEG
SSH2	NPC2	1.86134e-10	-1.72534	0.506	0.619	4.02049e-06	Downregulated	DOWN_common	H-DEG
APBB1IP	NPC2	1.92628e-10	-2.46434	0.032	0.278	4.16077e-06	Downregulated	DOWN_common	H-DEG
ANXA4	NPC2	1.99879e-10	0.803809	0.286	0.06	4.31738e-06	Upregulated	UP_specific	H-DEG
CDH13	NPC2	2.16966e-10	1.56411	0.162	0.01	4.68647e-06	Upregulated	UP_common	H-DEG
GPR125	NPC2	2.17934e-10	0.759924	0.208	0.027	4.70737e-06	Upregulated	UP_specific	H-DEG
WDR19	NPC2	2.47573e-10	0.899675	0.182	0.017	5.34758e-06	Upregulated	UP_specific	H-DEG
C2CD2	NPC2	2.6042e-10	0.860135	0.227	0.033	5.62507e-06	Upregulated	UP_specific	H-DEG
FLNB	NPC2	2.6345e-10	0.859881	0.208	0.027	5.69052e-06	Upregulated	UP_specific	H-DEG
FAM174B	NPC2	2.89836e-10	1.03423	0.214	0.03	6.26045e-06	Upregulated	UP_specific	H-DEG
PLEKHA4	NPC2	2.91105e-10	0.764057	0.162	0.01	6.28786e-06	Upregulated	UP_specific	H-DEG
CACNA1C	NPC2	2.91477e-10	0.960803	0.292	0.064	6.29591e-06	Upregulated	UP_specific	H-DEG
FGFR2	NPC2	3.53045e-10	1.22403	0.221	0.033	7.62578e-06	Upregulated	UP_specific	H-DEG
TLE4	NPC2	4.07364e-10	0.787933	0.26	0.05	8.79907e-06	Upregulated	UP_common	H-DEG
SERPINE2	NPC2	4.17484e-10	0.997219	0.149	0.007	9.01765e-06	Upregulated	UP_common	H-DEG
KIAA1244	NPC2	4.27343e-10	0.811484	0.136	0.003	9.23061e-06	Upregulated	UP_specific	H-DEG
HIF1A-AS2	NPC2	4.40971e-10	0.931656	0.169	0.013	9.52498e-06	Upregulated	UP_specific	H-DEG
GCLM	NPC2	4.50158e-10	0.775165	0.136	0.003	9.72342e-06	Upregulated	UP_common	H-DEG
CDKN1A	NPC2	4.69161e-10	0.82681	0.156	0.01	1.01339e-05	Upregulated	UP_specific	H-DEG
C5AR2	NPC2	4.98885e-10	1.26022	0.169	0.013	1.07759e-05	Upregulated	UP_common	H-DEG
RP11-418J17.1	NPC2	5.09201e-10	0.813948	0.273	0.057	1.09987e-05	Upregulated	UP_specific	H-DEG
PACRGL	NPC2	5.46681e-10	0.841177	0.156	0.01	1.18083e-05	Upregulated	UP_common	H-DEG
CYP27C1	NPC2	5.81473e-10	0.844394	0.123	0	1.25598e-05	Upregulated	UP_specific	H-DEG
GULP1	NPC2	5.81473e-10	1.09307	0.123	0	1.25598e-05	Upregulated	UP_specific	H-DEG
VWC2	NPC2	5.81473e-10	0.815092	0.123	0	1.25598e-05	Upregulated	UP_specific	H-DEG
PPP4R4	NPC2	5.81473e-10	0.755971	0.123	0	1.25598e-05	Upregulated	UP_specific	H-DEG
COLEC12	NPC2	5.86024e-10	0.866626	0.234	0.04	1.26581e-05	Upregulated	UP_specific	H-DEG
CPEB2	NPC2	5.92188e-10	0.781213	0.175	0.017	1.27913e-05	Upregulated	UP_specific	H-DEG
ITGB1	NPC2	7.66032e-10	0.756785	0.214	0.033	1.65463e-05	Upregulated	UP_specific	H-DEG
SDCBP	NPC2	7.75311e-10	0.897787	0.162	0.013	1.67467e-05	Upregulated	UP_common	H-DEG
C6orf62	NPC2	8.13488e-10	0.824038	0.182	0.02	1.75713e-05	Upregulated	UP_common	H-DEG
ZIC1	NPC2	8.22848e-10	0.759891	0.156	0.01	1.77735e-05	Upregulated	UP_specific	H-DEG
CAB39L	NPC2	9.12267e-10	1.05983	0.143	0.007	1.9705e-05	Upregulated	UP_specific	H-DEG
SYNM	NPC2	9.6988e-10	0.96398	0.143	0.007	2.09494e-05	Upregulated	UP_common	H-DEG
KLF7	NPC2	1.00506e-09	0.814403	0.214	0.033	2.17092e-05	Upregulated	UP_specific	H-DEG
SNX24	NPC2	1.00637e-09	0.851417	0.208	0.03	2.17377e-05	Upregulated	UP_specific	H-DEG
DOK6	NPC2	1.2455e-09	0.841519	0.182	0.02	2.69027e-05	Upregulated	UP_common	H-DEG
LNX1	NPC2	1.46069e-09	0.763347	0.13	0.003	3.15509e-05	Upregulated	UP_specific	H-DEG
ZNF98	NPC2	1.49887e-09	0.80509	0.13	0.003	3.23756e-05	Upregulated	UP_specific	H-DEG
RP11-119F19.2	NPC2	1.5786e-09	0.878116	0.149	0.01	3.40978e-05	Upregulated	UP_specific	H-DEG
GPRC5A	NPC2	1.77319e-09	0.932462	0.149	0.01	3.83009e-05	Upregulated	UP_common	H-DEG
MT-CO3	NPC2	2.00576e-09	-2.63727	0	0.204	4.33244e-05	Downregulated	DOWN_common	H-DEG
PRRX1	NPC2	2.03769e-09	0.806895	0.149	0.01	4.4014e-05	Upregulated	UP_specific	H-DEG
WARS	NPC2	2.34047e-09	0.804043	0.149	0.01	5.05542e-05	Upregulated	UP_common	H-DEG
SOCS6	NPC2	2.63293e-09	0.846032	0.136	0.007	5.68712e-05	Upregulated	UP_specific	H-DEG
KIAA0226L	NPC2	3.23651e-09	0.863525	0.136	0.007	6.99086e-05	Upregulated	UP_common	H-DEG
SLC22A23	NPC2	3.33921e-09	0.754983	0.175	0.02	7.21269e-05	Upregulated	UP_specific	H-DEG
AKAP12	NPC2	3.40496e-09	-2.60177	0.065	0.301	7.35471e-05	Downregulated	DOWN_common	H-DEG
ZNF385B	NPC2	3.95806e-09	0.841913	0.156	0.013	8.54941e-05	Upregulated	UP_specific	H-DEG
RN7SL1	NPC2	3.99002e-09	-2.17341	0	0.197	8.61844e-05	Downregulated	DOWN_common	H-DEG
PALMD	NPC2	4.00174e-09	0.765006	0.156	0.013	8.64376e-05	Upregulated	UP_specific	H-DEG
COL7A1	NPC2	4.20192e-09	0.936294	0.123	0.003	9.07615e-05	Upregulated	UP_specific	H-DEG
RAPGEF5	NPC2	4.48095e-09	0.786824	0.143	0.01	9.67886e-05	Upregulated	UP_specific	H-DEG
RCAN1	NPC2	4.55534e-09	0.782574	0.162	0.017	9.83954e-05	Upregulated	UP_common	H-DEG
NT5DC3	NPC2	4.70231e-09	0.872895	0.162	0.017	0.00010157	Upregulated	UP_common	H-DEG
INPP5D	NPC2	4.77079e-09	-2.49084	0.032	0.247	0.000103049	Downregulated	DOWN_common	H-DEG
EPHB2	NPC2	5.00453e-09	1.12673	0.11	0	0.000108098	Upregulated	UP_common	H-DEG
IL31RA	NPC2	5.00453e-09	0.920057	0.11	0	0.000108098	Upregulated	UP_specific	H-DEG
ADAMTS12	NPC2	6.11108e-09	0.899015	0.143	0.01	0.000131999	Upregulated	UP_specific	H-DEG
USP53	NPC2	7.06568e-09	0.873404	0.266	0.064	0.000152619	Upregulated	UP_specific	H-DEG
SIPA1L2	NPC2	7.4382e-09	0.763762	0.175	0.023	0.000160665	Upregulated	UP_specific	H-DEG
KIAA1462	NPC2	7.74433e-09	0.875029	0.149	0.013	0.000167277	Upregulated	UP_specific	H-DEG
MYO1F	NPC2	9.463e-09	-2.73161	0.026	0.231	0.000204401	Downregulated	DOWN_common	H-DEG
ARHGEF28	NPC2	1.12215e-08	0.778398	0.149	0.013	0.000242384	Upregulated	UP_specific	H-DEG
RIMS2	NPC2	1.33412e-08	1.04531	0.117	0.003	0.00028817	Upregulated	UP_common	H-DEG
FAP	NPC2	1.37024e-08	0.787163	0.136	0.01	0.000295972	Upregulated	UP_specific	H-DEG
EFNB2	NPC2	1.46135e-08	0.954444	0.104	0	0.000315651	Upregulated	UP_specific	H-DEG
ARG2	NPC2	1.46135e-08	0.816316	0.104	0	0.000315651	Upregulated	UP_specific	H-DEG
MT-CYB	NPC2	1.55382e-08	-2.1471	0	0.184	0.000335626	Downregulated	DOWN_common	H-DEG
EYA2	NPC2	1.96268e-08	-2.71394	0.013	0.204	0.000423939	Downregulated	DOWN_common	H-DEG
SGK1	NPC2	2.06119e-08	0.803124	0.162	0.02	0.000445217	Upregulated	UP_specific	H-DEG
DHFR	NPC2	2.17563e-08	-2.09162	0	0.181	0.000469935	Downregulated	DOWN_common	H-DEG
MT-ND3	NPC2	3.64914e-08	-2.64434	0.006	0.187	0.000788213	Downregulated	DOWN_common	H-DEG
ZNF503-AS1	NPC2	3.85809e-08	0.774451	0.11	0.003	0.000833347	Upregulated	UP_common	H-DEG
ITGAL	NPC2	5.92651e-08	-2.54417	0	0.171	0.00128013	Downregulated	DOWN_common	H-DEG
FBLN1	NPC2	7.1354e-08	-2.59949	0.006	0.181	0.00154125	Downregulated	DOWN_common	H-DEG
CPAMD8	NPC2	7.13689e-08	0.867168	0.136	0.013	0.00154157	Upregulated	UP_specific	H-DEG
DOCK2	NPC2	8.25607e-08	-2.37327	0	0.167	0.00178331	Downregulated	DOWN_common	H-DEG
FILIP1	NPC2	8.28148e-08	0.825401	0.136	0.013	0.0017888	Upregulated	UP_common	H-DEG
CARD11	NPC2	9.9216e-08	-2.62008	0.006	0.177	0.00214307	Downregulated	DOWN_common	H-DEG
KIAA1199	NPC2	1.0571e-07	2.3987	0.104	0.003	0.00228333	Upregulated	UP_specific	H-DEG
PRKCB	NPC2	1.14871e-07	-2.29878	0	0.164	0.00248121	Downregulated	DOWN_common	H-DEG
STOX2	NPC2	1.90256e-07	0.911509	0.13	0.013	0.00410952	Upregulated	UP_specific	H-DEG
RNF152	NPC2	2.15607e-07	0.818934	0.11	0.007	0.00465711	Upregulated	UP_common	H-DEG
FRMD5	NPC2	2.29774e-07	0.854509	0.13	0.013	0.00496312	Upregulated	UP_specific	H-DEG
CTNNA3	NPC2	3.45353e-07	1.52095	0.175	0.033	0.00745963	Upregulated	UP_specific	H-DEG
ZEB2	NPC2	4.20958e-07	-1.93436	0.052	0.237	0.00909269	Downregulated	DOWN_common	H-DEG
KCNMB4	NPC2	4.92195e-07	1.00236	0.104	0.007	0.0106314	Upregulated	UP_common	H-DEG
TAF4B	NPC2	5.8228e-07	0.962788	0.123	0.013	0.0125772	Upregulated	UP_specific	H-DEG
PTPRC	NPC2	5.88202e-07	-2.15451	0	0.147	0.0127052	Downregulated	DOWN_common	H-DEG
MT-ND4	NPC2	5.88202e-07	-2.08784	0	0.147	0.0127052	Downregulated	DOWN_specific	H-DEG
CPNE8	NPC2	6.31521e-07	0.814531	0.162	0.03	0.0136409	Upregulated	UP_specific	H-DEG
SEMA3E	NPC2	7.61974e-07	0.820583	0.136	0.02	0.0164586	Upregulated	UP_specific	H-DEG
CNN2	NPC2	7.81355e-07	-2.23065	0.039	0.207	0.0168773	Downregulated	DOWN_common	H-DEG
MT-ND2	NPC2	8.12563e-07	-1.91673	0	0.144	0.0175514	Downregulated	DOWN_common	H-DEG
MYO1E	NPC2	8.40382e-07	0.782738	0.604	0.271	0.0181523	Upregulated	UP_specific	H-DEG
CD96	NPC2	1.0138e-06	-2.54414	0.006	0.154	0.0218981	Downregulated	DOWN_common	H-DEG
MT-ND1	NPC2	1.12121e-06	-1.87129	0	0.14	0.0242182	Downregulated	DOWN_common	H-DEG
CNTNAP2	NPC2	1.12123e-06	-2.65013	0	0.14	0.0242185	Downregulated	DOWN_common	H-DEG
RUNX2	NPC2	1.99341e-06	-1.81137	0.084	0.261	0.0430577	Downregulated	DOWN_common	H-DEG
HFM1	NPPC	4.09187e-152	-5.33037	0.242	1	8.83845e-148	Downregulated	DOWN_common	H-DEG
LINGO1	NPPC	1.25663e-108	-4.07732	0.169	0.861	2.71431e-104	Downregulated	DOWN_common	H-DEG
SLCO5A1	NPPC	6.06493e-106	-4.47723	0.079	0.833	1.31003e-101	Downregulated	DOWN_common	H-DEG
MEG3	NPPC	2.54625e-96	3.00138	0.49	0.027	5.49991e-92	Upregulated	UP_common	H-DEG
COL6A3	NPPC	5.14962e-95	2.36034	0.738	0.128	1.11232e-90	Upregulated	UP_common	H-DEG
FRY	NPPC	1.48757e-90	1.68779	0.464	0.022	3.21316e-86	Upregulated	UP_common	H-DEG
ZNF385D	NPPC	2.17387e-83	2.06343	0.487	0.04	4.69557e-79	Upregulated	UP_common	H-DEG
HRH1	NPPC	7.98612e-82	1.91962	0.364	0.007	1.725e-77	Upregulated	UP_common	H-DEG
ABI3BP	NPPC	2.85269e-79	2.57948	0.477	0.046	6.16182e-75	Upregulated	UP_common	H-DEG
SPSB1	NPPC	5.03046e-79	2.24616	0.437	0.03	1.08658e-74	Upregulated	UP_common	H-DEG
C9orf3	NPPC	3.29624e-78	1.844	0.808	0.215	7.11987e-74	Upregulated	UP_common	H-DEG
DST	NPPC	3.51385e-77	2.14137	0.891	0.319	7.58991e-73	Upregulated	UP_common	H-DEG
NEAT1	NPPC	6.78016e-76	2.4575	0.921	0.501	1.46451e-71	Upregulated	UP_common	H-DEG
POSTN	NPPC	9.53142e-76	2.89559	0.308	0	2.05879e-71	Upregulated	UP_specific	H-DEG
ANKRD36	NPPC	1.41928e-75	1.29797	0.709	0.132	3.06564e-71	Upregulated	UP_common	H-DEG
IL1R1	NPPC	2.7986e-75	1.91642	0.464	0.043	6.04498e-71	Upregulated	UP_common	H-DEG
BCAT1	NPPC	2.92225e-75	1.90571	0.397	0.022	6.31207e-71	Upregulated	UP_common	H-DEG
RP11-444D3.1	NPPC	4.86673e-75	1.78461	0.593	0.091	1.05121e-70	Upregulated	UP_common	H-DEG
PPFIBP1	NPPC	6.09351e-75	1.49754	0.652	0.116	1.3162e-70	Upregulated	UP_common	H-DEG
FKBP5	NPPC	1.02563e-74	-1.95205	0.662	0.914	2.21537e-70	Downregulated	DOWN_common	H-DEG
PRRX1	NPPC	5.80311e-74	1.89851	0.52	0.068	1.25347e-69	Upregulated	UP_common	H-DEG
SORBS1	NPPC	6.60647e-74	3.23813	0.414	0.03	1.427e-69	Upregulated	UP_common	H-DEG
CDH13	NPPC	6.31131e-73	1.88297	0.368	0.017	1.36324e-68	Upregulated	UP_common	H-DEG
SOX5	NPPC	2.99939e-72	2.16743	0.573	0.093	6.47867e-68	Upregulated	UP_common	H-DEG
ATRNL1	NPPC	1.81447e-71	2.32288	0.315	0.005	3.91926e-67	Upregulated	UP_specific	H-DEG
FUS	NPPC	2.88721e-71	1.12624	0.536	0.072	6.23637e-67	Upregulated	UP_specific	H-DEG
COL27A1	NPPC	6.29761e-71	1.93634	0.444	0.042	1.36028e-66	Upregulated	UP_common	H-DEG
NOVA1	NPPC	3.00608e-70	1.8876	0.341	0.013	6.49312e-66	Upregulated	UP_common	H-DEG
GALNT18	NPPC	7.50268e-70	2.01861	0.325	0.009	1.62058e-65	Upregulated	UP_common	H-DEG
PSD3	NPPC	2.34669e-69	2.46067	0.692	0.196	5.06884e-65	Upregulated	UP_common	H-DEG
PLAGL1	NPPC	7.67391e-69	1.48611	0.334	0.013	1.65757e-64	Upregulated	UP_common	H-DEG
CSMD2	NPPC	7.55471e-68	1.96783	0.344	0.016	1.63182e-63	Upregulated	UP_common	H-DEG
PRUNE2	NPPC	2.26263e-67	2.09899	0.351	0.019	4.88728e-63	Upregulated	UP_common	H-DEG
ANKRD28	NPPC	2.48507e-67	1.6308	0.596	0.107	5.36775e-63	Upregulated	UP_common	H-DEG
ANKRD36C	NPPC	2.56606e-67	1.18949	0.444	0.045	5.5427e-63	Upregulated	UP_common	H-DEG
KLHL29	NPPC	2.14718e-65	1.91677	0.513	0.078	4.6379e-61	Upregulated	UP_common	H-DEG
TNS1	NPPC	2.43507e-65	1.47724	0.563	0.096	5.25976e-61	Upregulated	UP_common	H-DEG
AHNAK2	NPPC	2.70489e-64	1.7435	0.281	0.004	5.84255e-60	Upregulated	UP_common	H-DEG
ARHGAP22	NPPC	3.20274e-64	1.81631	0.368	0.027	6.91792e-60	Upregulated	UP_common	H-DEG
HTRA1	NPPC	4.33113e-64	1.38099	0.298	0.008	9.35524e-60	Upregulated	UP_common	H-DEG
TRIO	NPPC	7.34127e-64	1.50333	0.742	0.197	1.58571e-59	Upregulated	UP_common	H-DEG
CSGALNACT1	NPPC	2.56692e-63	1.88214	0.434	0.05	5.54454e-59	Upregulated	UP_common	H-DEG
ROR1	NPPC	5.33391e-63	1.53531	0.474	0.063	1.15212e-58	Upregulated	UP_specific	H-DEG
RP11-14N7.2	NPPC	5.74354e-63	1.24704	0.358	0.024	1.2406e-58	Upregulated	UP_specific	H-DEG
GFPT2	NPPC	8.30667e-63	1.3211	0.341	0.019	1.79424e-58	Upregulated	UP_common	H-DEG
TCF4	NPPC	1.17321e-62	1.51387	0.636	0.143	2.53413e-58	Upregulated	UP_common	H-DEG
RP11-761N21.1	NPPC	1.48386e-62	2.41592	0.275	0.004	3.20514e-58	Upregulated	UP_specific	H-DEG
COL6A2	NPPC	1.55658e-61	1.30298	0.536	0.089	3.36222e-57	Upregulated	UP_common	H-DEG
PLCB4	NPPC	4.17243e-61	1.38848	0.381	0.034	9.01244e-57	Upregulated	UP_common	H-DEG
MEG8	NPPC	1.26092e-60	1.68683	0.248	0	2.72358e-56	Upregulated	UP_specific	H-DEG
DCN	NPPC	1.40171e-60	1.51381	0.483	0.072	3.0277e-56	Upregulated	UP_common	H-DEG
ZNF521	NPPC	4.40259e-60	1.36683	0.507	0.08	9.5096e-56	Upregulated	UP_common	H-DEG
CD109	NPPC	1.93704e-59	1.19867	0.308	0.015	4.18401e-55	Upregulated	UP_common	H-DEG
MT2A	NPPC	2.28203e-59	1.49073	0.275	0.007	4.92919e-55	Upregulated	UP_common	H-DEG
CPQ	NPPC	5.36353e-59	1.24668	0.616	0.131	1.15852e-54	Upregulated	UP_specific	H-DEG
GAS7	NPPC	8.78018e-59	1.47656	0.563	0.106	1.89652e-54	Upregulated	UP_specific	H-DEG
GLS	NPPC	1.34806e-58	0.961704	0.526	0.088	2.91181e-54	Upregulated	UP_specific	H-DEG
FN1	NPPC	2.47607e-58	3.31442	0.57	0.141	5.34831e-54	Upregulated	UP_common	H-DEG
ADAM12	NPPC	3.12325e-58	2.28634	0.364	0.035	6.74622e-54	Upregulated	UP_common	H-DEG
CD44	NPPC	6.69908e-58	1.28405	0.391	0.04	1.447e-53	Upregulated	UP_common	H-DEG
SMOC1	NPPC	4.38956e-57	1.917	0.371	0.038	9.48145e-53	Upregulated	UP_common	H-DEG
RP11-1000B6.3	NPPC	6.35193e-57	1.1304	0.533	0.094	1.37202e-52	Upregulated	UP_specific	H-DEG
HNRNPA2B1	NPPC	1.5041e-56	0.856865	0.536	0.094	3.24885e-52	Upregulated	UP_specific	H-DEG
IVNS1ABP	NPPC	1.74383e-56	1.04985	0.305	0.017	3.76667e-52	Upregulated	UP_common	H-DEG
COL1A2	NPPC	2.02138e-56	1.80247	0.606	0.134	4.36619e-52	Upregulated	UP_specific	H-DEG
LINC00511	NPPC	2.89032e-56	2.12678	0.397	0.049	6.2431e-52	Upregulated	UP_common	H-DEG
COL5A1	NPPC	5.89592e-56	1.65294	0.639	0.161	1.27352e-51	Upregulated	UP_common	H-DEG
FNIP2	NPPC	6.03024e-56	1.502	0.417	0.056	1.30253e-51	Upregulated	UP_common	H-DEG
HS6ST3	NPPC	9.60841e-56	1.69793	0.265	0.008	2.07542e-51	Upregulated	UP_common	H-DEG
AHI1	NPPC	1.00072e-55	0.995604	0.599	0.126	2.16155e-51	Upregulated	UP_common	H-DEG
MATN2	NPPC	1.8234e-55	1.29579	0.318	0.021	3.93854e-51	Upregulated	UP_common	H-DEG
GLIS1	NPPC	1.30354e-54	1.10235	0.334	0.027	2.81564e-50	Upregulated	UP_specific	H-DEG
KALRN	NPPC	1.36877e-54	1.50477	0.586	0.133	2.95654e-50	Upregulated	UP_common	H-DEG
RFX8	NPPC	1.41126e-54	1.74364	0.272	0.011	3.04831e-50	Upregulated	UP_specific	H-DEG
ANKRD10	NPPC	1.6253e-54	0.957021	0.464	0.072	3.51065e-50	Upregulated	UP_specific	H-DEG
NCALD	NPPC	1.94841e-54	1.45237	0.298	0.018	4.20856e-50	Upregulated	UP_specific	H-DEG
ITGA5	NPPC	2.03477e-54	1.35508	0.308	0.021	4.39511e-50	Upregulated	UP_common	H-DEG
STARD9	NPPC	3.04084e-54	1.05764	0.397	0.048	6.56822e-50	Upregulated	UP_common	H-DEG
ZMIZ1	NPPC	4.5271e-54	1.24666	0.533	0.103	9.77854e-50	Upregulated	UP_common	H-DEG
KCNMA1	NPPC	5.48954e-54	2.37279	0.55	0.131	1.18574e-49	Upregulated	UP_common	H-DEG
TTC3	NPPC	1.46902e-53	0.98037	0.613	0.137	3.17308e-49	Upregulated	UP_common	H-DEG
ARMC9	NPPC	2.12651e-53	1.12994	0.417	0.056	4.59326e-49	Upregulated	UP_common	H-DEG
CLU	NPPC	2.32407e-53	1.38931	0.228	0.002	5.01999e-49	Upregulated	UP_common	H-DEG
GALNT13	NPPC	2.79123e-53	1.39011	0.238	0.004	6.02906e-49	Upregulated	UP_common	H-DEG
SRSF5	NPPC	3.6151e-53	0.992335	0.44	0.065	7.80861e-49	Upregulated	UP_common	H-DEG
FAP	NPPC	3.73316e-53	1.26664	0.291	0.018	8.06362e-49	Upregulated	UP_common	H-DEG
ANKH	NPPC	4.30353e-53	1.31858	0.626	0.15	9.29562e-49	Upregulated	UP_common	H-DEG
ASAP2	NPPC	1.2409e-52	1.16024	0.411	0.056	2.68035e-48	Upregulated	UP_common	H-DEG
PYGB	NPPC	1.28661e-52	1.13957	0.272	0.013	2.77907e-48	Upregulated	UP_specific	H-DEG
AC011043.1	NPPC	1.35354e-52	1.01497	0.301	0.02	2.92365e-48	Upregulated	UP_common	H-DEG
KIFAP3	NPPC	4.86297e-52	0.905103	0.301	0.021	1.0504e-47	Upregulated	UP_specific	H-DEG
COL5A2	NPPC	7.55519e-52	1.36001	0.656	0.173	1.63192e-47	Upregulated	UP_common	H-DEG
ABLIM3	NPPC	1.45465e-51	1.17767	0.222	0.002	3.14205e-47	Upregulated	UP_specific	H-DEG
NREP	NPPC	2.12337e-51	1.19212	0.328	0.029	4.58648e-47	Upregulated	UP_specific	H-DEG
SGIP1	NPPC	2.67616e-51	1.43199	0.381	0.048	5.78051e-47	Upregulated	UP_common	H-DEG
PPP2R3A	NPPC	2.79026e-51	1.17662	0.434	0.068	6.02697e-47	Upregulated	UP_common	H-DEG
ARHGAP29	NPPC	2.84488e-51	1.15123	0.258	0.011	6.14494e-47	Upregulated	UP_specific	H-DEG
HECTD2	NPPC	4.23411e-51	1.08651	0.377	0.047	9.14569e-47	Upregulated	UP_common	H-DEG
PLOD2	NPPC	4.58803e-51	1.17176	0.361	0.041	9.91014e-47	Upregulated	UP_common	H-DEG
DIP2C	NPPC	1.89096e-50	1.14172	0.805	0.267	4.08447e-46	Upregulated	UP_common	H-DEG
SYNJ2	NPPC	2.47995e-50	0.959868	0.281	0.018	5.3567e-46	Upregulated	UP_specific	H-DEG
SRSF11	NPPC	2.68766e-50	0.840997	0.507	0.094	5.80535e-46	Upregulated	UP_specific	H-DEG
CREB5	NPPC	2.9392e-50	1.35616	0.354	0.04	6.34868e-46	Upregulated	UP_common	H-DEG
KLF12	NPPC	4.55661e-50	1.07386	0.695	0.194	9.84228e-46	Upregulated	UP_specific	H-DEG
GBE1	NPPC	4.71156e-50	1.17786	0.427	0.07	1.0177e-45	Upregulated	UP_common	H-DEG
CAMK1D	NPPC	5.52749e-50	1.38453	0.593	0.144	1.19394e-45	Upregulated	UP_common	H-DEG
ZFPM2	NPPC	9.4023e-50	1.30869	0.252	0.011	2.0309e-45	Upregulated	UP_specific	H-DEG
RBM26	NPPC	1.91642e-49	0.864527	0.43	0.068	4.13946e-45	Upregulated	UP_specific	H-DEG
HMCN1	NPPC	2.58472e-49	1.59337	0.315	0.029	5.583e-45	Upregulated	UP_common	H-DEG
SMC5	NPPC	2.79774e-49	0.955511	0.553	0.123	6.04312e-45	Upregulated	UP_specific	H-DEG
DPYSL3	NPPC	3.78853e-49	1.24357	0.424	0.069	8.18323e-45	Upregulated	UP_specific	H-DEG
PAPSS2	NPPC	4.8326e-49	1.5312	0.377	0.052	1.04384e-44	Upregulated	UP_common	H-DEG
SIPA1L1	NPPC	5.39486e-49	1.09634	0.685	0.194	1.16529e-44	Upregulated	UP_common	H-DEG
DSTN	NPPC	6.58751e-49	1.20451	0.46	0.085	1.4229e-44	Upregulated	UP_specific	H-DEG
COL6A1	NPPC	6.94598e-49	1.06553	0.424	0.066	1.50033e-44	Upregulated	UP_common	H-DEG
NR4A1	NPPC	8.755e-49	1.67229	0.338	0.038	1.89108e-44	Upregulated	UP_specific	H-DEG
SQSTM1	NPPC	1.33865e-48	1.08971	0.374	0.049	2.89147e-44	Upregulated	UP_specific	H-DEG
PDE5A	NPPC	1.40203e-48	1.0143	0.252	0.012	3.02839e-44	Upregulated	UP_specific	H-DEG
AL132709.5	NPPC	2.53045e-48	1.65028	0.199	0	5.46577e-44	Upregulated	UP_specific	H-DEG
ANKRD12	NPPC	2.73956e-48	0.968253	0.719	0.204	5.91744e-44	Upregulated	UP_common	H-DEG
NKTR	NPPC	3.8919e-48	0.914627	0.609	0.15	8.40651e-44	Upregulated	UP_common	H-DEG
SPOCK1	NPPC	5.34891e-48	1.22298	0.268	0.017	1.15536e-43	Upregulated	UP_specific	H-DEG
LDLRAD4	NPPC	8.50736e-48	1.35063	0.649	0.182	1.83759e-43	Upregulated	UP_common	H-DEG
BNC2	NPPC	3.72346e-47	1.4822	0.685	0.219	8.04267e-43	Upregulated	UP_specific	H-DEG
ANXA1	NPPC	4.20492e-47	1.40073	0.447	0.083	9.08263e-43	Upregulated	UP_specific	H-DEG
MTUS1	NPPC	4.51603e-47	0.885415	0.268	0.018	9.75462e-43	Upregulated	UP_common	H-DEG
HMGA2	NPPC	5.8448e-47	1.88624	0.255	0.015	1.26248e-42	Upregulated	UP_common	H-DEG
GOLGA8A	NPPC	7.83926e-47	0.788556	0.533	0.116	1.69328e-42	Upregulated	UP_specific	H-DEG
RP11-64D24.2	NPPC	1.47333e-46	1.09272	0.219	0.006	3.18239e-42	Upregulated	UP_specific	H-DEG
STXBP5	NPPC	1.54271e-46	0.907495	0.52	0.11	3.33225e-42	Upregulated	UP_specific	H-DEG
SLC4A7	NPPC	1.84841e-46	0.991363	0.348	0.043	3.99256e-42	Upregulated	UP_specific	H-DEG
EIF4A1	NPPC	2.14264e-46	0.818752	0.348	0.043	4.62811e-42	Upregulated	UP_specific	H-DEG
EBF2	NPPC	2.49923e-46	1.65357	0.245	0.013	5.39834e-42	Upregulated	UP_specific	H-DEG
SORCS2	NPPC	2.51666e-46	1.7236	0.291	0.026	5.43598e-42	Upregulated	UP_common	H-DEG
BCL6	NPPC	3.21247e-46	1.37919	0.487	0.106	6.93895e-42	Upregulated	UP_common	H-DEG
AKT3	NPPC	4.04963e-46	0.974304	0.722	0.214	8.7472e-42	Upregulated	UP_common	H-DEG
PTPRK	NPPC	5.28303e-46	0.94154	0.464	0.09	1.14114e-41	Upregulated	UP_specific	H-DEG
IQGAP1	NPPC	7.37297e-46	0.857487	0.56	0.13	1.59256e-41	Upregulated	UP_common	H-DEG
AC007319.1	NPPC	1.05358e-45	1.59977	0.318	0.036	2.27572e-41	Upregulated	UP_common	H-DEG
MBNL1	NPPC	1.18262e-45	1.65345	0.705	0.25	2.55445e-41	Upregulated	UP_common	H-DEG
EPHB2	NPPC	4.35963e-45	1.20748	0.185	0	9.41679e-41	Upregulated	UP_common	H-DEG
BTG2	NPPC	4.35963e-45	1.28869	0.185	0	9.41679e-41	Upregulated	UP_specific	H-DEG
ETV6	NPPC	5.33017e-45	0.878398	0.603	0.154	1.15132e-40	Upregulated	UP_specific	H-DEG
KCNQ5	NPPC	5.9608e-45	1.72035	0.487	0.112	1.28753e-40	Upregulated	UP_common	H-DEG
CTD-2066L21.3	NPPC	6.6702e-45	1.39224	0.199	0.003	1.44076e-40	Upregulated	UP_common	H-DEG
NAP1L1	NPPC	6.74623e-45	0.806309	0.278	0.023	1.45718e-40	Upregulated	UP_common	H-DEG
TMC7	NPPC	8.05672e-45	0.787346	0.212	0.006	1.74025e-40	Upregulated	UP_specific	H-DEG
TTLL7	NPPC	9.83227e-45	1.14197	0.215	0.007	2.12377e-40	Upregulated	UP_specific	H-DEG
U2AF1	NPPC	1.56653e-44	0.866533	0.311	0.034	3.38371e-40	Upregulated	UP_specific	H-DEG
LDLRAD3	NPPC	1.61698e-44	0.923739	0.507	0.111	3.49267e-40	Upregulated	UP_common	H-DEG
GOLM1	NPPC	1.80998e-44	0.954262	0.338	0.044	3.90955e-40	Upregulated	UP_common	H-DEG
PRMT2	NPPC	2.29352e-44	0.831421	0.295	0.029	4.954e-40	Upregulated	UP_common	H-DEG
ITGB8	NPPC	2.7903e-44	1.57821	0.182	0	6.02705e-40	Upregulated	UP_common	H-DEG
LHFPL2	NPPC	2.98077e-44	0.985163	0.47	0.095	6.43846e-40	Upregulated	UP_common	H-DEG
NFATC1	NPPC	3.01502e-44	1.1085	0.358	0.051	6.51245e-40	Upregulated	UP_common	H-DEG
MICAL2	NPPC	4.33976e-44	1.13273	0.278	0.024	9.37388e-40	Upregulated	UP_common	H-DEG
SEC24D	NPPC	4.40864e-44	0.908368	0.387	0.061	9.52267e-40	Upregulated	UP_common	H-DEG
COBLL1	NPPC	5.52037e-44	0.995556	0.364	0.055	1.1924e-39	Upregulated	UP_common	H-DEG
PCOLCE2	NPPC	5.96515e-44	1.06082	0.225	0.01	1.28847e-39	Upregulated	UP_common	H-DEG
ZIC1	NPPC	6.51312e-44	0.97959	0.278	0.024	1.40683e-39	Upregulated	UP_common	H-DEG
CNTLN	NPPC	1.01584e-43	0.79111	0.503	0.11	2.19421e-39	Upregulated	UP_specific	H-DEG
AGPAT4	NPPC	1.11357e-43	0.857467	0.338	0.045	2.40531e-39	Upregulated	UP_common	H-DEG
GULP1	NPPC	1.19357e-43	1.09243	0.275	0.024	2.57812e-39	Upregulated	UP_common	H-DEG
HDAC4	NPPC	1.30376e-43	0.965064	0.526	0.123	2.81613e-39	Upregulated	UP_common	H-DEG
GALNT15	NPPC	3.20642e-43	1.70735	0.285	0.028	6.92588e-39	Upregulated	UP_common	H-DEG
BMPR1B	NPPC	3.84249e-43	1.08217	0.192	0.003	8.29978e-39	Upregulated	UP_specific	H-DEG
STK38L	NPPC	5.10003e-43	0.894175	0.334	0.044	1.10161e-38	Upregulated	UP_common	H-DEG
PDLIM5	NPPC	5.78238e-43	0.909467	0.566	0.141	1.24899e-38	Upregulated	UP_specific	H-DEG
NAMPT	NPPC	8.25444e-43	1.19492	0.321	0.041	1.78296e-38	Upregulated	UP_specific	H-DEG
XRRA1	NPPC	1.25573e-42	0.863727	0.394	0.067	2.71237e-38	Upregulated	UP_common	H-DEG
NDRG1	NPPC	1.54762e-42	1.06834	0.308	0.036	3.34287e-38	Upregulated	UP_common	H-DEG
PDE4D	NPPC	1.57621e-42	2.54298	0.626	0.234	3.40461e-38	Upregulated	UP_common	H-DEG
CAPN7	NPPC	2.41663e-42	0.780913	0.272	0.024	5.21992e-38	Upregulated	UP_common	H-DEG
ADAMTS6	NPPC	3.67987e-42	1.482	0.49	0.112	7.94853e-38	Upregulated	UP_common	H-DEG
SGCD	NPPC	6.06894e-42	1.35095	0.344	0.052	1.31089e-37	Upregulated	UP_common	H-DEG
RNF217	NPPC	6.4955e-42	0.781688	0.417	0.077	1.40303e-37	Upregulated	UP_specific	H-DEG
CDON	NPPC	7.94736e-42	1.14469	0.262	0.022	1.71663e-37	Upregulated	UP_common	H-DEG
SIPA1L2	NPPC	1.4039e-41	1.03199	0.205	0.008	3.03243e-37	Upregulated	UP_common	H-DEG
DSCAML1	NPPC	1.63537e-41	1.09547	0.199	0.006	3.5324e-37	Upregulated	UP_common	H-DEG
RP11-119F19.2	NPPC	2.52433e-41	0.867827	0.278	0.028	5.45255e-37	Upregulated	UP_specific	H-DEG
DDR2	NPPC	3.23113e-41	1.01024	0.563	0.152	6.97923e-37	Upregulated	UP_common	H-DEG
ECHDC2	NPPC	3.45358e-41	0.790954	0.384	0.065	7.45974e-37	Upregulated	UP_common	H-DEG
FNDC3A	NPPC	3.59275e-41	0.859512	0.437	0.09	7.76034e-37	Upregulated	UP_specific	H-DEG
IGFBP7	NPPC	5.56757e-41	1.25801	0.513	0.128	1.2026e-36	Upregulated	UP_specific	H-DEG
PMEPA1	NPPC	5.7939e-41	0.937129	0.298	0.035	1.25148e-36	Upregulated	UP_common	H-DEG
GPC6	NPPC	7.77876e-41	1.76922	0.626	0.225	1.68021e-36	Upregulated	UP_common	H-DEG
GPSM2	NPPC	8.55473e-41	0.887468	0.215	0.011	1.84782e-36	Upregulated	UP_common	H-DEG
DNM1	NPPC	8.60959e-41	0.874953	0.288	0.032	1.85967e-36	Upregulated	UP_common	H-DEG
P4HA3	NPPC	1.39409e-40	0.906972	0.202	0.008	3.01123e-36	Upregulated	UP_common	H-DEG
HCG17	NPPC	1.53931e-40	0.884231	0.321	0.045	3.32492e-36	Upregulated	UP_common	H-DEG
PLCE1	NPPC	1.83215e-40	0.885134	0.272	0.027	3.95745e-36	Upregulated	UP_specific	H-DEG
CPED1	NPPC	2.22864e-40	0.955638	0.228	0.015	4.81387e-36	Upregulated	UP_specific	H-DEG
ACBD6	NPPC	2.9405e-40	0.819061	0.374	0.063	6.35148e-36	Upregulated	UP_specific	H-DEG
WDPCP	NPPC	2.99187e-40	0.947579	0.503	0.122	6.46244e-36	Upregulated	UP_common	H-DEG
TMEM87B	NPPC	4.00866e-40	0.781837	0.209	0.01	8.65871e-36	Upregulated	UP_specific	H-DEG
PTAR1	NPPC	4.44791e-40	0.751144	0.212	0.011	9.60749e-36	Upregulated	UP_specific	H-DEG
KIAA1598	NPPC	4.54513e-40	0.7717	0.228	0.015	9.81747e-36	Upregulated	UP_specific	H-DEG
CPEB2	NPPC	5.50185e-40	0.832442	0.215	0.012	1.1884e-35	Upregulated	UP_specific	H-DEG
CTBP2	NPPC	5.95226e-40	0.772075	0.53	0.133	1.28569e-35	Upregulated	UP_specific	H-DEG
CREB3L2	NPPC	6.95984e-40	0.800216	0.424	0.084	1.50332e-35	Upregulated	UP_common	H-DEG
LRP1	NPPC	7.12051e-40	0.948847	0.563	0.153	1.53803e-35	Upregulated	UP_common	H-DEG
TBX15	NPPC	7.46021e-40	0.926894	0.305	0.04	1.6114e-35	Upregulated	UP_common	H-DEG
SULF2	NPPC	1.26373e-39	0.995327	0.258	0.024	2.72966e-35	Upregulated	UP_common	H-DEG
COL3A1	NPPC	1.30038e-39	1.41821	0.497	0.126	2.80881e-35	Upregulated	UP_common	H-DEG
ETNK1	NPPC	1.46974e-39	0.775682	0.258	0.024	3.17463e-35	Upregulated	UP_specific	H-DEG
NTN1	NPPC	1.64701e-39	1.31342	0.205	0.01	3.55754e-35	Upregulated	UP_common	H-DEG
BBS9	NPPC	1.67295e-39	0.764487	0.477	0.109	3.61358e-35	Upregulated	UP_specific	H-DEG
NAV1	NPPC	2.49057e-39	1.24035	0.695	0.253	5.37963e-35	Upregulated	UP_common	H-DEG
GNG12	NPPC	2.63666e-39	0.777058	0.301	0.039	5.69519e-35	Upregulated	UP_specific	H-DEG
ERCC1	NPPC	3.07172e-39	0.890711	0.477	0.111	6.63491e-35	Upregulated	UP_specific	H-DEG
PELI1	NPPC	4.86125e-39	1.06232	0.232	0.018	1.05003e-34	Upregulated	UP_common	H-DEG
IMMP2L	NPPC	5.7927e-39	1.12161	0.702	0.248	1.25122e-34	Upregulated	UP_specific	H-DEG
SSH2	NPPC	8.90244e-39	-2.17599	0.586	0.73	1.92293e-34	Downregulated	DOWN_common	H-DEG
FLJ27365	NPPC	9.64257e-39	0.832966	0.536	0.139	2.0828e-34	Upregulated	UP_specific	H-DEG
RBMS3-AS3	NPPC	1.03416e-38	0.952602	0.252	0.024	2.23378e-34	Upregulated	UP_specific	H-DEG
SMYD3	NPPC	1.33891e-38	1.58277	0.709	0.278	2.89204e-34	Upregulated	UP_specific	H-DEG
LRRC2	NPPC	1.62026e-38	1.52877	0.219	0.015	3.49975e-34	Upregulated	UP_common	H-DEG
PBX1	NPPC	1.84385e-38	1.06838	0.483	0.119	3.98271e-34	Upregulated	UP_common	H-DEG
COL8A1	NPPC	3.12177e-38	1.50426	0.354	0.063	6.74303e-34	Upregulated	UP_specific	H-DEG
TNXB	NPPC	4.58443e-38	1.29699	0.179	0.005	9.90236e-34	Upregulated	UP_common	H-DEG
CACNA1A	NPPC	3.18283e-37	1.39395	0.255	0.027	6.87492e-33	Upregulated	UP_specific	H-DEG
PLSCR4	NPPC	3.41332e-37	0.872525	0.262	0.029	7.37276e-33	Upregulated	UP_specific	H-DEG
ATXN1	NPPC	3.75515e-37	0.940641	0.632	0.203	8.11113e-33	Upregulated	UP_common	H-DEG
NFATC2	NPPC	4.46885e-37	2.01743	0.417	0.095	9.65272e-33	Upregulated	UP_common	H-DEG
[truncated: 4,759 more rows]
