# Supplementary material for: Single-nucleus transcriptomics decodes the link between aging and lumbar disc herniation
Source: Protein Cell. 2025 Mar 22;16(8):667–84. doi: 10.1093/procel/pwaf025 (PMC12342153; doi:10.1093/procel/pwaf025)
Supplement: pwaf025_suppl_Supplementary_Table_S4 [file pwaf025_suppl_supplementary_table_s4.xlsx]

## Sheet: Table S4
Table S4. Core regulatory transcription factors of differentially expressed genes in human nucleus pulposus from aged and young herniated lumbar disc.
TF	Target gene	Cell type	TF.change	Target gene.change	Group
NFIC	ABCC3	NPC2	Upregulated	Upregulated	YH
FOSL1	ABTB2	NPPC	Upregulated	Upregulated	YH
FOSL1	ABTB2	NPC1	Upregulated	Upregulated	YH
NFIC	ACOT11	NPC2	Upregulated	Upregulated	YH
TBL1XR1	AEBP1	NPPC	Downregulated	Upregulated	YH
JUN	AKAP12	NPPC	Downregulated	Downregulated	YH
JUN	AKAP12	NPC1	Downregulated	Downregulated	YH
NFATC1	ANXA5	NPC1	Upregulated	Upregulated	YH
FOSL1	ANXA5	NPC1	Upregulated	Upregulated	YH
NFATC1	BMPR1B	NPPC	Upregulated	Upregulated	YH
FOSL1	BTBD19	NPC1	Upregulated	Upregulated	YH
FOSL1	C12orf23	NPC1	Upregulated	Upregulated	YH
EBF1	CACNB2	NPC1	Downregulated	Downregulated	YH
EBF1	CACNB2	NPC2	Downregulated	Downregulated	YH
NFIC	CALD1	NPC2	Upregulated	Downregulated	YH
FOSL1	CDH2	NPPC	Upregulated	Upregulated	YH
NFIC	CERCAM	NPC2	Upregulated	Upregulated	YH
NFIC	CHD9	NPC2	Upregulated	Upregulated	YH
NFIC	CHST3	NPC2	Upregulated	Upregulated	YH
NFATC1	CMIP	NPC1	Upregulated	Downregulated	YH
JUN	CNTNAP2	NPPC	Downregulated	Downregulated	YH
EBF1	COL3A1	NPC1	Downregulated	Upregulated	YH
NFIC	COL5A1	NPC2	Upregulated	Upregulated	YH
NFATC2	COL6A1	NPPC	Upregulated	Upregulated	YH
NFATC2	COL6A1	NPC1	Upregulated	Upregulated	YH
NFATC2	COL6A1	NPC2	Upregulated	Upregulated	YH
TBL1XR1	COL8A1	NPPC	Downregulated	Upregulated	YH
JUN	CPM	NPC1	Downregulated	Downregulated	YH
NFATC1	CRLF1	NPC1	Upregulated	Upregulated	YH
NFIC	CSPG4	NPC2	Upregulated	Upregulated	YH
ZMIZ1	CXXC5	NPC2	Upregulated	Upregulated	YH
ZMIZ1	CXXC5	NPC1	Upregulated	Upregulated	YH
CREB3L2	DDX17	NPC2	Upregulated	Upregulated	YH
FOSL1	DFNB31	NPC1	Upregulated	Upregulated	YH
FOSL1	DFNB31	NPPC	Upregulated	Upregulated	YH
NFIC	DGKG	NPC2	Upregulated	Upregulated	YH
FOSL1	DGKI	NPPC	Upregulated	Upregulated	YH
NFIC	DIXDC1	NPC2	Upregulated	Upregulated	YH
NFIC	DNM1	NPC2	Upregulated	Upregulated	YH
FOSL1	EFNB2	NPC1	Upregulated	Upregulated	YH
JUN	EGR1	NPC1	Downregulated	Downregulated	YH
CREB3L2	EHBP1	NPC2	Upregulated	Upregulated	YH
CREB3L2	EHBP1	NPPC	Upregulated	Upregulated	YH
FOSL1	EIF4A1	NPPC	Upregulated	Upregulated	YH
FOSL1	EMP1	NPC1	Upregulated	Upregulated	YH
NFATC1	EMP1	NPPC	Upregulated	Upregulated	YH
NFATC1	EMP1	NPC1	Upregulated	Upregulated	YH
NFATC1	EMP1	NPC2	Upregulated	Upregulated	YH
FOSL1	EMP1	NPPC	Upregulated	Upregulated	YH
NFATC1	ERCC1	NPPC	Upregulated	Upregulated	YH
NFATC1	ERCC1	NPC1	Upregulated	Upregulated	YH
FOSL1	ERCC1	NPC1	Upregulated	Upregulated	YH
FOSL1	ERCC1	NPPC	Upregulated	Upregulated	YH
TBL1XR1	ERG	NPPC	Downregulated	Upregulated	YH
ZMIZ1	ETV5	NPC1	Upregulated	Upregulated	YH
FOSL1	ETV5	NPC1	Upregulated	Upregulated	YH
ZMIZ1	ETV5	NPC2	Upregulated	Upregulated	YH
NFATC1	ETV5	NPC1	Upregulated	Upregulated	YH
NFATC1	ETV5	NPC2	Upregulated	Upregulated	YH
NFIC	FAM129B	NPC2	Upregulated	Upregulated	YH
NFATC1	FAM160A1	NPC1	Upregulated	Upregulated	YH
NFATC1	FAM160A1	NPC2	Upregulated	Upregulated	YH
NFATC1	FAM20C	NPC2	Upregulated	Upregulated	YH
NFATC1	FAM20C	NPC1	Upregulated	Upregulated	YH
NFIC	FAM20C	NPC2	Upregulated	Upregulated	YH
SOX6	FGF13	NPC1	Upregulated	Upregulated	YH
SOX6	FGF13	NPC2	Upregulated	Upregulated	YH
NFIC	FMOD	NPC2	Upregulated	Upregulated	YH
FOSL1	FOSL1	NPPC	Upregulated	Upregulated	YH
FOSL1	FOSL1	NPC1	Upregulated	Upregulated	YH
NFATC1	FOSL1	NPPC	Upregulated	Upregulated	YH
NFATC1	FOSL1	NPC1	Upregulated	Upregulated	YH
SOX6	FOXP2	NPC1	Upregulated	Upregulated	YH
SOX6	FOXP2	NPC2	Upregulated	Upregulated	YH
ZMIZ1	FOXP4	NPC2	Upregulated	Upregulated	YH
ZMIZ1	FOXP4	NPC1	Upregulated	Upregulated	YH
NFIC	GAS7	NPC2	Upregulated	Upregulated	YH
FOSL1	GCLM	NPC1	Upregulated	Upregulated	YH
NFATC1	GEM	NPC1	Upregulated	Upregulated	YH
FOSL1	GEM	NPC1	Upregulated	Upregulated	YH
NFIC	GOLGA2	NPC2	Upregulated	Upregulated	YH
FOSL1	GPRC5A	NPC1	Upregulated	Upregulated	YH
NFATC1	GPRC5A	NPC1	Upregulated	Upregulated	YH
NFIC	GPRC5C	NPC2	Upregulated	Upregulated	YH
NFIC	GPSM1	NPC2	Upregulated	Upregulated	YH
NFIC	GTF2IRD1	NPC2	Upregulated	Upregulated	YH
NFIC	HHIPL1	NPC2	Upregulated	Upregulated	YH
FOSL1	HMGCS1	NPC1	Upregulated	Upregulated	YH
NFATC1	HMGCS1	NPC1	Upregulated	Upregulated	YH
NFIC	IGSF9B	NPC2	Upregulated	Upregulated	YH
NFIC	IL16	NPC2	Upregulated	Upregulated	YH
NFIC	IQSEC1	NPC2	Upregulated	Upregulated	YH
FOSL1	ITGB1	NPC1	Upregulated	Upregulated	YH
JUN	JUN	NPPC	Downregulated	Downregulated	YH
JUN	JUN	NPC1	Downregulated	Downregulated	YH
FOSL1	KCNMB4	NPC1	Upregulated	Upregulated	YH
NFIC	KDM5B	NPC2	Upregulated	Upregulated	YH
JUN	KIAA1217	NPC1	Downregulated	Upregulated	YH
NFIC	KIAA1377	NPC2	Upregulated	Upregulated	YH
JUN	KLF4	NPC1	Downregulated	Upregulated	YH
NFIC	KLHL29	NPC2	Upregulated	Upregulated	YH
FOSL1	KPNA4	NPC1	Upregulated	Upregulated	YH
NFATC1	KPNA4	NPC1	Upregulated	Upregulated	YH
PPARG	LAMB1	NPC1	Downregulated	Downregulated	YH
PPARG	LAMB1	NPPC	Downregulated	Downregulated	YH
PPARG	LAMB1	NPC2	Downregulated	Downregulated	YH
NFATC1	LATS2	NPC1	Upregulated	Upregulated	YH
FOSL1	LATS2	NPC1	Upregulated	Upregulated	YH
FOSL1	LDLR	NPC1	Upregulated	Upregulated	YH
NFATC1	LDLR	NPC1	Upregulated	Upregulated	YH
FOSL1	LIMS1	NPC1	Upregulated	Upregulated	YH
TBL1XR1	LINGO1	NPPC	Downregulated	Downregulated	YH
NFATC1	LMNA	NPC1	Upregulated	Upregulated	YH
FOSL1	LMNA	NPC1	Upregulated	Upregulated	YH
NFATC1	LRRFIP1	NPC1	Upregulated	Upregulated	YH
NFATC1	LRRFIP1	NPPC	Upregulated	Upregulated	YH
NFIC	LSP1	NPC2	Upregulated	Upregulated	YH
TBL1XR1	LTBP2	NPPC	Downregulated	Upregulated	YH
NFIC	LTBP3	NPC2	Upregulated	Upregulated	YH
NFATC1	MAGI3	NPC1	Upregulated	Upregulated	YH
JUN	MAP1B	NPC1	Downregulated	Downregulated	YH
NFIC	MAPK10	NPC2	Upregulated	Upregulated	YH
ZMIZ1	MDFI	NPC1	Upregulated	Upregulated	YH
ZMIZ1	MDFI	NPC2	Upregulated	Upregulated	YH
NFIC	MDFI	NPC2	Upregulated	Upregulated	YH
ZNF207	MEG8	NPC1	Upregulated	Upregulated	YH
FOSL1	MLF1	NPC1	Upregulated	Upregulated	YH
NFIC	MLPH	NPC2	Upregulated	Upregulated	YH
FOSL1	MYADM	NPC1	Upregulated	Upregulated	YH
SOX6	MYLK	NPC2	Upregulated	Upregulated	YH
SOX6	MYLK	NPC1	Upregulated	Upregulated	YH
FOSL1	NAMPT	NPC1	Upregulated	Upregulated	YH
FOSL1	NAMPT	NPPC	Upregulated	Upregulated	YH
ZNF207	NAP1L1	NPC1	Upregulated	Upregulated	YH
FOSL1	NFATC1	NPC1	Upregulated	Upregulated	YH
FOSL1	NFATC1	NPPC	Upregulated	Upregulated	YH
NFATC1	NFATC2	NPC2	Upregulated	Upregulated	YH
NFATC1	NFATC2	NPC1	Upregulated	Upregulated	YH
NFATC1	NFATC2	NPPC	Upregulated	Upregulated	YH
NFIC	NFIX	NPC2	Upregulated	Upregulated	YH
FOSL1	NPC1	NPPC	Upregulated	Upregulated	YH
NFIC	NPHP3	NPC2	Upregulated	Upregulated	YH
FOSL1	NR4A1	NPPC	Upregulated	Upregulated	YH
FOSL1	NR4A1	NPC1	Upregulated	Upregulated	YH
NFATC1	NR4A2	NPC2	Upregulated	Upregulated	YH
FOSL1	PABPC1	NPC1	Upregulated	Upregulated	YH
NFATC1	PABPC1	NPC1	Upregulated	Upregulated	YH
NFATC1	PER1	NPC1	Upregulated	Upregulated	YH
NFATC2	PER2	NPC1	Upregulated	Upregulated	YH
NFATC1	PER2	NPC1	Upregulated	Upregulated	YH
NFIC	PKD1	NPC2	Upregulated	Upregulated	YH
ZMIZ1	PKNOX2	NPC2	Upregulated	Upregulated	YH
ZMIZ1	PKNOX2	NPC1	Upregulated	Upregulated	YH
NFIC	PLAC9	NPC2	Upregulated	Upregulated	YH
NFATC1	PLK3	NPC1	Upregulated	Upregulated	YH
FOSL1	PLK3	NPC1	Upregulated	Upregulated	YH
PPARG	PPARG	NPC1	Downregulated	Downregulated	YH
PPARG	PPARG	NPC2	Downregulated	Downregulated	YH
PPARG	PPARG	NPPC	Downregulated	Downregulated	YH
JUN	PTPN6	NPPC	Downregulated	Downregulated	YH
NFIC	RAP1GAP2	NPC2	Upregulated	Upregulated	YH
NFIC	RARG	NPC2	Upregulated	Upregulated	YH
NFATC2	RCAN1	NPC1	Upregulated	Upregulated	YH
NFIC	RPH3AL	NPC2	Upregulated	Upregulated	YH
NFATC1	RRBP1	NPC2	Upregulated	Upregulated	YH
NFIC	RRBP1	NPC2	Upregulated	Upregulated	YH
NFIC	RTKN	NPC2	Upregulated	Upregulated	YH
NFIC	RXRA	NPC2	Upregulated	Upregulated	YH
NFATC1	S100A10	NPC1	Upregulated	Upregulated	YH
FOSL1	S100A10	NPC1	Upregulated	Upregulated	YH
NFIC	SCNN1A	NPC2	Upregulated	Upregulated	YH
FOSL1	SDCBP	NPPC	Upregulated	Upregulated	YH
FOSL1	SDCBP	NPC1	Upregulated	Upregulated	YH
NFIC	SEMA4B	NPC2	Upregulated	Upregulated	YH
FOSL1	SERPINE2	NPPC	Upregulated	Upregulated	YH
FOSL1	SERPINE2	NPC1	Upregulated	Upregulated	YH
NFATC1	SFXN5	NPC1	Upregulated	Upregulated	YH
NFIC	SHC4	NPC2	Upregulated	Upregulated	YH
FOSL1	SKIL	NPC1	Upregulated	Upregulated	YH
FOSL1	SLC19A2	NPPC	Upregulated	Upregulated	YH
FOSL1	SLC19A2	NPC1	Upregulated	Upregulated	YH
NFATC1	SLC19A2	NPPC	Upregulated	Upregulated	YH
NFATC1	SLC19A2	NPC1	Upregulated	Upregulated	YH
SOX6	SLC36A4	NPC2	Upregulated	Upregulated	YH
FOSL1	SLC7A1	NPC1	Upregulated	Upregulated	YH
NFATC1	SLC7A1	NPC1	Upregulated	Upregulated	YH
JUN	SLIT2	NPPC	Downregulated	Upregulated	YH
SOX6	SOX6	NPC1	Upregulated	Upregulated	YH
SOX6	SOX6	NPC2	Upregulated	Upregulated	YH
CREB3L2	SPARC	NPC2	Upregulated	Upregulated	YH
CREB3L2	SPARC	NPPC	Upregulated	Upregulated	YH
NFIC	SPARC	NPC2	Upregulated	Upregulated	YH
NFIC	SPSB1	NPC2	Upregulated	Upregulated	YH
FOSL1	SQSTM1	NPPC	Upregulated	Upregulated	YH
NFATC1	SQSTM1	NPC1	Upregulated	Upregulated	YH
NFATC1	SQSTM1	NPPC	Upregulated	Upregulated	YH
NFATC1	SQSTM1	NPC2	Upregulated	Upregulated	YH
FOSL1	SQSTM1	NPC1	Upregulated	Upregulated	YH
ZMIZ1	STOX2	NPC1	Upregulated	Upregulated	YH
FOSL1	SYNM	NPC1	Upregulated	Upregulated	YH
FOSL1	TAF4B	NPC1	Upregulated	Upregulated	YH
NFIC	TBC1D9B	NPC2	Upregulated	Upregulated	YH
FOSL1	TLE4	NPC1	Upregulated	Upregulated	YH
NFIC	TNK2	NPC2	Upregulated	Upregulated	YH
NFIC	TPST1	NPC2	Upregulated	Upregulated	YH
NFIC	TRPV4	NPC2	Upregulated	Upregulated	YH
FOSL1	TSC22D2	NPC1	Upregulated	Upregulated	YH
TBL1XR1	TTLL7	NPPC	Downregulated	Upregulated	YH
JUN	TUBA1A	NPPC	Downregulated	Upregulated	YH
NFIC	UACA	NPC2	Upregulated	Upregulated	YH
FOSL1	UNC5B	NPPC	Upregulated	Upregulated	YH
FOSL1	VASP	NPPC	Upregulated	Downregulated	YH
NFIC	VEGFA	NPC2	Upregulated	Upregulated	YH
FOSL1	WARS	NPC1	Upregulated	Upregulated	YH
NFIC	WWP2	NPC2	Upregulated	Upregulated	YH
NFIC	XYLT1	NPC2	Upregulated	Upregulated	YH
NFATC1	YWHAZ	NPC1	Upregulated	Downregulated	YH
NFATC1	ZC3HAV1	NPC1	Upregulated	Downregulated	YH
TBL1XR1	ZIC1	NPPC	Downregulated	Upregulated	YH
ZMIZ1	ZMIZ1	NPC1	Upregulated	Upregulated	YH
ZMIZ1	ZMIZ1	NPC2	Upregulated	Upregulated	YH
ZMIZ1	ZMIZ1	NPPC	Upregulated	Upregulated	YH
CREB3L2	ZNF385B	NPC2	Upregulated	Upregulated	YH
CREB3L2	ZNF385B	NPPC	Upregulated	Upregulated	YH
NFATC1	ABTB2	NPC1	Upregulated	Upregulated	ON
NFATC1	ABTB2	NPC2	Upregulated	Upregulated	ON
NFATC1	ABTB2	NPPC	Upregulated	Upregulated	ON
FOSL1	ABTB2	NPC1	Upregulated	Upregulated	ON
SREBF2	ACOT7	NPC1	Upregulated	Upregulated	ON
NFATC2	ACSL1	NPPC	Upregulated	Downregulated	ON
FOSL1	ACSL3	NPC1	Upregulated	Upregulated	ON
SREBF2	ACTG1	NPC1	Upregulated	Upregulated	ON
FOSL1	ACTG1	NPC1	Upregulated	Upregulated	ON
NFATC1	ACTN1	NPC1	Upregulated	Upregulated	ON
FOSL1	ACVR1C	NPC1	Upregulated	Upregulated	ON
GLIS3	ADAM12	NPC1	Upregulated	Upregulated	ON
TBX15	ADAMTSL3	NPC1	Upregulated	Upregulated	ON
TBX15	ADAMTSL3	NPPC	Upregulated	Upregulated	ON
FOSL1	ADIPOR2	NPC1	Upregulated	Upregulated	ON
CREB3L2	AFTPH	NPPC	Upregulated	Upregulated	ON
NFATC2	AGPAT4	NPPC	Upregulated	Upregulated	ON
JUN	AKAP12	NPC1	Downregulated	Downregulated	ON
JUN	AKAP12	NPC2	Downregulated	Downregulated	ON
JUN	AKAP12	NPPC	Downregulated	Downregulated	ON
NFATC1	ALPL	NPPC	Upregulated	Downregulated	ON
FOSL1	AMD1	NPC1	Upregulated	Upregulated	ON
CREB3L2	ANKRD28	NPPC	Upregulated	Upregulated	ON
TBL1XR1	APBB2	NPPC	Downregulated	Downregulated	ON
FOSL1	APLP2	NPC1	Upregulated	Upregulated	ON
CREB3L2	ARFGEF2	NPC1	Upregulated	Upregulated	ON
PPARA	ATN1	NPC1	Upregulated	Upregulated	ON
FOSL1	ATP1B3	NPC1	Upregulated	Upregulated	ON
RELB	ATP1B3	NPC1	Upregulated	Upregulated	ON
ELF1	ATP2A3	NPC1	Upregulated	Downregulated	ON
ELF1	ATP6V1D	NPC1	Upregulated	Upregulated	ON
NFATC1	AZIN1	NPC1	Upregulated	Upregulated	ON
FOSL1	BAIAP2	NPC1	Upregulated	Upregulated	ON
ZIC1	BCL6	NPC2	Upregulated	Upregulated	ON
ZIC1	BCL6	NPPC	Upregulated	Upregulated	ON
ZIC1	BCL6	NPC1	Upregulated	Upregulated	ON
ELF1	BIN3	NPC1	Upregulated	Upregulated	ON
NFATC2	BMP6	NPPC	Upregulated	Upregulated	ON
ZIC1	BOC	NPC1	Upregulated	Upregulated	ON
PPARA	BRCA2	NPC1	Upregulated	Upregulated	ON
NFATC1	BRD2	NPC1	Upregulated	Upregulated	ON
NFATC1	BTBD19	NPC1	Upregulated	Upregulated	ON
NFATC1	BTK	NPC1	Upregulated	Upregulated	ON
FOXP2	C12orf23	NPC1	Upregulated	Upregulated	ON
MEF2A	CAB39L	NPPC	Upregulated	Upregulated	ON
ZIC1	CACNA1A	NPC2	Upregulated	Upregulated	ON
ZIC1	CACNA1A	NPC1	Upregulated	Upregulated	ON
FOSB	CALM1	NPPC	Downregulated	Upregulated	ON
JUN	CALM1	NPPC	Downregulated	Upregulated	ON
ELF1	CCND3	NPC1	Upregulated	Downregulated	ON
NFATC2	CD44	NPPC	Upregulated	Upregulated	ON
FOSL1	CD55	NPC1	Upregulated	Upregulated	ON
SREBF2	CDC42BPG	NPC1	Upregulated	Upregulated	ON
MEF2A	CELF1	NPPC	Upregulated	Downregulated	ON
ZMIZ1	CHD3	NPPC	Upregulated	Downregulated	ON
FOSL1	CHST8	NPC1	Upregulated	Upregulated	ON
EGR1	CLEC18A	NPC2	Downregulated	Upregulated	ON
ZMIZ1	COL27A1	NPC1	Upregulated	Upregulated	ON
ZMIZ1	COL27A1	NPPC	Upregulated	Upregulated	ON
ZMIZ1	COL27A1	NPC2	Upregulated	Upregulated	ON
NFATC2	COL6A1	NPPC	Upregulated	Upregulated	ON
CREB3L2	CREB3L2	NPPC	Upregulated	Upregulated	ON
CREB3L2	CREB3L2	NPC1	Upregulated	Upregulated	ON
FOSL1	CRLF1	NPC1	Upregulated	Upregulated	ON
NFATC1	CRLF1	NPPC	Upregulated	Upregulated	ON
NFATC1	CRLF1	NPC1	Upregulated	Upregulated	ON
NFATC1	CTNNAL1	NPC1	Upregulated	Upregulated	ON
FOSL1	CTNNAL1	NPC1	Upregulated	Upregulated	ON
CREB3L2	DDX17	NPC1	Upregulated	Upregulated	ON
FOSL1	DENND5A	NPC1	Upregulated	Upregulated	ON
FOSL1	DFNB31	NPC1	Upregulated	Upregulated	ON
FOSL1	DGKI	NPC1	Upregulated	Upregulated	ON
FOSL1	DHCR24	NPC1	Upregulated	Upregulated	ON
NFATC1	DIAPH1	NPC1	Upregulated	Upregulated	ON
FOSL1	DUSP14	NPC1	Upregulated	Upregulated	ON
EGR1	EGR1	NPPC	Downregulated	Downregulated	ON
JUN	EGR1	NPPC	Downregulated	Downregulated	ON
JUN	EGR1	NPC2	Downregulated	Downregulated	ON
EGR1	EGR1	NPC2	Downregulated	Downregulated	ON
FOSL1	ELOVL5	NPC1	Upregulated	Upregulated	ON
NFATC1	EMP1	NPC1	Upregulated	Upregulated	ON
FOSL1	EMP1	NPC1	Upregulated	Upregulated	ON
SREBF2	EMP3	NPC1	Upregulated	Upregulated	ON
FOSL1	ENTPD7	NPC1	Upregulated	Upregulated	ON
CREB3L2	EPHB2	NPPC	Upregulated	Upregulated	ON
FOSL1	ERCC1	NPC1	Upregulated	Upregulated	ON
NFATC1	ERCC1	NPC1	Upregulated	Upregulated	ON
TBL1XR1	ERG	NPPC	Downregulated	Upregulated	ON
FOSL1	ETF1	NPC1	Upregulated	Upregulated	ON
FOSL1	ETV5	NPC1	Upregulated	Upregulated	ON
CREB3L2	EVC	NPPC	Upregulated	Upregulated	ON
NFATC1	EXT1	NPPC	Upregulated	Downregulated	ON
NFATC1	EXT1	NPC2	Upregulated	Downregulated	ON
MEF2A	EYA1	NPPC	Upregulated	Downregulated	ON
NFATC1	FAM180A	NPPC	Upregulated	Upregulated	ON
JUN	FAM53C	NPC1	Downregulated	Upregulated	ON
FOSL1	FASN	NPC1	Upregulated	Upregulated	ON
NFATC1	FAT1	NPC1	Upregulated	Upregulated	ON
SREBF2	FDPS	NPC1	Upregulated	Upregulated	ON
TBX15	FGD5	NPPC	Upregulated	Upregulated	ON
FOXP2	FLRT2	NPC1	Upregulated	Upregulated	ON
EGR1	FOS	NPPC	Downregulated	Downregulated	ON
JUN	FOS	NPPC	Downregulated	Downregulated	ON
NFATC1	FOSB	NPPC	Upregulated	Downregulated	ON
EGR1	FOSB	NPPC	Downregulated	Downregulated	ON
FOSB	FOSB	NPC1	Downregulated	Downregulated	ON
JUN	FOSB	NPC1	Downregulated	Downregulated	ON
FOSB	FOSB	NPPC	Downregulated	Downregulated	ON
JUN	FOSB	NPPC	Downregulated	Downregulated	ON
NFATC1	FOSL1	NPC1	Upregulated	Upregulated	ON
FOSL1	FOSL1	NPC1	Upregulated	Upregulated	ON
FOXP2	FOXP2	NPC1	Upregulated	Upregulated	ON
JUN	FSCN1	NPC1	Downregulated	Upregulated	ON
FOSL1	GARS	NPC1	Upregulated	Upregulated	ON
FOSL1	GCLM	NPC1	Upregulated	Upregulated	ON
CREB3L2	GCNT1	NPC1	Upregulated	Upregulated	ON
FOSL1	GEM	NPC1	Upregulated	Upregulated	ON
NFATC1	GEM	NPC1	Upregulated	Upregulated	ON
PPARA	GIPC2	NPC1	Upregulated	Upregulated	ON
TBX15	GLI3	NPC2	Upregulated	Upregulated	ON
TBX15	GLI3	NPPC	Upregulated	Upregulated	ON
TBX15	GLI3	NPC1	Upregulated	Upregulated	ON
FOXP2	GLIS1	NPC1	Upregulated	Upregulated	ON
FOXP2	GLIS2	NPC1	Upregulated	Upregulated	ON
FOSL1	GNL2	NPC1	Upregulated	Upregulated	ON
FOSL1	GOT1	NPC1	Upregulated	Upregulated	ON
FOSL1	GPRC5A	NPC1	Upregulated	Upregulated	ON
MEF2A	GPSM2	NPPC	Upregulated	Upregulated	ON
FOSL1	GSPT1	NPC1	Upregulated	Upregulated	ON
FOSL1	HMGCS1	NPC1	Upregulated	Upregulated	ON
FOSL1	HMOX1	NPC1	Upregulated	Upregulated	ON
NFATC1	HMOX1	NPC1	Upregulated	Upregulated	ON
FOSL1	HOMER1	NPC1	Upregulated	Upregulated	ON
NFATC1	HOMER1	NPC1	Upregulated	Upregulated	ON
NFATC2	HOMER2	NPPC	Upregulated	Downregulated	ON
FOSL1	HSPA9	NPC1	Upregulated	Upregulated	ON
FOSL1	HSPB8	NPC1	Upregulated	Upregulated	ON
FOSL1	HSPH1	NPC1	Upregulated	Upregulated	ON
EGR1	ID2	NPPC	Downregulated	Upregulated	ON
EGR1	IER2	NPPC	Downregulated	Downregulated	ON
EGR1	IER2	NPC2	Downregulated	Downregulated	ON
JUN	IER2	NPPC	Downregulated	Downregulated	ON
JUN	IER2	NPC1	Downregulated	Downregulated	ON
JUN	IER2	NPC2	Downregulated	Downregulated	ON
PBX1	IGSF9B	NPC1	Upregulated	Upregulated	ON
PBX1	IGSF9B	NPPC	Upregulated	Upregulated	ON
NFATC1	IL11	NPC1	Upregulated	Upregulated	ON
FOSL1	IL11	NPC1	Upregulated	Upregulated	ON
FOSL1	INSIG1	NPC1	Upregulated	Upregulated	ON
NFATC1	IQCJ-SCHIP1	NPC1	Upregulated	Upregulated	ON
FOSB	IRF1	NPPC	Downregulated	Downregulated	ON
JUN	JUN	NPC1	Downregulated	Downregulated	ON
JUN	JUN	NPC2	Downregulated	Downregulated	ON
EGR1	JUN	NPC2	Downregulated	Downregulated	ON
JUN	JUN	NPPC	Downregulated	Downregulated	ON
EGR1	JUN	NPPC	Downregulated	Downregulated	ON
CREB3L2	KATNAL1	NPPC	Upregulated	Upregulated	ON
NFATC1	KCNK1	NPC1	Upregulated	Upregulated	ON
NFATC1	KDM6B	NPC1	Upregulated	Upregulated	ON
FOSL1	KDM6B	NPC1	Upregulated	Upregulated	ON
FOSB	KIAA1683	NPC1	Downregulated	Downregulated	ON
FOSB	KIAA1683	NPPC	Downregulated	Downregulated	ON
RELB	KIF1A	NPC1	Upregulated	Upregulated	ON
FOSL1	KIF1A	NPC1	Upregulated	Upregulated	ON
JUN	KLF4	NPC1	Downregulated	Upregulated	ON
FOSL1	KPNA4	NPC1	Upregulated	Upregulated	ON
NFATC1	LAMB1	NPC2	Upregulated	Downregulated	ON
NFATC1	LAMB1	NPPC	Upregulated	Downregulated	ON
NFATC1	LAMB1	NPC1	Upregulated	Downregulated	ON
FOSL1	LARGE	NPC1	Upregulated	Upregulated	ON
FOSL1	LDLR	NPC1	Upregulated	Upregulated	ON
GLIS3	LIMS1	NPC1	Upregulated	Upregulated	ON
NFATC1	LMNA	NPPC	Upregulated	Downregulated	ON
FOSL1	LONRF3	NPC1	Upregulated	Upregulated	ON
ZMIZ1	LSP1	NPC2	Upregulated	Upregulated	ON
NFATC1	MAFF	NPPC	Upregulated	Downregulated	ON
FOSL1	MAP2K3	NPC1	Upregulated	Upregulated	ON
NFATC1	MAP2K3	NPC1	Upregulated	Upregulated	ON
FOSL1	MAPKAPK2	NPC1	Upregulated	Upregulated	ON
JUN	MAPRE1	NPC1	Downregulated	Upregulated	ON
CREB3L2	MBOAT1	NPPC	Upregulated	Upregulated	ON
CREB3L2	MFAP3L	NPC1	Upregulated	Upregulated	ON
FOSL1	MLF1	NPC1	Upregulated	Upregulated	ON
FOSL1	MORF4L2	NPC1	Upregulated	Upregulated	ON
PPARA	MXD4	NPC1	Upregulated	Upregulated	ON
FOSL1	MYADM	NPC1	Upregulated	Upregulated	ON
NFATC1	MYO1C	NPC1	Upregulated	Upregulated	ON
FOSL1	MYO1C	NPC1	Upregulated	Upregulated	ON
NFATC2	MYO1E	NPPC	Upregulated	Downregulated	ON
TBL1XR1	NCKAP5	NPPC	Downregulated	Downregulated	ON
PPARA	NCKAP5L	NPC1	Upregulated	Upregulated	ON
FOSL1	NFATC1	NPC1	Upregulated	Upregulated	ON
NFATC1	NFATC2	NPPC	Upregulated	Upregulated	ON
NFATC2	NFATC2	NPPC	Upregulated	Upregulated	ON
FOSB	NFATC2	NPPC	Downregulated	Upregulated	ON
RELB	NFKB2	NPC1	Upregulated	Upregulated	ON
TBX15	NFKBIZ	NPPC	Upregulated	Upregulated	ON
FOSL1	NPC1	NPC1	Upregulated	Upregulated	ON
PPARA	NPHS1	NPC1	Upregulated	Upregulated	ON
FOSL1	NR4A1	NPC1	Upregulated	Upregulated	ON
PPARA	NR4A1	NPC1	Upregulated	Upregulated	ON
ZMIZ1	NRG2	NPPC	Upregulated	Downregulated	ON
FOSL1	PABPC1	NPC1	Upregulated	Upregulated	ON
NFATC2	PALLD	NPPC	Upregulated	Downregulated	ON
PBX1	PBX1	NPC1	Upregulated	Upregulated	ON
PBX1	PBX1	NPPC	Upregulated	Upregulated	ON
JUN	PDE4C	NPPC	Downregulated	Downregulated	ON
CREB3L2	PDE4DIP	NPC1	Upregulated	Upregulated	ON
CREB3L2	PDE4DIP	NPPC	Upregulated	Upregulated	ON
FOSL1	PDPK1	NPC1	Upregulated	Upregulated	ON
NFATC1	PEAK1	NPPC	Upregulated	Downregulated	ON
NFATC2	PELI1	NPPC	Upregulated	Upregulated	ON
ZMIZ1	PFKFB3	NPPC	Upregulated	Upregulated	ON
NFATC1	PHTF1	NPC1	Upregulated	Upregulated	ON
PPARA	PIK3R3	NPC1	Upregulated	Upregulated	ON
FOSL1	PIK3R3	NPC1	Upregulated	Upregulated	ON
FOSL1	PLAUR	NPC1	Upregulated	Upregulated	ON
JUN	PLEKHG2	NPC1	Downregulated	Downregulated	ON
JUN	PLEKHG2	NPPC	Downregulated	Downregulated	ON
NFATC1	PLK3	NPC1	Upregulated	Upregulated	ON
FOSL1	PLK3	NPC1	Upregulated	Upregulated	ON
PPARA	PPARA	NPC1	Upregulated	Upregulated	ON
FOSL1	PPARD	NPC1	Upregulated	Upregulated	ON
PBX1	PPM1H	NPPC	Upregulated	Downregulated	ON
JUN	PPP1R10	NPC1	Downregulated	Upregulated	ON
ZMIZ1	PPP1R13L	NPC1	Upregulated	Upregulated	ON
EGR1	PPP1R15A	NPPC	Downregulated	Downregulated	ON
RELB	PPP1R15B	NPC1	Upregulated	Upregulated	ON
FOSL1	PPP1R15B	NPC1	Upregulated	Upregulated	ON
CREB3L2	PRELP	NPPC	Upregulated	Upregulated	ON
CREB3L2	PRELP	NPC1	Upregulated	Upregulated	ON
NFATC1	PRKCZ	NPC1	Upregulated	Upregulated	ON
MEF2A	PRKG1	NPPC	Upregulated	Downregulated	ON
ZIC1	PRPF40B	NPC2	Upregulated	Upregulated	ON
TBL1XR1	PRPSAP1	NPPC	Downregulated	Downregulated	ON
PPARA	PRX	NPC1	Upregulated	Upregulated	ON
FOSB	PTMA	NPPC	Downregulated	Downregulated	ON
JUN	PTMA	NPPC	Downregulated	Downregulated	ON
MEF2A	PTPRJ	NPPC	Upregulated	Downregulated	ON
ELF1	PTPRJ	NPC1	Upregulated	Downregulated	ON
RELB	PVRL2	NPC1	Upregulated	Upregulated	ON
FOSL1	PVRL2	NPC1	Upregulated	Upregulated	ON
ZMIZ1	RAB11FIP4	NPC1	Upregulated	Upregulated	ON
ZMIZ1	RAB11FIP4	NPC2	Upregulated	Upregulated	ON
NFATC1	RAB7A	NPC1	Upregulated	Upregulated	ON
FOSL1	RAB7A	NPC1	Upregulated	Upregulated	ON
FOSL1	RBBP6	NPC1	Upregulated	Upregulated	ON
FOSL1	RCOR1	NPC1	Upregulated	Upregulated	ON
RELB	REL	NPC1	Upregulated	Upregulated	ON
FOSL1	REL	NPC1	Upregulated	Upregulated	ON
FOSL1	RELB	NPC1	Upregulated	Upregulated	ON
RELB	RELB	NPC1	Upregulated	Upregulated	ON
NFATC1	RELT	NPC1	Upregulated	Upregulated	ON
FOSL1	RELT	NPC1	Upregulated	Upregulated	ON
FOSL1	RPS6KA5	NPC1	Upregulated	Upregulated	ON
FOSL1	RPS9	NPC1	Upregulated	Upregulated	ON
NFATC1	RRBP1	NPC2	Upregulated	Upregulated	ON
NFATC1	RRBP1	NPC1	Upregulated	Upregulated	ON
FOSL1	RTN3	NPC1	Upregulated	Upregulated	ON
FOSL1	RTN4	NPC1	Upregulated	Upregulated	ON
FOSL1	RYBP	NPC1	Upregulated	Upregulated	ON
EGR1	S100A13	NPC2	Downregulated	Upregulated	ON
CREB3L2	SATB2	NPPC	Upregulated	Downregulated	ON
NFATC1	SDCBP	NPC1	Upregulated	Upregulated	ON
FOSL1	SDCBP	NPC1	Upregulated	Upregulated	ON
NFATC2	SDK2	NPPC	Upregulated	Upregulated	ON
FOSL1	SERPINE2	NPC1	Upregulated	Upregulated	ON
MEF2A	SESTD1	NPPC	Upregulated	Upregulated	ON
NFATC1	SFXN5	NPPC	Upregulated	Upregulated	ON
NFATC1	SFXN5	NPC2	Upregulated	Upregulated	ON
NFATC1	SFXN5	NPC1	Upregulated	Upregulated	ON
TBX15	SH3PXD2B	NPPC	Upregulated	Downregulated	ON
TBX15	SH3PXD2B	NPC2	Upregulated	Downregulated	ON
ZMIZ1	SHC4	NPC1	Upregulated	Upregulated	ON
ZMIZ1	SHC4	NPC2	Upregulated	Upregulated	ON
FOSL1	SIK3	NPC1	Upregulated	Upregulated	ON
NFATC1	SKI	NPC1	Upregulated	Upregulated	ON
FOSL1	SKIL	NPC1	Upregulated	Upregulated	ON
PPARA	SLC12A2	NPC1	Upregulated	Upregulated	ON
FOSL1	SLC12A2	NPC1	Upregulated	Upregulated	ON
FOSL1	SLC16A3	NPC1	Upregulated	Upregulated	ON
FOSL1	SLC19A2	NPC1	Upregulated	Upregulated	ON
PBX1	SLC1A4	NPC1	Upregulated	Upregulated	ON
PBX1	SLC1A4	NPPC	Upregulated	Upregulated	ON
EGR1	SLC2A3	NPC2	Downregulated	Downregulated	ON
EGR1	SLC2A3	NPPC	Downregulated	Downregulated	ON
FOSL1	SLC35E4	NPC1	Upregulated	Upregulated	ON
NFATC1	SLC35E4	NPC1	Upregulated	Upregulated	ON
JUN	SLC39A10	NPC1	Downregulated	Upregulated	ON
FOSL1	SLC7A1	NPC1	Upregulated	Upregulated	ON
FOSL1	SLC7A11	NPC1	Upregulated	Upregulated	ON
FOSL1	SLC7A5	NPC1	Upregulated	Upregulated	ON
PPARA	SLC9A1	NPC1	Upregulated	Upregulated	ON
NFATC1	SLC9A1	NPC1	Upregulated	Upregulated	ON
TBX15	SLC9A9	NPC1	Upregulated	Downregulated	ON
JUN	SLIT2	NPPC	Downregulated	Downregulated	ON
MEF2A	SORBS1	NPPC	Upregulated	Upregulated	ON
FOSL1	SPAG9	NPC1	Upregulated	Upregulated	ON
CREB3L2	SPARC	NPC1	Upregulated	Upregulated	ON
NFATC1	SQSTM1	NPC1	Upregulated	Upregulated	ON
NFATC1	SQSTM1	NPC2	Upregulated	Upregulated	ON
RELB	SQSTM1	NPC1	Upregulated	Upregulated	ON
GLIS3	SRPX2	NPC1	Upregulated	Upregulated	ON
GLIS3	SRPX2	NPC2	Upregulated	Upregulated	ON
TBX15	STEAP2	NPPC	Upregulated	Upregulated	ON
MEF2A	STIM1	NPPC	Upregulated	Downregulated	ON
CREB3L2	STK38L	NPC1	Upregulated	Upregulated	ON
MEF2A	STK38L	NPPC	Upregulated	Upregulated	ON
CREB3L2	STK38L	NPPC	Upregulated	Upregulated	ON
FOSL1	STK40	NPC1	Upregulated	Upregulated	ON
CREB3L2	SYBU	NPPC	Upregulated	Upregulated	ON
CREB3L2	TACC2	NPPC	Upregulated	Upregulated	ON
TBL1XR1	TBL1XR1	NPPC	Downregulated	Downregulated	ON
TBX15	TBX15	NPPC	Upregulated	Upregulated	ON
TBX15	TBX15	NPC1	Upregulated	Upregulated	ON
TBX15	TBX15	NPC2	Upregulated	Upregulated	ON
FOSL1	TES	NPC1	Upregulated	Upregulated	ON
SREBF2	TIMP2	NPC1	Upregulated	Upregulated	ON
NFATC1	TLE4	NPC1	Upregulated	Upregulated	ON
TBX15	TMCO3	NPPC	Upregulated	Upregulated	ON
TBX15	TMCO3	NPC1	Upregulated	Upregulated	ON
FOSB	TOB2	NPPC	Downregulated	Downregulated	ON
CREB3L2	TPRG1	NPC1	Upregulated	Upregulated	ON
CREB3L2	TPRG1	NPPC	Upregulated	Upregulated	ON
TBX15	TRAF3IP2	NPPC	Upregulated	Upregulated	ON
SREBF2	TRPV4	NPC1	Upregulated	Upregulated	ON
FOSL1	TSC22D2	NPC1	Upregulated	Upregulated	ON
NFATC1	TSC22D2	NPC1	Upregulated	Upregulated	ON
MEF2A	TSPAN2	NPPC	Upregulated	Upregulated	ON
TBX15	UGP2	NPPC	Upregulated	Upregulated	ON
TBX15	UGP2	NPC1	Upregulated	Upregulated	ON
TBX15	UGP2	NPC2	Upregulated	Upregulated	ON
CREB3L2	UPF2	NPPC	Upregulated	Downregulated	ON
JUN	VASN	NPC1	Downregulated	Upregulated	ON
NFATC1	VASP	NPPC	Upregulated	Downregulated	ON
FOSL1	VCP	NPC1	Upregulated	Upregulated	ON
FOSL1	VWCE	NPC1	Upregulated	Upregulated	ON
GLIS3	WNT5B	NPC2	Upregulated	Upregulated	ON
GLIS3	WNT5B	NPC1	Upregulated	Upregulated	ON
FOSL1	WNT9A	NPC1	Upregulated	Upregulated	ON
FOSB	ZC3H12C	NPPC	Downregulated	Downregulated	ON
MEF2A	ZFHX3	NPPC	Upregulated	Upregulated	ON
EGR1	ZFP36	NPPC	Downregulated	Downregulated	ON
FOSB	ZFP36	NPPC	Downregulated	Downregulated	ON
ZIC1	ZIC1	NPPC	Upregulated	Upregulated	ON
ZIC1	ZIC1	NPC1	Upregulated	Upregulated	ON
ZIC1	ZIC1	NPC2	Upregulated	Upregulated	ON
NFATC1	ZSWIM4	NPC1	Upregulated	Upregulated	ON
FOSL1	ZSWIM6	NPC1	Upregulated	Upregulated	ON
