# Supplementary material for: Single-nucleus transcriptomics decodes the link between aging and lumbar disc herniation
Source: Protein Cell. 2025 Mar 22;16(8):667–84. doi: 10.1093/procel/pwaf025 (PMC12342153; doi:10.1093/procel/pwaf025)
Supplement: pwaf025_suppl_Supplementary_Table_S5 [file pwaf025_suppl_supplementary_table_s5.xlsx]

## Sheet: Lentiviral CRISPR knock-out
Table S5. List of primers used in this study.
Primers for CRISPR/Cas9-mediated knock-out of NFATC2 using lentivirus.
Name	Sequence (5' - 3')
sgNFATC2-Forward	CAGCGGCCGTACTCTACCAG
sgNFATC2-Reverse	CTGGTAGAGTACGGCCGCTG

## Sheet: Lentiviral CRISPR activation
Table S5. List of primers used in this study.
Primers for CRISPR/Cas9-mediated activation of NFATC2 using lentivirus.
Name	Sequence (5' - 3')
sgNFATC2-Forward	CGGACCTGACCACACTGTCC
sgNFATC2-Reverse	GGACAGTGTGGTCAGGTCCG

## Sheet: RT-qPCR
Table S5. List of primers used in this study.
Primers for detecting the transcription of NFATC2 by RT-qPCR
Name	Sequence (5' - 3')
NFATC2-Forward	CATCTAACCCCATCGAGTGC
NFACT2-Reverse	GCTGTCTGTGTCTTGTCTTTCAA
GAPDH-Forward	ACAACTTTGGTATCGTGGAAGG
GAPDH-Reverse	GCCATCACGCCACAGTTTC
