# Supplementary material for: Single-nucleus transcriptomics decodes the link between aging and lumbar disc herniation
Source: Protein Cell. 2025 Mar 22;16(8):667–84. doi: 10.1093/procel/pwaf025 (PMC12342153; doi:10.1093/procel/pwaf025)
Supplement: pwaf025_suppl_Supplementary_Table_S6 [file pwaf025_suppl_supplementary_table_s6.xlsx]

## Sheet: Table S6
Table S6. Differentially expressed genes identified by RNA-seq analysis in late passage NPPCs after lentivirus-mediated CRISPR knockout of NFATC2 (sg-NFATC2 vs. sg-NTC).
Gene name	baseMean	log2FoldChange	lfcSE	stat	pvalue	padj	Change
TSPAN6	424.195	0.0536009	0.143821	0.372692	0.709377	0.91159	Notsignificant
DPM1	680.29	-0.0454617	0.116908	-0.388869	0.697373	0.905725	Notsignificant
SCYL3	252.67	0.158376	0.181316	0.873483	0.3824	0.720807	Notsignificant
ZFPM2	32.4337	8.38479	1.51493	5.53477	3.11636e-08	6.41495e-07	Upregulated
FGR	2.23943	-0.463698	1.86529	-0.248593	0.803675	NA	Notsignificant
CFH	3620.21	0.168288	0.0646134	2.60453	0.00920003	0.0560184	Notsignificant
FUCA2	1985.57	0.31853	0.0734101	4.33905	1.431e-05	0.000189769	Notsignificant
GCLC	815.338	-0.892668	0.106647	-8.3703	5.74706e-17	2.85669e-15	Downregulated
NFYA	625.977	0.11465	0.118468	0.967769	0.33316	0.675789	Notsignificant
STPG1	739.842	-0.244179	0.119513	-2.04311	0.0410413	0.178574	Notsignificant
NIPAL3	9161.13	-0.36302	0.0491289	-7.38914	1.47787e-13	5.60618e-12	Notsignificant
LAS1L	791.926	0.0814121	0.107355	0.758341	0.448247	0.771213	Notsignificant
SEMA3F	838.742	-0.706675	0.103938	-6.799	1.05351e-11	3.30858e-10	Downregulated
CFTR	98.9807	-0.200363	0.290072	-0.690734	0.489733	0.802495	Notsignificant
ANKIB1	1671.13	0.0156998	0.0781548	0.200881	0.840791	0.958779	Notsignificant
CYP51A1	119.215	-0.336445	0.266621	-1.26188	0.206991	0.531203	Notsignificant
KRIT1	654.606	0.0190692	0.11628	0.163994	0.869736	0.967455	Notsignificant
RAD52	247.881	-0.0580503	0.182592	-0.317923	0.750543	0.926322	Notsignificant
MYH16	2.27199	-0.490475	1.82362	-0.268957	0.787963	NA	Notsignificant
BAD	611.758	-0.284814	0.124191	-2.29335	0.0218278	0.110948	Notsignificant
LAP3	1479.7	-0.114774	0.0821056	-1.39789	0.162147	0.460743	Notsignificant
CD99	8169.57	0.114726	0.0508753	2.25505	0.0241304	0.119821	Notsignificant
HS3ST1	564.356	-0.954878	0.126421	-7.55319	4.2474e-14	1.70547e-12	Downregulated
WNT16	3012.56	-1.26273	0.0798771	-15.8085	2.72035e-56	1.08928e-53	Downregulated
HECW1	188.56	-0.0901347	0.22087	-0.408089	0.683209	0.898581	Notsignificant
MAD1L1	809.451	0.130726	0.107156	1.21995	0.222483	0.55228	Notsignificant
LASP1	11384.3	0.134832	0.0450477	2.99309	0.00276164	0.0204779	Notsignificant
SNX11	425.478	-0.103359	0.147016	-0.703047	0.482026	0.796364	Notsignificant
M6PR	1257.65	0.12722	0.086993	1.46242	0.143627	0.426795	Notsignificant
RASSF2	53.703	7.66085	1.47614	5.18977	2.1055e-07	3.85651e-06	Upregulated
CYP26B1	16.0811	-0.788581	0.732638	-1.07636	0.281767	0.623689	Notsignificant
DBNDD1	280.109	0.0659015	0.177773	0.370706	0.710856	0.911851	Notsignificant
ALS2	737.246	0.105046	0.109465	0.959632	0.33724	0.680381	Notsignificant
CASP10	13.7981	0.461692	0.758135	0.608983	0.542536	0.834203	Notsignificant
CFLAR	1891.03	-0.428878	0.0751548	-5.70659	1.15263e-08	2.57201e-07	Notsignificant
TFPI	1859	-0.736434	0.0818513	-8.99721	2.31525e-19	1.38183e-17	Downregulated
NDUFAF7	373.17	-0.146627	0.153294	-0.956508	0.338816	0.681866	Notsignificant
RBM5	2247.33	0.0211712	0.0695537	0.304386	0.760834	0.930073	Notsignificant
MTMR7	37.544	-0.481866	0.477756	-1.0086	0.313165	0.657856	Notsignificant
ARF5	1541.55	0.105604	0.0817215	1.29224	0.196275	0.516201	Notsignificant
POLDIP2	20.4526	0.427006	0.632016	0.675624	0.499279	0.808301	Notsignificant
SCN3A	65.758	6.94972	1.07074	6.49056	8.55187e-11	2.41716e-09	Upregulated
AK2	2101.43	-0.00946656	0.0716318	-0.132156	0.894861	0.973615	Notsignificant
FKBP4	1490.74	-0.134982	0.0821681	-1.64276	0.100433	0.338041	Notsignificant
KDM1A	1649.74	0.267797	0.0794769	3.36949	0.000753078	0.00663714	Notsignificant
RBM6	1340.51	0.0200856	0.0876118	0.229257	0.818669	0.950824	Notsignificant
CAMKK1	899.42	0.115134	0.104166	1.1053	0.269031	0.607184	Notsignificant
RECQL	2190.35	-0.367182	0.0728755	-5.03849	4.69223e-07	8.01403e-06	Notsignificant
VPS50	476.288	0.0754298	0.135326	0.557393	0.577259	0.849275	Notsignificant
HSPB6	4893.45	-0.756013	0.0555124	-13.6188	3.09546e-42	6.46681e-40	Downregulated
ARHGAP33	218.959	0.377594	0.193803	1.94834	0.0513739	0.212254	Notsignificant
NDUFAB1	760.112	-0.363645	0.12044	-3.01929	0.00253364	0.0190618	Notsignificant
PDK4	2161.2	-0.168287	0.0727392	-2.31357	0.0206915	0.106145	Notsignificant
ZMYND10	42.4323	0.485753	0.43425	1.1186	0.263311	0.600953	Notsignificant
SLC25A13	193.745	0.373847	0.208882	1.78976	0.0734932	0.274315	Notsignificant
ST7	301.811	0.0487779	0.166487	0.292984	0.769534	0.934612	Notsignificant
CDC27	2368.63	0.0846361	0.0722154	1.172	0.241199	0.576217	Notsignificant
HCCS	615.368	-0.0144318	0.1194	-0.120869	0.903794	0.975879	Notsignificant
DVL2	1085.05	0.196615	0.0954949	2.05891	0.0395033	0.173345	Notsignificant
UPF1	2817.01	0.159134	0.0668757	2.37955	0.0173338	0.0926926	Notsignificant
SKAP2	798.181	0.0153346	0.108172	0.141761	0.887268	0.97073	Notsignificant
SLC25A5	3044.39	0.26573	0.0623309	4.26321	2.01507e-05	0.000259814	Notsignificant
ALDH1A1	61.0469	6.25226	0.897804	6.96394	3.30876e-12	1.08646e-10	Upregulated
HOXA11	163.24	0.163481	0.222825	0.733676	0.463146	0.780848	Notsignificant
POLR2J	546.841	-0.038396	0.134425	-0.285632	0.77516	0.935532	Notsignificant
DHX33	551.49	-0.0208188	0.135803	-0.153301	0.878161	0.969559	Notsignificant
TRMT9B	12.6228	5.55508	1.61761	3.43412	0.00059448	0.00541683	Upregulated
LIG3	405.826	0.214434	0.148934	1.43979	0.149926	0.438169	Notsignificant
RPAP3	564.928	0.0698479	0.125901	0.554782	0.579044	0.849818	Notsignificant
ACSM3	12.7288	1.28155	0.821112	1.56074	0.118584	0.376322	Notsignificant
CADPS	137.027	5.53257	0.490469	11.2802	1.64428e-29	1.95887e-27	Upregulated
CIAPIN1	885.378	-0.0176647	0.106639	-0.165649	0.868433	0.967051	Notsignificant
SPPL2B	839.648	0.0176061	0.10373	0.16973	0.865222	0.965503	Notsignificant
ATOSB	1485.48	-0.307122	0.0846968	-3.62613	0.000287699	0.00285815	Notsignificant
COPZ2	2338.42	-0.159353	0.0757858	-2.10268	0.0354939	0.16029	Notsignificant
PRKAR2B	326.966	-0.124562	0.160947	-0.77393	0.438972	0.764645	Notsignificant
MSL3	412.108	-0.0150455	0.148885	-0.101054	0.919507	0.97993	Notsignificant
CREBBP	1624.53	0.229471	0.0852186	2.69274	0.00708685	0.0456058	Notsignificant
GCFC2	241.305	-0.069701	0.204589	-0.340687	0.733339	0.921786	Notsignificant
WDR54	363.987	0.279686	0.160002	1.74802	0.0804605	0.292898	Notsignificant
CROT	935.911	-0.0364862	0.0995622	-0.366467	0.714017	0.913424	Notsignificant
KMT2E	1469.16	-0.0214552	0.0817942	-0.262307	0.793085	0.941086	Notsignificant
RHBDD2	38.7787	0.0217043	0.490507	0.0442487	0.964706	0.992464	Notsignificant
SOX8	54.5103	0.844003	0.393324	2.14582	0.0318873	0.147677	Notsignificant
IBTK	1660.76	0.0237909	0.0801721	0.296748	0.766659	0.933631	Notsignificant
ZNF195	232.967	-0.0854998	0.199274	-0.429055	0.667883	0.892236	Notsignificant
MYCBP2	1382.56	-0.0530493	0.0835394	-0.635021	0.525415	0.823424	Notsignificant
FBXL3	1272.88	0.0241261	0.0880064	0.274141	0.783977	0.937533	Notsignificant
PDK2	859.568	0.0949298	0.119913	0.791656	0.428561	0.756331	Notsignificant
ITGA3	12454.4	0.322387	0.0460754	6.99693	2.61629e-12	8.63017e-11	Notsignificant
ZFX	664.307	0.19976	0.116377	1.71649	0.0860722	0.305448	Notsignificant
LAMP2	3720.06	-0.126322	0.0614512	-2.05565	0.0398161	0.174252	Notsignificant
GDE1	1541.67	0.0543467	0.0802262	0.677418	0.498141	0.807827	Notsignificant
REX1BD	559.277	-0.0948859	0.126447	-0.750402	0.453013	0.77381	Notsignificant
CRLF1	110.514	0.109458	0.274824	0.398282	0.690422	0.902271	Notsignificant
OSBPL7	216.497	0.291867	0.195232	1.49497	0.134921	0.409796	Notsignificant
TMEM98	200.832	0.09686	0.201869	0.479815	0.631359	0.877184	Notsignificant
KRT33A	0.516349	-0.158384	4.07066	-0.0389086	0.968963	NA	Notsignificant
MAP3K14	865.587	0.0953527	0.107986	0.883009	0.377231	0.716347	Notsignificant
TMEM132A	280.847	0.459928	0.184803	2.48875	0.0128193	0.0726089	Notsignificant
AP2B1	4775.3	0.0739292	0.0583607	1.26676	0.20524	0.528781	Notsignificant
ZNF263	462.547	-0.14109	0.137922	-1.02298	0.306319	0.650354	Notsignificant
CX3CL1	8.23357	-0.451294	1.02574	-0.439969	0.65996	NA	Notsignificant
SPATA20	2573.42	0.0320161	0.0689264	0.464497	0.642292	0.883909	Notsignificant
CACNA1G	32.5411	0.431906	0.531282	0.812951	0.416246	0.747016	Notsignificant
TNFRSF12A	5443.75	-0.212156	0.0569882	-3.7228	0.000197025	0.0020521	Notsignificant
MAP3K9	14.7997	-1.0988	0.75348	-1.4583	0.144758	0.4289	Notsignificant
RALA	1207.66	0.131967	0.0928867	1.42073	0.155395	0.448658	Notsignificant
BAIAP2L1	562.637	-0.0348761	0.128029	-0.272408	0.785308	0.938347	Notsignificant
KDM7A	74.175	-0.297573	0.328689	-0.905334	0.365289	0.707023	Notsignificant
ETV1	2114.26	-0.573308	0.07913	-7.24514	4.31978e-13	1.57246e-11	Downregulated
AGK	198.932	0.158085	0.204198	0.774177	0.438826	0.764645	Notsignificant
ALDH3B1	3043.27	0.23544	0.0639479	3.68174	0.000231645	0.0023615	Notsignificant
PHTF2	820.128	0.16212	0.105435	1.53764	0.124137	0.387742	Notsignificant
FARP2	729.774	-0.0379547	0.114385	-0.331814	0.74003	0.922902	Notsignificant
GGCT	218.485	0.0393223	0.195684	0.200947	0.84074	0.958779	Notsignificant
IL12RB1	12.428	5.53158	1.61466	3.42584	0.0006129	0.00554611	Upregulated
TBXA2R	293.796	-0.404883	0.178758	-2.26498	0.0235139	0.117815	Notsignificant
IFRD1	683.154	0.376346	0.114016	3.30083	0.000963976	0.00826856	Notsignificant
COX10	217.071	0.125774	0.19778	0.63593	0.524822	0.823016	Notsignificant
GAL3ST1	11.0779	5.35398	1.63026	3.28414	0.00102296	0.00873057	Upregulated
PAF1	1824.76	0.196252	0.0764838	2.56594	0.0102898	0.0612164	Notsignificant
VPS41	1642.59	-0.168662	0.0785726	-2.14658	0.0318271	0.147473	Notsignificant
CADPS2	39.4915	4.85686	0.765699	6.34303	2.25283e-10	6.12728e-09	Upregulated
ELAC2	1963.41	-0.0686333	0.0727061	-0.943983	0.345179	0.688304	Notsignificant
SCIN	1044.74	0.397694	0.0957666	4.15275	3.28509e-05	0.000406477	Notsignificant
ARSD	303.407	0.359881	0.166032	2.16754	0.0301936	0.14162	Notsignificant
PNPLA4	189.874	0.25541	0.212811	1.20017	0.230072	0.562308	Notsignificant
ADIPOR2	1193.97	0.125418	0.0901218	1.39165	0.164028	0.464349	Notsignificant
CDKL3	24.169	-0.282707	0.586198	-0.482273	0.629612	0.876728	Notsignificant
MARK4	800.202	-0.119345	0.10922	-1.0927	0.274527	0.61497	Notsignificant
CCDC124	956.936	0.226185	0.101859	2.22056	0.0263811	0.128214	Notsignificant
PAFAH1B1	3930.5	-0.0548152	0.0576852	-0.950248	0.341986	0.685318	Notsignificant
BLTP2	5089.87	-0.145994	0.058458	-2.49741	0.0125105	0.0713365	Notsignificant
TRAPPC6A	94.4303	-0.27286	0.294828	-0.925489	0.354712	0.69848	Notsignificant
MATK	0.96717	-0.166513	3.06536	-0.0543209	0.956679	NA	Notsignificant
SCN4A	0.483585	-0.163567	4.16761	-0.0392472	0.968693	NA	Notsignificant
ST7L	234.285	0.076494	0.201044	0.380484	0.703586	0.90848	Notsignificant
PAX6	16.3496	0.105523	0.698205	0.151135	0.879869	0.969559	Notsignificant
RPUSD1	458.345	-0.161064	0.137197	-1.17396	0.240413	0.575386	Notsignificant
RHBDF1	2639.39	-0.228471	0.0655425	-3.48584	0.0004906	0.00458923	Notsignificant
LUC7L	839.171	-0.230967	0.113278	-2.03893	0.0414565	0.179945	Notsignificant
CACNA2D2	8.74782	0.0635661	0.987525	0.0643691	0.948676	NA	Notsignificant
TSR3	857.515	-0.00236903	0.104973	-0.022568	0.981995	0.997144	Notsignificant
PIGQ	959.716	0.0294035	0.0980969	0.299739	0.764376	0.932253	Notsignificant
CRAMP1	316.279	-0.13351	0.163813	-0.815013	0.415065	0.746148	Notsignificant
TEAD3	341.714	-0.015285	0.157681	-0.0969363	0.922777	0.981122	Notsignificant
DNAJC11	770.442	-0.0180364	0.108387	-0.166407	0.867836	0.967051	Notsignificant
MYLIP	138.22	0.203247	0.24753	0.821102	0.411588	0.742373	Notsignificant
NOX1	7.28349	-0.454573	1.03609	-0.438739	0.66085	NA	Notsignificant
E2F2	55.0788	0.872346	0.391134	2.2303	0.0257274	0.125801	Notsignificant
PSMB1	2436.4	0.135078	0.071312	1.89418	0.0582013	0.23266	Notsignificant
SYN1	56.4186	-0.31622	0.382685	-0.826319	0.408623	0.741012	Notsignificant
JARID2	255.754	0.00715258	0.181427	0.039424	0.968552	0.993097	Notsignificant
CDKL5	30.6808	-0.0978333	0.511083	-0.191423	0.848194	0.96046	Notsignificant
CDK11A	12.465	0.701868	0.81133	0.865083	0.386993	0.725047	Notsignificant
NADK	1650.82	-0.167575	0.0798685	-2.09813	0.0358933	0.161486	Notsignificant
DLEC1	19.6752	0.0936212	0.634319	0.147593	0.882664	0.969695	Notsignificant
CYTH3	1616.79	0.32939	0.0796354	4.13622	3.53076e-05	0.000433525	Notsignificant
ADAM22	15.4741	0.31835	0.743693	0.428066	0.668603	0.89224	Notsignificant
SYPL1	2862.14	-0.0706896	0.0683007	-1.03498	0.30068	0.64461	Notsignificant
CYB561	658.178	-0.418157	0.122313	-3.41874	0.000629125	0.00567157	Notsignificant
SPAG9	2760.26	-0.137277	0.0645618	-2.12629	0.0334788	0.153254	Notsignificant
CELSR3	120.518	0.190227	0.267152	0.712055	0.476431	0.791489	Notsignificant
AASS	139.806	-0.0215095	0.241054	-0.089231	0.928898	0.982871	Notsignificant
PLEKHG6	26.9107	0.561784	0.553697	1.0146	0.310294	0.654901	Notsignificant
SS18L2	145.523	-0.342382	0.244159	-1.40229	0.160829	0.458068	Notsignificant
MPND	95.8765	-0.234708	0.294405	-0.797228	0.425318	0.754043	Notsignificant
MGST1	2721.07	-0.560242	0.0650712	-8.60968	7.32654e-18	3.91156e-16	Downregulated
CRY1	338.239	-0.027758	0.157756	-0.175955	0.860329	0.964133	Notsignificant
NFIX	8022.81	-0.111306	0.0543	-2.04983	0.0403805	0.176283	Notsignificant
ST3GAL1	1549.99	-0.123216	0.0808427	-1.52415	0.127472	0.394587	Notsignificant
MMP25	2.93427	-0.164877	1.69789	-0.0971069	0.922641	NA	Notsignificant
IL32	12.3483	1.09575	0.830562	1.31929	0.187074	0.50236	Notsignificant
PKD1	4479.54	0.0647455	0.0556989	1.16242	0.245065	0.580544	Notsignificant
MAPK8IP2	15.4777	-0.25785	0.71365	-0.361312	0.717867	0.915028	Notsignificant
MED24	1381.44	0.123319	0.0899679	1.3707	0.170467	0.476126	Notsignificant
RHOBTB2	538.311	-0.0148129	0.128433	-0.115336	0.908179	0.977415	Notsignificant
HEATR5B	722.738	-0.0722568	0.112315	-0.643339	0.520004	0.820611	Notsignificant
SEC62	2718.42	-0.211274	0.0666731	-3.1688	0.00153068	0.012375	Notsignificant
RPS20	6992.65	0.038613	0.0551554	0.700077	0.483879	0.797795	Notsignificant
CSDE1	12372.5	0.0889206	0.0460179	1.9323	0.0533223	0.218445	Notsignificant
UBE3C	3709.8	-0.152852	0.0596208	-2.56374	0.0103552	0.0614278	Notsignificant
REV3L	972.433	0.380533	0.0980632	3.88049	0.000104246	0.00115771	Notsignificant
PAX7	0.516349	-0.158384	4.07066	-0.0389086	0.968963	NA	Notsignificant
MASP2	53.1166	-0.752214	0.394457	-1.90696	0.0565255	0.227685	Notsignificant
FAM76A	213.133	-0.163293	0.200171	-0.815766	0.414634	0.745813	Notsignificant
TRAF3IP3	15.8888	-0.0764902	0.709254	-0.107846	0.914118	0.978424	Notsignificant
POMT2	488.542	-0.132254	0.135293	-0.977537	0.328303	0.671371	Notsignificant
VTA1	1474.65	0.0607495	0.082023	0.740639	0.458912	0.777833	Notsignificant
MLXIPL	0.499866	-0.202854	4.11821	-0.0492578	0.960714	NA	Notsignificant
BAZ1B	136.581	0.561681	0.7064	0.795132	0.426537	0.754884	Notsignificant
RANBP9	1338.34	0.0769326	0.0868366	0.885947	0.375646	0.715419	Notsignificant
SPRTN	247.388	-0.0488334	0.184931	-0.264063	0.791732	0.940664	Notsignificant
METTL13	763.23	0.116633	0.10949	1.06523	0.28677	0.628999	Notsignificant
DYRK4	239.239	0.0820301	0.188858	0.434348	0.664036	0.891346	Notsignificant
ZNF207	2553.03	0.0627648	0.0667841	0.939816	0.347312	0.690273	Notsignificant
UQCRC1	2926.76	0.132081	0.0636243	2.07596	0.0378977	0.168402	Notsignificant
STARD3NL	798.809	0.0377023	0.113994	0.330739	0.740842	0.92341	Notsignificant
CD9	12709.3	-0.120958	0.0474847	-2.5473	0.0108561	0.0637435	Notsignificant
TMEM200C	15.6638	4.84182	1.21106	3.998	6.38801e-05	0.000739031	Upregulated
IFFO1	2063.22	-0.219075	0.0735737	-2.97763	0.0029049	0.0213861	Notsignificant
PHF7	114.253	0.429088	0.269673	1.59114	0.111577	0.362331	Notsignificant
NISCH	2716.65	-0.132158	0.0736569	-1.79424	0.0727743	0.272762	Notsignificant
STAB1	14.235	-0.372848	0.811404	-0.45951	0.645868	0.884803	Notsignificant
FUZ	328.086	0.267806	0.160142	1.6723	0.0944649	0.32579	Notsignificant
IDS	1000.77	-0.789576	0.104623	-7.54689	4.45759e-14	1.78489e-12	Downregulated
PRSS3	502.142	-0.645752	0.139737	-4.6212	3.8152e-06	5.66386e-05	Downregulated
ZNF200	111.006	0.231242	0.273755	0.844704	0.398276	0.733956	Notsignificant
CD4	16.7774	0.896929	0.726152	1.23518	0.216763	0.543784	Notsignificant
HFE	832.647	0.150805	0.107116	1.40787	0.159169	0.455334	Notsignificant
SCMH1	796.224	0.142645	0.108902	1.30984	0.190248	0.506919	Notsignificant
FYN	1403.44	-0.0959015	0.0842629	-1.13812	0.255069	0.592367	Notsignificant
HIVEP2	454.393	-0.164754	0.136747	-1.20481	0.228276	0.559922	Notsignificant
ELOA	1354.36	-0.0538594	0.0851928	-0.632206	0.527253	0.82478	Notsignificant
LYPLA2	1134.09	-0.00935264	0.0921287	-0.101517	0.91914	0.97993	Notsignificant
CLCN6	436.458	0.0572878	0.139175	0.411625	0.680615	0.897474	Notsignificant
MRC2	12763	0.177997	0.0440407	4.04166	5.30743e-05	0.00062865	Notsignificant
TSPAN9	631.866	0.0790552	0.11973	0.660281	0.509073	0.814642	Notsignificant
BTBD7	984.943	-0.0760246	0.0999214	-0.760844	0.44675	0.770213	Notsignificant
APBA3	279.202	-0.127682	0.173679	-0.735162	0.462241	0.780326	Notsignificant
MKS1	219.373	0.360566	0.197644	1.82432	0.0681033	0.260469	Notsignificant
ABHD5	285.273	0.221789	0.181636	1.22106	0.222063	0.551807	Notsignificant
ANOS1	20.7589	-2.29284	0.70039	-3.27367	0.00106162	0.00902317	Downregulated
AKAP8L	962.446	-0.0696452	0.0975705	-0.713793	0.475355	0.790704	Notsignificant
MBTD1	209.489	0.0594777	0.197961	0.300452	0.763832	0.932055	Notsignificant
UTP18	667.767	0.0259415	0.114689	0.22619	0.821054	0.951559	Notsignificant
RNF216	1180.31	0.164529	0.0909781	1.80845	0.0705363	0.267082	Notsignificant
TTC19	795.591	-0.268371	0.108975	-2.46269	0.01379	0.077018	Notsignificant
PTBP1	5244.07	0.221395	0.0537305	4.12048	3.78088e-05	0.000461095	Notsignificant
DPF1	134.313	-0.120323	0.245439	-0.490234	0.623968	0.874131	Notsignificant
SYT7	15.9871	-0.0759411	0.703123	-0.108005	0.913991	0.978424	Notsignificant
LARS2	743.592	0.0971938	0.109214	0.889943	0.373497	0.713295	Notsignificant
PIK3C2A	883.648	-0.0989025	0.102114	-0.968551	0.332769	0.675235	Notsignificant
PLAUR	900.735	-0.693625	0.105907	-6.54939	5.77732e-11	1.65897e-09	Downregulated
PLA1A	15.3536	4.81296	1.21334	3.96672	7.2868e-05	0.000835956	Upregulated
WIZ	1783.53	-0.0698482	0.0774021	-0.902406	0.366841	0.708659	Notsignificant
RABGAP1	1759.5	0.100051	0.075998	1.31649	0.188009	0.503408	Notsignificant
DCN	65654.6	0.27857	0.040249	6.92117	4.47927e-12	1.44773e-10	Notsignificant
QPCTL	299.762	-0.0572355	0.169036	-0.338599	0.734912	0.921808	Notsignificant
PPP5C	1715.89	-0.0275964	0.0799417	-0.345206	0.729939	0.91977	Notsignificant
CEP68	374.092	0.0564704	0.163032	0.346377	0.729059	0.919349	Notsignificant
MAP4K3	641.484	-0.288906	0.117983	-2.44871	0.0143368	0.0795782	Notsignificant
TYROBP	0.483585	-0.163567	4.16761	-0.0392472	0.968693	NA	Notsignificant
LDAF1	344.549	-0.0956609	0.158719	-0.602708	0.546703	0.836595	Notsignificant
WNT7B	96.3347	4.76043	0.480159	9.91428	3.60861e-23	2.82707e-21	Upregulated
ERCC1	1321.28	-0.0592002	0.0859218	-0.689001	0.490823	0.803308	Notsignificant
CD22	15.2885	-1.7427	0.770482	-2.26182	0.0237083	0.118342	Notsignificant
SEMA3B	94.3595	-0.464894	0.309823	-1.50051	0.133481	0.406708	Notsignificant
MBTPS2	1200.92	-0.101096	0.0932652	-1.08396	0.278382	0.620131	Notsignificant
LTF	24.8487	-0.39023	0.605053	-0.644952	0.518958	0.820345	Notsignificant
EXTL3	1445.94	-0.0653774	0.0830843	-0.78688	0.431352	0.758385	Notsignificant
ELOVL5	1915.24	-0.0170708	0.073449	-0.232418	0.816214	0.949493	Notsignificant
KDM5D	1074.38	-0.0591184	0.0954368	-0.619451	0.535619	0.830286	Notsignificant
CALCOCO1	2805.94	-0.0780336	0.0645297	-1.20927	0.22656	0.5579	Notsignificant
UBR7	1055.72	0.13889	0.0963206	1.44195	0.149315	0.43734	Notsignificant
MAP4K5	2061.07	-0.146673	0.0730774	-2.0071	0.0447393	0.1912	Notsignificant
EHD3	1125.18	-0.519156	0.0951328	-5.45717	4.83783e-08	9.71272e-07	Downregulated
PSMC4	1876.26	0.105923	0.0797424	1.32832	0.184072	0.498292	Notsignificant
MAN2B2	2771.59	-0.104783	0.066498	-1.57573	0.115087	0.369811	Notsignificant
CACNG4	24.8682	4.48871	0.905304	4.95823	7.11373e-07	1.18275e-05	Upregulated
COL4A1	23.1886	4.38536	0.90089	4.86781	1.1284e-06	1.82354e-05	Upregulated
SLC25A39	1921.32	-0.0456679	0.0741217	-0.61612	0.537815	0.831431	Notsignificant
MVP	14165.6	-0.115456	0.042893	-2.69171	0.00710859	0.0457253	Notsignificant
NUB1	1223.11	-0.0395588	0.0913807	-0.432901	0.665087	0.891955	Notsignificant
PGM3	1634.13	-0.0981354	0.0881133	-1.11374	0.26539	0.602748	Notsignificant
RWDD2A	304.001	-0.109588	0.167075	-0.65592	0.511875	0.815968	Notsignificant
CLK1	974.685	-0.0760188	0.0976461	-0.778514	0.436266	0.763109	Notsignificant
POLR3B	385.714	-0.0173548	0.149617	-0.115995	0.907657	0.977415	Notsignificant
ANGEL1	323.438	-0.349328	0.163792	-2.13276	0.0329448	0.151531	Notsignificant
RNF14	1386.52	-0.283461	0.0880178	-3.2205	0.00127968	0.0105954	Notsignificant
DNASE1L1	23.0124	-0.411551	0.590544	-0.696901	0.485865	0.799788	Notsignificant
DDX11	719.937	0.29366	0.113088	2.59674	0.00941142	0.0570503	Notsignificant
HEBP1	739.505	-0.0833749	0.111072	-0.750639	0.45287	0.773736	Notsignificant
GPRC5A	1601.17	-0.810655	0.0839729	-9.65378	4.7378e-22	3.34781e-20	Downregulated
MAMLD1	16.2961	0.646904	0.705773	0.916589	0.359358	0.702808	Notsignificant
SHISA3	27.3985	4.30377	0.814012	5.2871	1.24268e-07	2.36011e-06	Upregulated
UFL1	906.296	0.0343379	0.101429	0.338542	0.734954	0.921808	Notsignificant
POLA2	565.578	0.403257	0.125124	3.22287	0.00126915	0.0105203	Notsignificant
ZC3H3	431.597	0.174701	0.144526	1.20878	0.226748	0.558048	Notsignificant
CAPN1	6269.28	0.0191766	0.050749	0.377871	0.705526	0.909512	Notsignificant
MDH1	3032.26	0.00107405	0.063522	0.0169084	0.98651	0.997345	Notsignificant
SLC30A9	1931.37	-0.0867814	0.0738939	-1.17441	0.240233	0.575051	Notsignificant
MTMR11	59.2678	0.881917	0.988832	0.891878	0.372459	0.71254	Notsignificant
COX15	956.114	0.0317684	0.100194	0.317069	0.751191	0.926349	Notsignificant
ASB5	10.7628	4.28052	1.3058	3.27809	0.00104512	0.00890391	Upregulated
YAF2	219.36	-0.198766	0.1953	-1.01775	0.308796	0.652885	Notsignificant
ZMYND11	1952.56	-0.0941466	0.0741198	-1.27019	0.204015	0.527701	Notsignificant
BID	752.674	0.163941	0.11407	1.4372	0.15066	0.439807	Notsignificant
MATR3	5378.82	0.128266	0.0558784	2.29544	0.0217079	0.110416	Notsignificant
XYLT2	1203.26	-0.123679	0.0884756	-1.39789	0.162147	0.460743	Notsignificant
RGPD5	36.8432	-0.189612	0.524248	-0.361683	0.717589	0.914916	Notsignificant
NUDCD3	2619.14	-0.1076	0.0654541	-1.6439	0.100197	0.337856	Notsignificant
CHDH	16.5494	-0.443019	0.715063	-0.619552	0.535553	0.830286	Notsignificant
GLT8D1	1785.22	0.0105081	0.0779029	0.134888	0.892701	0.972586	Notsignificant
ATP2C1	2230.51	-0.112899	0.0718293	-1.57177	0.116005	0.372015	Notsignificant
SLC38A5	112.073	0.32442	0.950663	0.341257	0.73291	0.921596	Notsignificant
RALBP1	2169.86	0.105486	0.0739694	1.42608	0.153846	0.446106	Notsignificant
RUFY3	546.823	-0.0146165	0.127749	-0.114416	0.908908	0.977415	Notsignificant
CNTN1	5.91023	0.287935	1.21009	0.237946	0.811923	NA	Notsignificant
SLC11A1	9.43671	0.461354	0.924369	0.499101	0.617708	NA	Notsignificant
WWTR1	4124.91	-0.194198	0.0629261	-3.08612	0.00202786	0.0157244	Notsignificant
AGPS	1131.53	0.0512241	0.0924979	0.553786	0.579725	0.850212	Notsignificant
ZNF285CP	0.499866	-0.202854	4.11821	-0.0492578	0.960714	NA	Notsignificant
STEEP1	334.783	0.0708449	0.15794	0.448557	0.653751	0.8877	Notsignificant
TTC27	426.077	0.238917	0.143016	1.67056	0.0948088	0.326494	Notsignificant
ZNF582	29.34	-0.701344	0.54721	-1.28167	0.199958	0.521889	Notsignificant
PHLDB1	64.6008	-0.0150606	0.383928	-0.0392276	0.968709	0.993097	Notsignificant
CYP24A1	1.69498	0.2662	2.25152	0.118231	0.905885	NA	Notsignificant
PRDM11	86.5189	-0.583616	0.315308	-1.85094	0.0641786	0.249241	Notsignificant
SNAI2	458.171	0.133704	0.136387	0.980323	0.326927	0.669791	Notsignificant
CD74	63.2519	0.888272	0.361715	2.45572	0.0140602	0.0782927	Notsignificant
HGF	1640.64	-1.17238	0.0873549	-13.4209	4.56012e-41	8.76455e-39	Downregulated
ZRANB1	763.336	0.0351565	0.112738	0.311843	0.75516	0.927621	Notsignificant
NCDN	1920.17	-0.33448	0.0744025	-4.49555	6.93914e-06	9.86466e-05	Notsignificant
UPK1B	153.199	3.89176	0.531879	7.317	2.53577e-13	9.3967e-12	Upregulated
ZFP64	337.657	0.0706773	0.159779	0.442343	0.658241	0.889261	Notsignificant
MNAT1	556.309	0.00228122	0.125281	0.0182089	0.985472	0.997333	Notsignificant
SAMD4A	1210.39	0.233755	0.090813	2.57402	0.0100524	0.0601517	Notsignificant
RUNX3	1.51628	-0.160472	2.22174	-0.072228	0.94242	NA	Notsignificant
MRE11	225.724	0.329827	0.199647	1.65205	0.0985253	0.334963	Notsignificant
PLEKHB1	31.7065	-0.32376	0.505443	-0.640546	0.521818	0.82158	Notsignificant
SERPINB1	756.182	0.0884738	0.109271	0.809674	0.418128	0.748083	Notsignificant
SPAST	491.459	-0.0826749	0.134216	-0.615982	0.537907	0.831431	Notsignificant
OSBPL5	775.613	0.137148	0.108234	1.26714	0.205104	0.528781	Notsignificant
AQR	796.027	0.131236	0.106134	1.23652	0.216265	0.542921	Notsignificant
CPS1	236.509	-0.215566	0.192123	-1.12202	0.261855	0.599166	Notsignificant
FHL1	10599.3	0.289166	0.0522471	5.53459	3.11958e-08	6.41495e-07	Notsignificant
RTF2	1641.06	0.0713917	0.080023	0.89214	0.372318	0.712517	Notsignificant
SLC45A4	104.67	-0.150177	0.279801	-0.536728	0.591455	0.857517	Notsignificant
RNF10	3633.87	-0.0382903	0.0594381	-0.644205	0.519443	0.820345	Notsignificant
ZNF839	357.817	-0.214021	0.153064	-1.39824	0.16204	0.460621	Notsignificant
ZDHHC6	578.925	0.16414	0.125818	1.30458	0.192035	0.509779	Notsignificant
GRAMD1B	512.484	-0.555576	0.136908	-4.05801	4.94919e-05	0.000589608	Downregulated
RNH1	8582.62	0.124419	0.0468791	2.65404	0.00795336	0.0499119	Notsignificant
NDUFS1	2628.45	-0.0882165	0.06641	-1.32836	0.184059	0.498292	Notsignificant
RB1CC1	1152.89	-0.074463	0.0911267	-0.817137	0.41385	0.745266	Notsignificant
ERP44	853.852	0.133308	0.102565	1.29975	0.193687	0.511918	Notsignificant
ALAS1	1107.25	-0.151166	0.093464	-1.61737	0.105799	0.349872	Notsignificant
BIRC3	230.756	-0.96995	0.192405	-5.0412	4.62612e-07	7.9199e-06	Downregulated
AKAP11	1773.01	-0.13134	0.0760705	-1.72656	0.0842473	0.301796	Notsignificant
GLRX2	209.732	-0.0256365	0.200716	-0.127725	0.898366	0.974521	Notsignificant
SNAPC1	571.489	-0.0317953	0.123811	-0.256805	0.797329	0.941536	Notsignificant
DERA	668.69	0.340311	0.115046	2.95803	0.00309611	0.0226206	Notsignificant
STRAP	2984.62	0.0180984	0.0641267	0.282229	0.777768	0.936244	Notsignificant
ABCC2	44.77	0.076773	0.444637	0.172665	0.862915	0.964856	Notsignificant
CALCRL	108.929	3.83714	0.375531	10.2179	1.6488e-24	1.4232e-22	Upregulated
PLEKHO1	23.8525	-2.6455	1.47757	-1.79044	0.073384	0.274156	Notsignificant
GCLM	1253.54	0.0338953	0.0940258	0.360489	0.718481	0.915443	Notsignificant
UBR2	972.415	-0.0798032	0.0970453	-0.82233	0.410889	0.741669	Notsignificant
EHD2	15091.9	0.23218	0.0435979	5.32549	1.00681e-07	1.92739e-06	Notsignificant
IGF2	18.6919	3.71694	0.880188	4.22289	2.41185e-05	0.000305865	Upregulated
CCDC28A	164.591	0.0237764	0.224405	0.105953	0.91562	0.978984	Notsignificant
HSF2	323.835	0.0437297	0.161411	0.270921	0.786452	0.93869	Notsignificant
PHF20	1316.7	0.0672599	0.0859125	0.782888	0.433693	0.760771	Notsignificant
HSD17B6	6.47623	0.27971	1.10696	0.252683	0.800513	NA	Notsignificant
NR1H3	66.6967	0.45423	0.359494	1.26353	0.2064	0.530337	Notsignificant
TYMP	35.5763	-0.61519	0.489895	-1.25576	0.209203	0.533749	Notsignificant
NCAPH2	760.296	0.407642	0.111645	3.65123	0.000260983	0.00262531	Notsignificant
TOMM34	1522.96	-0.0309506	0.0811766	-0.381275	0.702999	0.908366	Notsignificant
SEC63	1979.55	-0.0669284	0.0726089	-0.921766	0.356651	0.700337	Notsignificant
KPNA6	2294.35	-0.175666	0.0706646	-2.4859	0.0129223	0.0730488	Notsignificant
VIM	126296	0.149891	0.045011	3.33011	0.00086812	0.00751137	Notsignificant
RTEL1-TNFRSF6B	69.0206	-0.356641	0.345243	-1.03301	0.301598	0.645618	Notsignificant
TENM2	107.639	3.65207	0.373102	9.78842	1.26256e-22	9.33324e-21	Upregulated
RNASET2	210.783	0.167328	0.202625	0.825798	0.408919	0.741172	Notsignificant
CD44	37156.9	-0.239991	0.0407653	-5.88715	3.92923e-09	9.31576e-08	Notsignificant
KCNG1	15.418	-0.889031	0.722471	-1.23054	0.218495	0.546236	Notsignificant
AGPAT4	219.96	0.100436	0.197871	0.507585	0.611744	0.86914	Notsignificant
MC4R	140.742	3.62271	0.319727	11.3306	9.25207e-30	1.13024e-27	Upregulated
MIPEP	534.462	-0.307519	0.128325	-2.39642	0.0165562	0.0895591	Notsignificant
PRKCH	132.488	-0.414253	0.246881	-1.67795	0.0933572	0.323616	Notsignificant
IFNGR1	587.884	-0.275637	0.121548	-2.26772	0.0233465	0.117139	Notsignificant
B4GALT7	701.752	-0.0539302	0.114746	-0.469997	0.638357	0.881241	Notsignificant
VRK2	996.83	-0.173742	0.0972838	-1.78592	0.0741115	0.275908	Notsignificant
VEZT	2001.5	0.264771	0.0733854	3.60795	0.000308625	0.00303882	Notsignificant
POU2F2	10.2782	-0.522082	0.878552	-0.594253	0.552343	0.838845	Notsignificant
BRD9	932.713	0.098243	0.0996161	0.986216	0.324027	0.66825	Notsignificant
SNX1	2504.65	-0.0129969	0.0676864	-0.192017	0.847729	0.960396	Notsignificant
TBPL1	1118.02	0.0309841	0.0955409	0.324302	0.745709	0.925157	Notsignificant
BMAL2	1033.6	0.084558	0.0963869	0.877276	0.380337	0.719306	Notsignificant
BCLAF1	3031.29	0.111132	0.0625509	1.77667	0.0756225	0.279909	Notsignificant
SLC39A9	1762.05	-0.0643089	0.0780796	-0.823633	0.410148	0.741401	Notsignificant
ANK1	1447.08	0.135354	0.0863967	1.56665	0.117196	0.374176	Notsignificant
TFB1M	282.311	0.10536	0.17792	0.59218	0.55373	0.839287	Notsignificant
RABEP1	1406.48	-0.112514	0.0848437	-1.32614	0.184795	0.499216	Notsignificant
NUP160	739.91	0.356035	0.109877	3.24031	0.001194	0.00999508	Notsignificant
BAK1	409.267	-0.153933	0.143468	-1.07294	0.283299	0.625479	Notsignificant
MUSK	48.3337	-0.518554	0.412127	-1.25824	0.208305	0.532369	Notsignificant
IKZF2	132.257	0.444455	0.253961	1.75009	0.0801022	0.291879	Notsignificant
GRN	6838.75	-0.0174014	0.0492303	-0.35347	0.723736	0.916996	Notsignificant
FAM13B	1274.45	-0.265878	0.0894368	-2.97281	0.00295091	0.0216766	Notsignificant
ARHGAP31	886.406	0.208832	0.102939	2.02869	0.0424895	0.183404	Notsignificant
SPESP1	16.5439	3.54833	0.938028	3.78275	0.000155105	0.00165251	Upregulated
SARS1	3422.95	-0.0388339	0.0599447	-0.647829	0.517096	0.820003	Notsignificant
RANBP3	1519.89	0.145063	0.0813334	1.78356	0.074496	0.276768	Notsignificant
ARID4A	392.647	-0.0899208	0.149148	-0.602895	0.546578	0.83657	Notsignificant
EIPR1	602.23	0.0606188	0.122314	0.495598	0.620178	0.872981	Notsignificant
PNPLA6	2828.08	0.00994858	0.0663589	0.149921	0.880827	0.969559	Notsignificant
IFT88	314.909	0.0448596	0.163024	0.275171	0.783185	0.937498	Notsignificant
ALG1	648.786	-0.0500773	0.118071	-0.42413	0.671471	0.89307	Notsignificant
ZCCHC8	341.674	0.0545258	0.15761	0.345955	0.729377	0.919535	Notsignificant
ABCF2	2132.73	-0.0423302	0.0744802	-0.568342	0.569803	0.846191	Notsignificant
CHPF2	3560.68	-0.130481	0.0591681	-2.20526	0.0274356	0.132136	Notsignificant
LRRC7	21.3574	-0.128085	0.626249	-0.204527	0.837942	0.957885	Notsignificant
FUT8	636.983	-0.0529537	0.118702	-0.446107	0.65552	0.888279	Notsignificant
UBA6	1376.1	-0.064126	0.0851807	-0.752823	0.451556	0.772936	Notsignificant
GAB2	318.622	0.147841	0.170052	0.869385	0.384637	0.72251	Notsignificant
ATP6V0A1	1506.15	-0.229569	0.0820704	-2.79722	0.00515449	0.0349	Notsignificant
PIAS1	622.89	0.0894604	0.118776	0.753187	0.451338	0.772871	Notsignificant
SLC4A7	2779.37	-0.439841	0.0716844	-6.1358	8.47339e-10	2.18896e-08	Notsignificant
APBA2	59.84	-1.81255	0.395638	-4.58133	4.62022e-06	6.75462e-05	Downregulated
MAP2K3	2395.15	-0.28577	0.0697238	-4.0986	4.15658e-05	0.000501398	Notsignificant
CLXN	13.0319	-0.161544	0.778726	-0.207446	0.835661	0.956943	Notsignificant
TMSB10	15920	0.194571	0.173545	1.12115	0.262223	0.599706	Notsignificant
ASTE1	98.4663	-0.0828434	0.285221	-0.290454	0.771469	0.934829	Notsignificant
RNF19A	702.718	0.0262616	0.11275	0.232919	0.815825	0.949315	Notsignificant
PEX3	307.453	-0.0840819	0.166356	-0.505432	0.613255	0.870086	Notsignificant
GABARAPL2	1553.22	-0.156881	0.08073	-1.94328	0.0519824	0.21391	Notsignificant
MYOC	6.7718	-0.266013	1.0705	-0.248495	0.803751	NA	Notsignificant
SH3YL1	470.457	-0.33608	0.13895	-2.41871	0.0155758	0.0852086	Notsignificant
FAM136A	625	0.278378	0.118302	2.35312	0.0186167	0.0978342	Notsignificant
VCL	11495.7	0.111828	0.04685	2.38695	0.0169889	0.0913108	Notsignificant
COL4A2	89.272	3.53378	0.396237	8.91835	4.7328e-19	2.73989e-17	Upregulated
DAPK2	17.8122	0.572221	0.679185	0.842511	0.399502	0.734587	Notsignificant
NSMAF	1151.98	0.0798601	0.0913297	0.874415	0.381892	0.720298	Notsignificant
ADSS2	1658.24	0.0713612	0.0778913	0.916163	0.359581	0.702927	Notsignificant
TIMP2	12491.7	-0.0046435	0.04683	-0.0991567	0.921014	0.980605	Notsignificant
RFC1	1084.06	0.025287	0.0929481	0.272055	0.785579	0.938459	Notsignificant
TBC1D23	1385.31	0.210009	0.0838026	2.506	0.0122105	0.0700137	Notsignificant
CUL3	1602.08	-0.0774139	0.0789469	-0.980582	0.326799	0.669791	Notsignificant
CYP46A1	93.4355	0.217903	0.294625	0.739594	0.459546	0.77835	Notsignificant
ZZZ3	941.369	0.101421	0.0988115	1.02641	0.304697	0.648484	Notsignificant
USP2	41.2608	0.417395	0.440137	0.948331	0.342961	0.686256	Notsignificant
TUBG2	929.078	-0.0651202	0.104524	-0.623014	0.533275	0.82914	Notsignificant
RPL26L1	465.017	0.117256	0.137284	0.854113	0.393042	0.730493	Notsignificant
NSUN2	1264.58	-0.101577	0.0874501	-1.16154	0.245423	0.581096	Notsignificant
FBXO42	729.833	-0.0607375	0.111853	-0.543012	0.587121	0.854868	Notsignificant
MFAP3	705.148	0.059518	0.114514	0.519746	0.60324	0.865331	Notsignificant
MRI1	440.185	0.0449804	0.139916	0.321481	0.747846	0.92564	Notsignificant
METTL1	225.818	-0.0945565	0.190649	-0.49597	0.619915	0.872749	Notsignificant
HOXC8	953.225	-0.461832	0.0996772	-4.63327	3.59931e-06	5.37658e-05	Notsignificant
AGA	528.355	0.0623724	0.130538	0.477811	0.632785	0.878298	Notsignificant
PI4K2B	695.59	0.316472	0.114701	2.7591	0.00579611	0.0384496	Notsignificant
BOD1L1	1081.11	-0.048122	0.0932231	-0.516202	0.605713	0.866722	Notsignificant
MAT2B	1215.84	0.000434455	0.0881303	0.00492969	0.996067	0.998796	Notsignificant
EDC4	1065.81	0.105398	0.0949878	1.10959	0.267175	0.60489	Notsignificant
TRIO	6071.13	-0.122821	0.0544852	-2.25421	0.0241827	0.120039	Notsignificant
VCAN	17910.4	0.25541	0.047305	5.39922	6.69324e-08	1.30913e-06	Notsignificant
CLEC16A	696.928	0.125451	0.113122	1.10899	0.267433	0.604997	Notsignificant
MSR1	214.825	0.151868	0.19533	0.777494	0.436867	0.763789	Notsignificant
CDH1	1.01622	-0.194587	2.82005	-0.0690015	0.944988	NA	Notsignificant
MTREX	1269.5	-0.00588304	0.0885455	-0.0664409	0.947027	0.988652	Notsignificant
SLC12A7	107.878	3.50835	0.355174	9.87784	5.19424e-23	4.00401e-21	Upregulated
ZFYVE16	541.988	0.0397259	0.126275	0.314598	0.753067	0.926946	Notsignificant
RIPOR1	1692.57	-0.024584	0.0785743	-0.312876	0.754375	0.927621	Notsignificant
RAI14	1981.99	-0.0880123	0.0739764	-1.18974	0.234151	0.568001	Notsignificant
PNKP	692.68	-0.11191	0.114003	-0.98164	0.326277	0.669643	Notsignificant
PHLPP2	547.406	-0.0268248	0.134744	-0.19908	0.8422	0.958973	Notsignificant
SPDL1	1896.85	0.357184	0.0741676	4.8159	1.46537e-06	2.33924e-05	Notsignificant
STAU2	692.428	0.0508585	0.113255	0.449063	0.653386	0.887438	Notsignificant
SLC66A1	310.96	0.0725082	0.164397	0.441055	0.659173	0.889615	Notsignificant
CTNS	400.875	-0.131259	0.146441	-0.896322	0.370081	0.710792	Notsignificant
RTN4R	14.1631	1.1111	0.763068	1.45609	0.145366	0.429749	Notsignificant
PHF23	1115.95	-0.0677859	0.094965	-0.713799	0.475352	0.790704	Notsignificant
INPP4A	874.158	-0.170596	0.105665	-1.6145	0.106418	0.351275	Notsignificant
RAB27B	333.243	-0.413048	0.174131	-2.37205	0.0176898	0.0940954	Notsignificant
PSMA4	1933.36	0.157225	0.0745925	2.10779	0.0350491	0.158529	Notsignificant
MYO16	0.96717	-0.166513	3.06536	-0.0543209	0.956679	NA	Notsignificant
LSG1	679.627	0.0407911	0.113547	0.359243	0.719413	0.915714	Notsignificant
PARP3	1248.48	0.0741918	0.0910884	0.814503	0.415357	0.746382	Notsignificant
PELI2	15.8269	3.4494	0.935426	3.68752	0.00022645	0.00231838	Upregulated
THAP3	290.278	-0.152178	0.176872	-0.860386	0.389576	0.727994	Notsignificant
RIPOR3	101.981	0.0794585	0.285955	0.277871	0.781111	0.937273	Notsignificant
TDP1	372.564	0.182681	0.156812	1.16497	0.244032	0.579811	Notsignificant
AIFM2	404.377	0.238782	0.145467	1.64148	0.100698	0.338579	Notsignificant
SPATA7	193.878	-0.0638544	0.205712	-0.310407	0.756251	0.928059	Notsignificant
MED17	592.308	-0.121246	0.1217	-0.99627	0.319119	0.663795	Notsignificant
RETSAT	2461.34	0.206986	0.0686983	3.01296	0.00258709	0.0193571	Notsignificant
CAPG	9680.1	0.0799759	0.047396	1.6874	0.0915268	0.31909	Notsignificant
AP2S1	2043.07	-0.0650034	0.0811849	-0.800683	0.423315	0.752045	Notsignificant
USH2A	4.43428	-0.155909	1.35825	-0.114787	0.908614	NA	Notsignificant
TG	22.6124	-0.90949	0.624893	-1.45543	0.145549	0.430113	Notsignificant
PITX2	242.173	3.32566	0.241727	13.7579	4.56702e-43	1.02865e-40	Upregulated
DCUN1D1	797.296	0.0839022	0.111015	0.755772	0.449786	0.771926	Notsignificant
JADE2	1157.52	-0.162893	0.0918681	-1.77311	0.0762098	0.281394	Notsignificant
TRIT1	270.933	0.0504476	0.177833	0.283679	0.776656	0.93608	Notsignificant
CUL7	1995.42	0.107252	0.0723783	1.48183	0.138385	0.416629	Notsignificant
CTNNA1	12105.8	-0.0402125	0.0475448	-0.84578	0.397675	0.733487	Notsignificant
PHKA2	367.39	0.0664944	0.157447	0.422328	0.672785	0.893679	Notsignificant
CNTLN	254.818	0.272402	0.180937	1.50551	0.132193	0.404493	Notsignificant
EPHA3	6.772	-0.255632	1.07967	-0.236769	0.812836	NA	Notsignificant
HSPA5	18545.8	0.197384	0.0428736	4.60386	4.14733e-06	6.12539e-05	Notsignificant
DSG2	1554.9	0.351757	0.0838544	4.19485	2.73055e-05	0.000343464	Notsignificant
GEMIN8	305.995	-0.300727	0.1679	-1.79111	0.0732756	0.274094	Notsignificant
OFD1	295.817	-0.0867075	0.16927	-0.512245	0.608479	0.867959	Notsignificant
GPM6B	55.045	0.423104	0.394064	1.07369	0.28296	0.625019	Notsignificant
WDR37	639.052	-0.120519	0.119732	-1.00657	0.314139	0.658952	Notsignificant
YTHDC2	723.574	-0.126537	0.11491	-1.10119	0.270814	0.609711	Notsignificant
CTPS2	296.294	0.194855	0.170818	1.14072	0.253986	0.591399	Notsignificant
ATP6V1H	1341.23	-0.294296	0.087011	-3.38228	0.000718871	0.0063691	Notsignificant
POLR2B	2449.01	-0.0412267	0.0680015	-0.606262	0.544341	0.835552	Notsignificant
ATOSA	599.753	-0.0422623	0.122051	-0.346267	0.729142	0.919349	Notsignificant
TPR	2358.78	0.09289	0.0734367	1.2649	0.205908	0.529461	Notsignificant
KATNIP	840.969	0.00793082	0.10363	0.0765302	0.938997	0.986378	Notsignificant
DTNBP1	198.93	0.186015	0.202771	0.917363	0.358952	0.702252	Notsignificant
C12orf4	541.095	0.129283	0.128171	1.00868	0.31313	0.657856	Notsignificant
SCML1	424.061	0.430723	0.142632	3.01982	0.00252922	0.0190385	Notsignificant
WWC3	1078.02	-0.229556	0.0995621	-2.30565	0.02113	0.108087	Notsignificant
ARHGAP6	69.9421	-0.428636	0.344577	-1.24395	0.213518	0.538936	Notsignificant
FAM184B	4.46684	-0.170603	1.3195	-0.129294	0.897125	NA	Notsignificant
MAP4	13778.8	-0.0219289	0.0430693	-0.509153	0.610645	0.86847	Notsignificant
GOPC	2122.76	-0.0910486	0.0725584	-1.25483	0.20954	0.533867	Notsignificant
ROS1	21.7409	-0.922045	0.613251	-1.50354	0.132701	0.405015	Notsignificant
USP28	299.946	0.396791	0.171746	2.31034	0.0208695	0.106868	Notsignificant
HDAC9	442.78	0.271821	0.141044	1.9272	0.0539543	0.220201	Notsignificant
TSPAN17	1407.48	-0.254294	0.0843031	-3.01643	0.0025577	0.0192228	Notsignificant
NOP16	264.065	-0.0868808	0.177773	-0.488718	0.625042	0.874618	Notsignificant
CC2D2A	640.318	-0.116083	0.119671	-0.970018	0.332038	0.674415	Notsignificant
RRM2B	3812.09	-0.214622	0.0586011	-3.66241	0.000249851	0.00252471	Notsignificant
ZNF800	391.814	0.0727392	0.148687	0.48921	0.624693	0.874437	Notsignificant
SNX29	797.254	-0.0681493	0.105713	-0.644664	0.519145	0.820345	Notsignificant
LMO3	1.24416	0.435817	2.43861	0.178715	0.858161	NA	Notsignificant
MRPS10	1186.99	0.0235803	0.0921149	0.255988	0.79796	0.941755	Notsignificant
RSF1	1012.63	-0.113767	0.096248	-1.18202	0.2372	0.571858	Notsignificant
VPS13D	914.212	-0.0587944	0.104164	-0.564442	0.572454	0.847188	Notsignificant
FAM120A	4230.44	0.00457098	0.0566668	0.0806642	0.935709	0.984975	Notsignificant
R3HDM1	861.451	0.187309	0.104553	1.79152	0.0732099	0.274094	Notsignificant
COL9A2	99.5529	0.254799	0.290116	0.878267	0.379799	0.718573	Notsignificant
KITLG	493.896	-0.37241	0.131941	-2.82255	0.00476434	0.0327243	Notsignificant
ERCC8	184.713	0.0506993	0.210025	0.241397	0.809248	0.947167	Notsignificant
ADAMTS6	345.661	-0.357426	0.16897	-2.11532	0.0344029	0.156441	Notsignificant
H6PD	1831.13	0.101258	0.0807141	1.25452	0.209652	0.533867	Notsignificant
VAMP3	5126.6	-0.0485711	0.0557346	-0.87147	0.383497	0.721686	Notsignificant
PER3	647.099	0.151092	0.119794	1.26126	0.207214	0.531222	Notsignificant
EPN3	12.4038	0.309359	0.798994	0.387185	0.698619	0.905869	Notsignificant
LTBP1	23814.7	0.0858766	0.0424606	2.0225	0.0431246	0.185604	Notsignificant
RCN1	1623.86	-0.0378145	0.0798979	-0.473285	0.63601	0.880085	Notsignificant
DNM1	426.617	3.32511	0.178674	18.6099	2.67088e-77	1.92504e-74	Upregulated
SFN	153.404	3.20206	0.283791	11.2832	1.58944e-29	1.90932e-27	Upregulated
ARID1B	1234.46	-0.0293756	0.0900863	-0.326083	0.744362	0.924228	Notsignificant
CLPTM1L	2771.52	-0.0939074	0.0656968	-1.42941	0.152888	0.444598	Notsignificant
NEDD4L	1069.45	0.201019	0.0933479	2.15344	0.0312843	0.145491	Notsignificant
FOXP3	0.500068	-0.11905	4.1176	-0.0289125	0.976934	NA	Notsignificant
HEXB	2709.14	0.313235	0.0676282	4.63172	3.62635e-06	5.40615e-05	Notsignificant
PTCD2	319.645	0.00541686	0.161846	0.0334693	0.9733	0.993776	Notsignificant
JKAMP	1471.07	-0.316177	0.087749	-3.6032	0.000314319	0.00308435	Notsignificant
DKK3	17334.6	-0.27144	0.0430557	-6.30441	2.89297e-10	7.8094e-09	Notsignificant
ARHGEF5	96.2541	-0.362006	0.296798	-1.2197	0.222578	0.552421	Notsignificant
NFE2L3	70.6469	-0.680031	0.33931	-2.00416	0.0450531	0.191972	Notsignificant
MCUR1	567.577	-0.173165	0.135945	-1.27378	0.20274	0.52557	Notsignificant
LIMA1	4031	-0.148986	0.0585048	-2.54656	0.0108791	0.0638267	Notsignificant
LETMD1	899.306	-0.0562445	0.10646	-0.528316	0.59728	0.862022	Notsignificant
SLC4A8	436.156	-0.0822242	0.143762	-0.571948	0.567357	0.845544	Notsignificant
MAPK9	965.264	-0.130541	0.0974818	-1.33913	0.180528	0.493985	Notsignificant
BCAR1	2373.88	-0.0315775	0.0745736	-0.42344	0.671974	0.893342	Notsignificant
FHIP1B	697.507	-0.0721286	0.114012	-0.632638	0.52697	0.82462	Notsignificant
HERPUD1	1398.43	-0.00927776	0.0834704	-0.11115	0.911497	0.977909	Notsignificant
HOMER3	835.345	-0.0156419	0.11262	-0.138892	0.889536	0.971389	Notsignificant
DAPK1	146.337	3.18103	0.293245	10.8477	2.04588e-27	2.20085e-25	Upregulated
PF4V1	10.2512	3.13342	1.08264	2.89425	0.00380068	0.0270954	Upregulated
PIK3CB	818.392	-0.058538	0.110566	-0.52944	0.5965	0.861463	Notsignificant
TBX4	21.3617	3.00021	0.743688	4.03424	5.47795e-05	0.000647782	Upregulated
THOC3	499.173	0.436639	0.132568	3.2937	0.000988766	0.00846381	Notsignificant
HEBP2	2603.19	0.130838	0.0700548	1.86766	0.0618099	0.242051	Notsignificant
MPHOSPH9	536.538	0.297911	0.127206	2.34195	0.0191831	0.100081	Notsignificant
PLEKHA5	562.105	0.0826698	0.124021	0.666579	0.505041	0.811432	Notsignificant
SIKE1	594.283	0.0530912	0.1213	0.437686	0.661614	0.890492	Notsignificant
RRP12	712.751	-0.199158	0.112111	-1.77644	0.0756606	0.279909	Notsignificant
FNIP2	527.508	0.128489	0.128073	1.00324	0.315744	0.659982	Notsignificant
MSMO1	1273.13	-0.45961	0.0878098	-5.23415	1.65748e-07	3.07499e-06	Notsignificant
TTC17	1292.35	-0.142364	0.0911156	-1.56246	0.118179	0.375946	Notsignificant
FOXN3	884.12	0.282911	0.101988	2.77395	0.00553804	0.0370789	Notsignificant
METTL24	0.483585	-0.163567	4.16761	-0.0392472	0.968693	NA	Notsignificant
AKR7A2	1431.47	0.121097	0.0830573	1.458	0.144841	0.4289	Notsignificant
MRTO4	861.143	0.17819	0.10317	1.72716	0.0841392	0.301558	Notsignificant
NNAT	12.5876	-0.401028	0.797503	-0.502854	0.615067	0.871028	Notsignificant
USE1	307.318	0.129243	0.165095	0.782842	0.43372	0.760771	Notsignificant
NRIP2	29.9589	-0.0597395	0.518058	-0.115314	0.908196	0.977415	Notsignificant
LAMA3	101.428	-0.948617	0.286588	-3.31004	0.000932826	0.00803747	Downregulated
AP5M1	705.286	-0.253139	0.113949	-2.22151	0.0263162	0.128028	Notsignificant
ANAPC4	507.188	-0.00252327	0.140114	-0.0180087	0.985632	0.997333	Notsignificant
TRAPPC3	1315.77	-0.0761235	0.0865472	-0.87956	0.379097	0.717838	Notsignificant
THRAP3	2915.19	0.190592	0.0651598	2.92499	0.00344462	0.0247776	Notsignificant
PHPT1	1593.12	0.13784	0.0881177	1.56427	0.117755	0.375004	Notsignificant
ENTPD2	32.7402	-0.346467	0.509679	-0.679775	0.496647	0.807031	Notsignificant
LY75	35.2468	-0.0988559	0.47629	-0.207554	0.835577	0.956928	Notsignificant
ARID4B	831.735	-0.113326	0.104564	-1.08379	0.278456	0.620202	Notsignificant
OPN3	80.7159	0.435744	0.316286	1.37769	0.168299	0.47245	Notsignificant
SDCCAG8	575.711	-0.536379	0.125031	-4.28997	1.78699e-05	0.000232486	Downregulated
HHAT	518.386	-0.796268	0.129799	-6.13461	8.53666e-10	2.20136e-08	Downregulated
KIF1B	1773.22	0.00361501	0.0776451	0.0465581	0.962865	0.992464	Notsignificant
FOXC1	1138.59	-0.373164	0.0907026	-4.11414	3.88621e-05	0.00047274	Notsignificant
TBC1D22A	935.655	-0.0557025	0.099447	-0.560123	0.575395	0.848524	Notsignificant
VCAM1	14.1318	2.97066	0.920363	3.22771	0.00124787	0.0103677	Upregulated
PLEKHH1	13.3825	0.165422	0.768386	0.215285	0.829545	0.955189	Notsignificant
ATP9A	1367.66	-0.211718	0.0858427	-2.46635	0.0136497	0.0763524	Notsignificant
FAM168A	2386.71	0.386657	0.0686078	5.63576	1.74292e-08	3.78377e-07	Notsignificant
RELT	64.6353	0.335872	0.371711	0.903583	0.366216	0.707927	Notsignificant
GALC	439.153	-0.186905	0.143561	-1.30192	0.192943	0.5107	Notsignificant
NOP58	756.44	0.134809	0.111038	1.21408	0.224718	0.554866	Notsignificant
SZRD1	3343.31	0.0885952	0.0607151	1.45919	0.144512	0.428364	Notsignificant
CUL1	1427.1	0.00678241	0.083722	0.0810112	0.935433	0.984828	Notsignificant
FAM114A2	614.652	-0.0743336	0.119442	-0.622341	0.533718	0.829403	Notsignificant
CYFIP2	87.3029	-2.07914	0.331753	-6.26714	3.67743e-10	9.87153e-09	Downregulated
TAB2	1683.87	0.0767935	0.0779139	0.985621	0.324319	0.668343	Notsignificant
GINM1	1360.29	-0.0484361	0.0868564	-0.557657	0.577078	0.849249	Notsignificant
EIF2AK2	1436.07	-0.160086	0.085753	-1.86683	0.0619259	0.24244	Notsignificant
USP36	717.014	-0.157674	0.111934	-1.40864	0.158942	0.454865	Notsignificant
KMT2C	943.753	0.0103528	0.100274	0.103246	0.917768	0.979648	Notsignificant
MCOLN3	68.2042	-0.493084	0.34409	-1.43301	0.151854	0.442755	Notsignificant
CCDC85A	30.7637	0.816824	0.525553	1.55422	0.120133	0.379188	Notsignificant
PUM2	1908.13	0.0539568	0.0789883	0.683099	0.494545	0.805976	Notsignificant
MRPL43	1065.08	-0.058775	0.0943587	-0.622889	0.533357	0.82914	Notsignificant
ITIH1	0.516349	-0.158384	4.07066	-0.0389086	0.968963	NA	Notsignificant
HPF1	427.016	0.0526747	0.145367	0.362357	0.717085	0.914575	Notsignificant
ZFR	3020.97	-0.130517	0.0653994	-1.9957	0.045967	0.195183	Notsignificant
ZNF280C	123.39	-0.0885348	0.259932	-0.340607	0.733399	0.921786	Notsignificant
TRAF1	188.577	-0.0256738	0.209826	-0.122357	0.902616	0.975879	Notsignificant
RC3H2	1426.97	-0.0633398	0.0824716	-0.768019	0.442476	0.766997	Notsignificant
IL17RB	41.2796	-0.104498	0.445255	-0.234692	0.814448	0.948555	Notsignificant
TRAF3IP2	552.072	0.190286	0.128956	1.47559	0.140053	0.420059	Notsignificant
GYG2	124.863	0.249026	0.260634	0.95546	0.339345	0.682432	Notsignificant
DCBLD2	23639.8	-0.554394	0.0533635	-10.389	2.78206e-25	2.53819e-23	Downregulated
SOAT1	1319.75	-0.0974704	0.0947465	-1.02875	0.303598	0.647815	Notsignificant
MSH4	0.483585	-0.163567	4.16761	-0.0392472	0.968693	NA	Notsignificant
GDI2	5037.52	0.0586761	0.0556982	1.05347	0.292128	0.635123	Notsignificant
PRDM1	39.6826	-0.219874	0.449132	-0.489552	0.624451	0.874437	Notsignificant
ATG5	693.244	0.154309	0.115379	1.33741	0.181088	0.494603	Notsignificant
TMCC3	32.4298	-1.95905	0.538277	-3.63949	0.000273182	0.00273165	Downregulated
PITHD1	1028.24	-0.121152	0.0986685	-1.22787	0.219496	0.547884	Notsignificant
MTA3	728.381	-0.000385215	0.110684	-0.00348031	0.997223	0.998806	Notsignificant
USP13	1037.07	0.00771141	0.0950721	0.0811112	0.935354	0.984828	Notsignificant
ATP11B	1026.2	0.0293664	0.0963432	0.30481	0.760511	0.929994	Notsignificant
HAPLN1	1025.47	2.96706	0.111874	26.5214	5.4871e-155	1.31828e-151	Upregulated
CDK14	456.557	0.359169	0.138629	2.59086	0.00957374	0.0579125	Notsignificant
SEC61A1	15353.8	-0.0159177	0.0430806	-0.369486	0.711766	0.912252	Notsignificant
PPP1R12A	3161.48	-0.0523757	0.062545	-0.837407	0.402364	0.737172	Notsignificant
CAMK2B	28.9699	-1.09968	0.534962	-2.05562	0.0398187	0.174252	Notsignificant
CROCC	408.264	0.0189013	0.143551	0.13167	0.895246	0.973712	Notsignificant
POLR3E	653.212	-0.127952	0.117076	-1.0929	0.274436	0.61497	Notsignificant
ATP2B4	27462.9	-0.456741	0.0454916	-10.0401	1.01545e-23	8.36442e-22	Notsignificant
ZC3H11A	3394.81	-0.0655355	0.0627061	-1.04512	0.295967	0.639634	Notsignificant
RIOK2	634.833	-0.0549818	0.119735	-0.459196	0.646094	0.884803	Notsignificant
YIPF1	318.045	-0.0725413	0.162576	-0.446201	0.655452	0.888279	Notsignificant
ELN	55.5035	2.88924	0.494353	5.84448	5.08146e-09	1.18335e-07	Upregulated
DGKG	54.637	0.0251477	0.385701	0.0652	0.948015	0.988896	Notsignificant
FLYWCH1	2158.54	-0.267345	0.0714586	-3.74126	0.000183101	0.00192376	Notsignificant
UNKL	789.236	0.0614113	0.108005	0.568597	0.56963	0.846191	Notsignificant
TBXAS1	235.16	-0.131276	0.190912	-0.687626	0.491688	0.804048	Notsignificant
PARP12	137.312	-0.0063633	0.245918	-0.0258757	0.979356	0.996274	Notsignificant
ALDH18A1	2121.95	0.0266777	0.0732034	0.364432	0.715535	0.913753	Notsignificant
TARBP1	626.931	-0.177209	0.120558	-1.4699	0.141588	0.423666	Notsignificant
GATB	367.231	0.43943	0.156734	2.80366	0.00505258	0.0343551	Notsignificant
MXD1	177.123	-0.346847	0.225985	-1.53482	0.124828	0.38889	Notsignificant
CDK17	561.646	0.150447	0.126035	1.19369	0.232601	0.566474	Notsignificant
DNAJC25	241.637	-0.164788	0.187782	-0.877547	0.38019	0.719123	Notsignificant
SLC2A3	663.359	-0.23823	0.115511	-2.0624	0.0391696	0.172248	Notsignificant
PSD	12.167	-0.905075	0.813373	-1.11274	0.265819	0.603018	Notsignificant
CTDP1	585.051	0.00327815	0.123984	0.0264401	0.978906	0.996113	Notsignificant
YBX3	2572.69	0.0706704	0.0669567	1.05546	0.291213	0.634405	Notsignificant
STYK1	28.8091	0.0899575	0.52436	0.171557	0.863786	0.964857	Notsignificant
WNK1	5488.17	0.0576834	0.0524528	1.09972	0.271454	0.610358	Notsignificant
CCAR1	1635.56	0.10472	0.0792952	1.32063	0.186624	0.502084	Notsignificant
OGFR	1148.38	-0.0325706	0.0938744	-0.34696	0.728621	0.919121	Notsignificant
PIGV	491.211	0.0420464	0.132441	0.317471	0.750886	0.926322	Notsignificant
PTPRU	788.049	0.037389	0.109081	0.342763	0.731777	0.921329	Notsignificant
SNRNP40	559.847	0.229814	0.124953	1.8392	0.0658857	0.254078	Notsignificant
COL11A1	1487.34	-0.672454	0.0818956	-8.21112	2.19137e-16	1.04946e-14	Downregulated
QSER1	1170.72	0.186898	0.0940281	1.98768	0.0468471	0.197977	Notsignificant
MPC1	312.336	-0.141922	0.165204	-0.859072	0.390301	0.728667	Notsignificant
ACAA1	1186.29	0.0347276	0.0936732	0.370731	0.710838	0.911851	Notsignificant
BCAT1	1763.29	-0.0868278	0.0773933	-1.1219	0.261904	0.599166	Notsignificant
HDAC7	1679.9	0.221436	0.0797235	2.77755	0.00547705	0.0367559	Notsignificant
LZTS1	78.1442	-0.345716	0.320501	-1.07867	0.280733	0.622475	Notsignificant
PRDM6	95.1465	-2.22644	0.32563	-6.83733	8.06799e-12	2.54486e-10	Downregulated
SPAG4	54.8107	-0.123089	0.386651	-0.318345	0.750223	0.926134	Notsignificant
NCKAP1	4721.91	-0.0393888	0.0553871	-0.711154	0.476989	0.792051	Notsignificant
MRPS35	783.943	-0.0357585	0.10858	-0.329328	0.741908	0.923754	Notsignificant
GUCY1B1	36.7116	0.318833	0.47588	0.669985	0.502868	0.810107	Notsignificant
SFSWAP	748.501	0.161805	0.110425	1.46529	0.142842	0.425692	Notsignificant
TNK2	1385.38	-0.0530197	0.0858376	-0.617674	0.53679	0.831131	Notsignificant
MON2	1397.86	0.0152806	0.0843713	0.181112	0.85628	0.962589	Notsignificant
GPBP1	1272.66	0.127424	0.087015	1.46439	0.143088	0.426071	Notsignificant
DGAT2	5.75518	-0.302944	1.16947	-0.259043	0.795602	NA	Notsignificant
ZNF112	105.523	0.0528374	0.282069	0.187321	0.851409	0.961523	Notsignificant
CS	3999.97	0.0268871	0.0583138	0.461077	0.644744	0.884567	Notsignificant
LTK	17.8056	1.12598	0.71948	1.565	0.117584	0.374828	Notsignificant
MRPS24	14.1009	0.716896	0.785062	0.913171	0.361153	0.703706	Notsignificant
ELMO2	1342.96	-0.00478019	0.0853749	-0.0559906	0.955349	0.990787	Notsignificant
WAPL	1268.4	0.0599826	0.0874368	0.686011	0.492706	0.804526	Notsignificant
VMP1	2706.79	0.162156	0.068179	2.37839	0.0173886	0.0928357	Notsignificant
APPBP2	1289.46	-0.0134384	0.0860741	-0.156126	0.875934	0.969354	Notsignificant
LDB2	13.172	2.8788	0.924441	3.1141	0.00184506	0.0145416	Upregulated
EIF4B	6117.38	0.136227	0.0513526	2.65277	0.00798339	0.0500786	Notsignificant
SLC6A16	5.54412	-0.417801	1.18679	-0.352042	0.724806	NA	Notsignificant
BICRA	197.485	-0.221381	0.210164	-1.05337	0.29217	0.635123	Notsignificant
SPHK2	481.27	-0.0613929	0.139917	-0.438781	0.66082	0.890172	Notsignificant
RPL18	6720.86	0.156196	0.0522702	2.98824	0.00280586	0.0207418	Notsignificant
CA11	91.528	-0.470898	0.308751	-1.52517	0.127217	0.394372	Notsignificant
ISOC2	1129.52	0.0757941	0.0965269	0.785212	0.432329	0.759476	Notsignificant
U2AF2	3685.08	0.178229	0.0589405	3.02387	0.0024956	0.0188295	Notsignificant
EPN1	3146.02	0.170801	0.0646304	2.64273	0.00822399	0.0510181	Notsignificant
MED29	1698.02	0.120319	0.0822084	1.46359	0.143307	0.426436	Notsignificant
AHRR	3064.01	0.261765	0.0622845	4.20274	2.63706e-05	0.000332255	Notsignificant
MTMR1	36.675	0.255091	0.491822	0.518665	0.603994	0.865981	Notsignificant
GPC1	7065.64	0.24777	0.0531395	4.66264	3.12182e-06	4.70722e-05	Notsignificant
ADCK1	102.88	-0.266532	0.279388	-0.953986	0.340091	0.68325	Notsignificant
HAGH	1106.74	-0.489287	0.0981536	-4.98491	6.19896e-07	1.03784e-05	Notsignificant
RNF4	1590.77	-0.0243535	0.0814558	-0.298978	0.764957	0.932504	Notsignificant
CASP8	712.966	-0.149964	0.112874	-1.32859	0.183982	0.498292	Notsignificant
LIMCH1	274.821	-0.297904	0.177834	-1.67518	0.0938996	0.324907	Notsignificant
INTS13	548.848	0.119069	0.131877	0.902874	0.366593	0.708274	Notsignificant
TM7SF3	1899.54	-0.070696	0.0784793	-0.900823	0.367682	0.70902	Notsignificant
DLX3	24.1317	-0.76429	0.591412	-1.29231	0.196248	0.516201	Notsignificant
SPA17	92.7301	0.418136	0.315282	1.32623	0.184763	0.499216	Notsignificant
TSPAN32	218.025	-0.427244	0.195192	-2.18884	0.0286084	0.136192	Notsignificant
CCN5	104.574	-0.646457	0.289111	-2.23602	0.0253507	0.124423	Notsignificant
ST3GAL6	68.0815	-0.437667	0.349479	-1.25234	0.210445	0.534737	Notsignificant
CDON	1053.22	-0.0666578	0.0955303	-0.697766	0.485323	0.799444	Notsignificant
TAF2	906.792	0.0898888	0.104792	0.85778	0.391014	0.728982	Notsignificant
HIPK2	5563.15	-0.190868	0.0549135	-3.4758	0.00050934	0.00474298	Notsignificant
TNPO3	1324.96	0.177927	0.0864029	2.05927	0.0394682	0.173244	Notsignificant
RFXANK	435.988	0.242833	0.139686	1.73843	0.0821358	0.296962	Notsignificant
TMEM161A	425.163	-0.0870516	0.144848	-0.600985	0.54785	0.837372	Notsignificant
LPAR2	49.5438	-0.0741665	0.408695	-0.181472	0.855997	0.962583	Notsignificant
CTSA	5547.42	-0.102143	0.0635907	-1.60626	0.108217	0.35534	Notsignificant
SUGP2	1562.11	-0.00658975	0.0795185	-0.0828707	0.933954	0.984468	Notsignificant
NKX2-6	94.6039	2.87692	0.345107	8.33629	7.66571e-17	3.78429e-15	Upregulated
SNX24	212.344	-0.17292	0.197208	-0.876838	0.380575	0.719634	Notsignificant
LITAF	115.615	2.83109	0.313495	9.03072	1.70545e-19	1.02434e-17	Upregulated
ABCA7	359.422	-0.176815	0.152478	-1.15961	0.246207	0.581814	Notsignificant
SNCAIP	4.16641	0.32464	1.40357	0.231295	0.817085	NA	Notsignificant
DDX20	395.873	-0.111488	0.150192	-0.7423	0.457906	0.777247	Notsignificant
BTBD1	2535.71	-0.121389	0.0689139	-1.76146	0.0781611	0.286982	Notsignificant
FAR2	334.446	-0.10291	0.158958	-0.6474	0.517373	0.820003	Notsignificant
BCAS1	1.26064	0.462349	2.59065	0.178469	0.858355	NA	Notsignificant
CHI3L2	161.933	-0.698929	0.230719	-3.02936	0.00245074	0.0185543	Downregulated
SBNO2	1675.7	-0.0766019	0.0774755	-0.988723	0.322799	0.667213	Notsignificant
PMS1	360.802	0.064666	0.156587	0.41297	0.679628	0.897019	Notsignificant
HMG20B	1830	0.17236	0.0767244	2.24649	0.0246729	0.121879	Notsignificant
KRT27	10.4574	2.79822	1.02176	2.73864	0.0061694	0.0406453	Upregulated
TAF11	290.55	-0.0402968	0.169946	-0.237115	0.812568	0.947747	Notsignificant
ANKS1A	608.232	0.0512311	0.119844	0.42748	0.66903	0.89224	Notsignificant
AP3D1	4195.61	0.0225556	0.0581353	0.387984	0.698028	0.905869	Notsignificant
ZNF76	545.799	0.122818	0.133031	0.923231	0.355887	0.69959	Notsignificant
NHERF2	5451	0.381698	0.05378	7.09739	1.27134e-12	4.36341e-11	Notsignificant
NTHL1	347.166	-0.0597899	0.160637	-0.372205	0.70974	0.91159	Notsignificant
BLTP3A	328.335	0.0326486	0.160315	0.203653	0.838625	0.958048	Notsignificant
GNAI3	2344.34	0.162534	0.0724212	2.24429	0.0248136	0.122328	Notsignificant
IPO5	4696.05	0.0699289	0.0551791	1.26731	0.205045	0.528781	Notsignificant
OAT	2866.87	-0.141532	0.0643345	-2.19994	0.0278113	0.133411	Notsignificant
WDR3	729.214	-0.0994774	0.113667	-0.875162	0.381486	0.719798	Notsignificant
PKN2	1031.54	0.126573	0.094502	1.33937	0.18045	0.493864	Notsignificant
WDR18	850.92	0.110915	0.106843	1.03811	0.299219	0.643097	Notsignificant
TRAM2	19277.8	-0.116552	0.0421412	-2.76574	0.00567934	0.0378667	Notsignificant
GLP2R	2.24409	0.167604	1.83085	0.0915445	0.92706	NA	Notsignificant
MTNR1B	10.2132	2.75947	1.03056	2.67764	0.00741431	0.0472073	Upregulated
DGKA	2842.73	0.131698	0.06456	2.03993	0.0413577	0.179689	Notsignificant
ANKRD44	81.8807	0.172406	0.312527	0.551653	0.581186	0.851316	Notsignificant
KARS1	1926.91	0.110307	0.0734007	1.50281	0.132888	0.4055	Notsignificant
ADAT1	694.969	-0.0975669	0.114181	-0.854495	0.392831	0.730288	Notsignificant
PDIA5	1090.43	-0.181283	0.0960251	-1.88787	0.0590434	0.235178	Notsignificant
TBC1D22B	245.827	0.0515817	0.183002	0.281864	0.778048	0.936383	Notsignificant
NDUFB4	816.873	-0.0522553	0.106399	-0.491123	0.623339	0.874069	Notsignificant
SPEN	886.61	0.166315	0.102369	1.62465	0.104237	0.345976	Notsignificant
B4GALNT2	90.2989	2.71917	0.351354	7.73914	1.00095e-14	4.21893e-13	Upregulated
ZC3H15	1261.89	0.114326	0.0876883	1.30377	0.192311	0.510127	Notsignificant
MAP2K4	888.595	-0.00400884	0.104904	-0.0382145	0.969517	0.993097	Notsignificant
PACC1	222.3	-0.219035	0.192647	-1.13698	0.255548	0.592982	Notsignificant
KCNS2	70.5167	2.69058	0.397204	6.7738	1.25446e-11	3.92257e-10	Upregulated
SLK	2153.73	-0.0882641	0.0716524	-1.23184	0.21801	0.545593	Notsignificant
SLC7A14	131.923	2.63909	0.297488	8.87127	7.23179e-19	4.12041e-17	Upregulated
COL17A1	68.5527	-0.0207138	0.348475	-0.0594414	0.952601	0.990324	Notsignificant
GSTO2	240.833	-0.162591	0.188018	-0.864765	0.387168	0.725184	Notsignificant
SEC61A2	327.639	-0.290277	0.160747	-1.8058	0.0709497	0.268065	Notsignificant
TLE2	22.5187	-0.844069	0.610241	-1.38317	0.166611	0.469685	Notsignificant
ASB1	1188.01	0.162166	0.09079	1.78616	0.0740729	0.275836	Notsignificant
FAM107B	1182.8	-0.0608774	0.0892595	-0.682028	0.495221	0.806218	Notsignificant
ME1	827.402	0.0630808	0.109347	0.576887	0.564016	0.844258	Notsignificant
TBC1D1	708.87	0.007746	0.114084	0.0678974	0.945867	0.988651	Notsignificant
CDK13	1078.99	-0.0742452	0.0957776	-0.775184	0.438231	0.764227	Notsignificant
MTHFD2	621.995	-0.059725	0.124078	-0.48135	0.630268	0.876813	Notsignificant
SLC9A7	923.09	-0.898582	0.103712	-8.66424	4.54525e-18	2.45392e-16	Downregulated
FOXJ2	870.799	0.0294622	0.105242	0.279948	0.779518	0.93702	Notsignificant
YBX1	12748.1	0.117789	0.0449669	2.61946	0.00880691	0.054091	Notsignificant
PDE4A	137.215	-0.048419	0.244951	-0.197668	0.843305	0.959443	Notsignificant
PPP2R5A	748.55	0.144632	0.109933	1.31564	0.188295	0.50395	Notsignificant
CTNNA2	0.483585	-0.163567	4.16761	-0.0392472	0.968693	NA	Notsignificant
ELAVL1	1624.8	0.0664982	0.0802169	0.828979	0.407116	0.739474	Notsignificant
TIE1	1.22788	0.467749	2.58753	0.180771	0.856548	NA	Notsignificant
DIP2B	558.926	0.155668	0.128435	1.21203	0.225499	0.556379	Notsignificant
SMARCD1	1141.68	-0.118958	0.094976	-1.2525	0.210387	0.534737	Notsignificant
KDM4A	998.912	0.116702	0.0982735	1.18752	0.235024	0.569198	Notsignificant
NFYC	931.302	0.0719161	0.100449	0.715944	0.474026	0.789328	Notsignificant
ZMYND12	29.5832	-0.0888993	0.5209	-0.170665	0.864487	0.965327	Notsignificant
SLC9A3	85.2629	0.410063	0.311216	1.31762	0.187632	0.50311	Notsignificant
NGEF	2031.66	0.13425	0.0768016	1.74801	0.0804632	0.292898	Notsignificant
CCDC88C	29.9862	2.59526	0.614579	4.22283	2.41255e-05	0.000305865	Upregulated
ELOVL1	4466.99	-0.191249	0.0561703	-3.4048	0.000662133	0.00591732	Notsignificant
CLDN18	26.0433	-0.209133	0.558288	-0.374597	0.70796	0.910796	Notsignificant
ZBTB11	653.705	-0.0234041	0.11816	-0.198071	0.842989	0.959319	Notsignificant
ATXN3	336.184	-0.0168181	0.169353	-0.099308	0.920894	0.98055	Notsignificant
GOLGA5	1133.58	0.0167469	0.0933576	0.179384	0.857636	0.962987	Notsignificant
FGFR2	4.06526	-0.159677	1.4357	-0.111218	0.911443	NA	Notsignificant
LRRC40	416.057	-0.115209	0.147184	-0.782756	0.433771	0.760771	Notsignificant
ISOC1	197.594	0.0571366	0.209544	0.272671	0.785106	0.938333	Notsignificant
EML1	3126.66	0.247458	0.063257	3.91195	9.15533e-05	0.00102944	Notsignificant
TRMT11	189.901	0.266842	0.207479	1.28612	0.198402	0.519521	Notsignificant
THUMPD1	737.868	0.172556	0.11193	1.54164	0.123162	0.385533	Notsignificant
MSANTD3	784.227	-0.0537599	0.108212	-0.496801	0.619329	0.872556	Notsignificant
ATG2B	1023.94	-0.106743	0.0950053	-1.12354	0.261206	0.598424	Notsignificant
ARFGEF1	1135.16	0.107401	0.0928468	1.15676	0.247372	0.583517	Notsignificant
ZFAT	203.885	0.0750466	0.202063	0.371401	0.710339	0.911851	Notsignificant
MTFR1	473.77	-0.0611755	0.137333	-0.445454	0.655992	0.888563	Notsignificant
STAG3	95.1641	0.314619	0.308609	1.01948	0.307977	0.652367	Notsignificant
FECH	830.853	0.0980507	0.105184	0.932183	0.351242	0.695127	Notsignificant
MYO9A	997.203	0.150062	0.0979226	1.53246	0.12541	0.390225	Notsignificant
DDX3Y	1699.77	-0.0705353	0.0786316	-0.897035	0.3697	0.710469	Notsignificant
PFKP	7150.32	-0.0152047	0.0513908	-0.295865	0.767333	0.933832	Notsignificant
IDI1	988.996	-0.290415	0.0962978	-3.0158	0.00256303	0.0192405	Notsignificant
SP100	1413.93	-0.260637	0.084675	-3.07809	0.00208335	0.016094	Notsignificant
KLF6	2994.09	-0.0645336	0.0675718	-0.955037	0.339559	0.682539	Notsignificant
PLPP1	1625.17	-0.0331941	0.0792927	-0.418627	0.675489	0.894948	Notsignificant
NEO1	1364.38	0.38172	0.0862514	4.42567	9.61448e-06	0.000132119	Notsignificant
TRAM1	5188.68	-0.11735	0.0542724	-2.16225	0.0305992	0.142932	Notsignificant
TNFRSF1A	5569.74	0.093136	0.0544284	1.71117	0.0870503	0.308144	Notsignificant
CACNB1	204.24	-0.351232	0.200252	-1.75395	0.0794386	0.289793	Notsignificant
EVI5	489.517	-0.296407	0.133601	-2.21859	0.0265146	0.128689	Notsignificant
STOML1	1001.22	-0.168525	0.0974367	-1.72959	0.0837039	0.300446	Notsignificant
PKM	92175.4	-0.181511	0.0382995	-4.73924	2.1452e-06	3.32505e-05	Notsignificant
DHX29	1677.78	-0.286914	0.0797452	-3.59788	0.000320816	0.00314382	Notsignificant
DNTTIP2	885.339	0.0340347	0.102333	0.332589	0.739444	0.922902	Notsignificant
METTL22	336.939	0.128778	0.157809	0.816036	0.414479	0.745628	Notsignificant
TP53BP1	2192.59	0.00755109	0.0697819	0.10821	0.913829	0.978424	Notsignificant
TRO	439.931	-0.10847	0.139739	-0.776238	0.437608	0.763955	Notsignificant
RRP15	391.746	-0.0514975	0.152004	-0.338789	0.734768	0.921808	Notsignificant
RHOA	16015.3	-0.0532378	0.0423138	-1.25817	0.208331	0.532369	Notsignificant
DHX8	1377.2	0.0775292	0.0862256	0.899143	0.368576	0.710036	Notsignificant
PMS2P4	28.0923	0.011464	0.532854	0.0215144	0.982835	0.997333	Notsignificant
PRKCZ	65.8562	-0.370517	0.349208	-1.06102	0.288681	0.631036	Notsignificant
ZFY	374.661	-0.07239	0.151205	-0.478755	0.632113	0.877833	Notsignificant
IARS2	3794.86	-0.0957232	0.0605397	-1.58116	0.11384	0.367363	Notsignificant
SYT1	3504.74	-0.379935	0.0615938	-6.16839	6.89882e-10	1.80157e-08	Notsignificant
NAV3	1374.38	-0.499009	0.0853187	-5.84876	4.95245e-09	1.15517e-07	Notsignificant
IDH3G	168.877	-1.83068	0.540078	-3.38966	0.000699787	0.00622681	Downregulated
ROGDI	832.949	-0.285752	0.104696	-2.72935	0.00634599	0.041572	Notsignificant
ROCK1	2422.95	0.0626331	0.0674677	0.928342	0.35323	0.697145	Notsignificant
CBFB	1587.92	0.0630962	0.0795975	0.79269	0.427958	0.755915	Notsignificant
PDK3	21.5667	-0.355522	0.610725	-0.58213	0.560479	0.842828	Notsignificant
HYAL2	36.13	-0.255002	0.482789	-0.528185	0.597371	0.862022	Notsignificant
HDAC4	468.087	0.134914	0.136449	0.988748	0.322786	0.667213	Notsignificant
RASSF1	723.594	0.147232	0.113963	1.29193	0.196382	0.516389	Notsignificant
FGFR3	584.255	0.106788	0.122946	0.868577	0.385079	0.722868	Notsignificant
IFI35	389.639	0.490941	0.15265	3.21612	0.00129937	0.0107215	Notsignificant
HEATR6	525.528	0.0871555	0.129996	0.670447	0.502573	0.810107	Notsignificant
COASY	1097.62	0.0573346	0.0972604	0.589496	0.555529	0.840464	Notsignificant
PLEKHH3	603.736	0.194123	0.120732	1.60789	0.107859	0.354569	Notsignificant
MEF2A	3359.7	-0.500816	0.069218	-7.23534	4.64356e-13	1.67762e-11	Downregulated
OTUD5	35.6984	-0.0919094	0.481249	-0.190981	0.848541	0.96046	Notsignificant
TFE3	97.9787	-0.3099	0.289292	-1.07124	0.284063	0.626023	Notsignificant
ACSL4	2145.32	-0.168671	0.072518	-2.32592	0.020023	0.103452	Notsignificant
INPP5A	638.386	-0.120327	0.119708	-1.00517	0.314814	0.659503	Notsignificant
GPKOW	21.625	0.873186	0.641631	1.36088	0.17355	0.482772	Notsignificant
GRIPAP1	267.198	0.0180035	0.203563	0.0884418	0.929526	0.983132	Notsignificant
GBP2	47.6634	2.56812	0.470103	5.46289	4.68451e-08	9.44436e-07	Upregulated
REEP1	6.22248	-0.287099	1.12589	-0.254998	0.798725	NA	Notsignificant
ATP11A	285.784	0.0881951	0.174694	0.504855	0.613661	0.870319	Notsignificant
POLR1A	1185.93	-0.0601904	0.0893246	-0.673838	0.500414	0.808823	Notsignificant
LAPTM4A	8991.99	-0.0177107	0.0476492	-0.37169	0.710124	0.911793	Notsignificant
TTC7A	954.609	0.368006	0.100062	3.67777	0.000235278	0.00239177	Notsignificant
IP6K2	2566.41	-0.114818	0.066338	-1.7308	0.0834871	0.300041	Notsignificant
SRBD1	344.71	0.263419	0.161106	1.63507	0.102035	0.341103	Notsignificant
KIF2A	572.733	0.12827	0.122969	1.04311	0.296899	0.6404	Notsignificant
PSME4	2054.61	0.0118425	0.0732477	0.161677	0.87156	0.968139	Notsignificant
IFT80	418.135	0.241048	0.146731	1.64279	0.100426	0.338041	Notsignificant
SIRT2	1180.9	-0.029214	0.0902068	-0.323856	0.746047	0.925178	Notsignificant
ERLEC1	2022.17	-0.198634	0.0758646	-2.61826	0.00883782	0.0542147	Notsignificant
PPP2R5B	941.167	-0.302014	0.0984144	-3.06879	0.00214925	0.0165499	Notsignificant
PITX1	416.759	0.476577	0.144166	3.30575	0.000947212	0.00815168	Notsignificant
MAST4	654.922	-0.234876	0.115736	-2.02941	0.0424163	0.183228	Notsignificant
NUP133	860.672	0.128951	0.106375	1.21223	0.225424	0.556323	Notsignificant
NUCKS1	4764.57	0.300413	0.0544208	5.52019	3.38637e-08	6.94374e-07	Notsignificant
VPS35	2974.09	0.0604164	0.0672397	0.898523	0.368907	0.71027	Notsignificant
DNAJA2	1674.41	-0.0798243	0.0791687	-1.00828	0.31332	0.657903	Notsignificant
BCL3	320.659	0.256445	0.16149	1.58799	0.112289	0.364068	Notsignificant
KCNAB2	300.183	-0.205668	0.167289	-1.22942	0.218914	0.547096	Notsignificant
ZNF423	42.1433	2.56321	0.507762	5.04807	4.46304e-07	7.66803e-06	Upregulated
CLEC2D	31.8549	0.228342	0.515306	0.443119	0.65768	0.889098	Notsignificant
FUNDC1	269.797	0.000788174	0.176481	0.00446606	0.996437	0.998796	Notsignificant
MAOB	94.2093	0.0412461	0.292657	0.140937	0.88792	0.970769	Notsignificant
RORA	250.584	-0.174038	0.18282	-0.951961	0.341117	0.683989	Notsignificant
DRD4	9.43861	-0.0100164	0.909149	-0.0110173	0.99121	NA	Notsignificant
TGFBR3	790.152	0.242154	0.112453	2.15339	0.0312883	0.145491	Notsignificant
ATP1B3	1956.93	0.00516779	0.0751079	0.0688048	0.945145	0.988555	Notsignificant
NEDD4	802.23	0.0570556	0.109391	0.521577	0.601965	0.86509	Notsignificant
PIGB	333.379	-0.00391465	0.161618	-0.0242217	0.980676	0.9964	Notsignificant
MAPK6	1184.81	0.0320192	0.0903029	0.354575	0.722908	0.916715	Notsignificant
GNB5	446.045	-0.109722	0.138343	-0.793119	0.427708	0.755751	Notsignificant
RAB27A	229.974	0.280391	0.189425	1.48022	0.138814	0.417659	Notsignificant
HDHD5	395.544	-0.108693	0.148195	-0.733444	0.463287	0.780904	Notsignificant
UFD1	1263.49	-0.0860963	0.0871717	-0.987663	0.323318	0.667616	Notsignificant
LRP6	618.761	0.198436	0.120584	1.64563	0.0998407	0.337282	Notsignificant
PHRF1	1484.94	0.149009	0.0825212	1.80571	0.0709633	0.268065	Notsignificant
ELP1	1315.37	0.0193119	0.0856169	0.225562	0.821542	0.951734	Notsignificant
NUCB2	2216.95	0.292834	0.0704415	4.15712	3.22283e-05	0.000399803	Notsignificant
PFN2	4302.55	-0.150036	0.0576974	-2.6004	0.00931151	0.0564922	Notsignificant
PTPN3	160.183	-0.795873	0.228493	-3.48314	0.000495568	0.00462969	Downregulated
SPTB	31.6344	0.438191	0.505735	0.866445	0.386246	0.72393	Notsignificant
SLC44A1	1099.44	0.0793726	0.0962247	0.824867	0.409447	0.741172	Notsignificant
TMEM260	353.644	0.144069	0.158121	0.911133	0.362225	0.704368	Notsignificant
SMG6	1142.91	0.141774	0.0923238	1.53561	0.124634	0.388704	Notsignificant
EXOC5	1703.42	-0.0928095	0.0785154	-1.18205	0.237184	0.571858	Notsignificant
CLTCL1	5.74336	-0.0639831	1.19951	-0.0533409	0.95746	NA	Notsignificant
FSTL3	1446.31	-0.219054	0.0846316	-2.58832	0.0096444	0.0582666	Notsignificant
DGCR2	1789.64	0.14488	0.076945	1.8829	0.059714	0.236542	Notsignificant
RNF126	704.136	-0.0810222	0.112667	-0.719129	0.472061	0.787771	Notsignificant
MNT	361.687	0.112348	0.15492	0.725197	0.468331	0.784635	Notsignificant
ZXDC	360.423	-0.0869953	0.152797	-0.569352	0.569117	0.846191	Notsignificant
JMJD6	469.983	0.0620355	0.134694	0.460567	0.64511	0.884567	Notsignificant
POLB	237.607	-0.230891	0.186958	-1.23499	0.216834	0.543784	Notsignificant
WIPI1	520.637	-0.433259	0.129181	-3.35389	0.000796833	0.00696564	Notsignificant
FRMPD1	7.99501	-0.33022	0.997542	-0.331034	0.740619	NA	Notsignificant
GBA2	777.844	-0.236559	0.114285	-2.06991	0.0384609	0.170066	Notsignificant
NDST1	3861.91	0.0113896	0.0627189	0.181598	0.855898	0.962583	Notsignificant
ASNS	404.954	-0.125161	0.147173	-0.850435	0.395084	0.731996	Notsignificant
AP3M2	431.061	-0.599356	0.14754	-4.06233	4.85852e-05	0.00058052	Downregulated
ST6GALNAC2	213.921	-0.60068	0.199529	-3.01049	0.00260829	0.0194912	Downregulated
PABPC1	14196.2	0.0870027	0.042996	2.02351	0.0430211	0.185285	Notsignificant
TESK2	113.066	0.644044	0.27164	2.37094	0.0177428	0.0943424	Notsignificant
CFAP20	553.39	-0.273608	0.130132	-2.10254	0.0355061	0.160295	Notsignificant
CSNK2A2	762.012	0.0123	0.11037	0.111443	0.911265	0.977909	Notsignificant
PTPN21	1008.63	-0.310771	0.0967155	-3.21325	0.00131243	0.0108045	Notsignificant
EIF2B3	864.19	-0.0355526	0.107694	-0.330126	0.741305	0.92369	Notsignificant
CAMK2A	70.0432	0.292355	0.346526	0.843674	0.398852	0.734132	Notsignificant
TCOF1	623.003	0.420679	0.122743	3.42732	0.000609579	0.00551952	Notsignificant
CDC42	5465.55	-0.00118283	0.0572369	-0.0206654	0.983513	0.997333	Notsignificant
OSBPL3	1517.52	0.184226	0.0814781	2.26105	0.0237563	0.11849	Notsignificant
RAD18	403.471	0.346905	0.145905	2.3776	0.0174257	0.0929651	Notsignificant
ATP2B1	982.973	0.218397	0.0980169	2.22815	0.0258702	0.126259	Notsignificant
NCK2	387.823	0.261874	0.155271	1.68656	0.0916879	0.319493	Notsignificant
MAP4K4	4631.71	-0.276592	0.0585561	-4.72353	2.31787e-06	3.56205e-05	Notsignificant
RPL31	4308.35	-0.0818029	0.143963	-0.568221	0.569885	0.846191	Notsignificant
WDR1	11391	0.17106	0.0443436	3.85759	0.000114509	0.00125812	Notsignificant
SNX13	1138.72	-0.106451	0.0928536	-1.14644	0.251612	0.589082	Notsignificant
ARHGAP10	621.282	0.161271	0.119877	1.3453	0.178528	0.491497	Notsignificant
RPS6KA2	5404.23	0.0142541	0.0536588	0.265644	0.790513	0.940233	Notsignificant
ING3	252.987	0.105522	0.180407	0.584914	0.558606	0.841587	Notsignificant
VASH1	103.344	-0.11739	0.280136	-0.419047	0.675182	0.894735	Notsignificant
LMCD1	20.5132	0.919603	0.633944	1.45061	0.14689	0.433009	Notsignificant
BUD23	74.111	-0.20781	0.331687	-0.626523	0.530972	0.827634	Notsignificant
SEL1L	2996.71	0.037135	0.0632842	0.586798	0.557339	0.840909	Notsignificant
MXRA5Y	57.6112	2.5422	0.424762	5.985	2.16385e-09	5.29574e-08	Upregulated
ATP6AP1	239.969	-0.0393082	1.03405	-0.0380137	0.969677	0.993097	Notsignificant
TCF3	1454.98	0.100259	0.0850959	1.17819	0.238721	0.573443	Notsignificant
TRIB2	941.534	-0.355369	0.0985938	-3.60438	0.000312903	0.00307289	Notsignificant
DAZAP1	1807.18	0.179364	0.0796572	2.2517	0.0243415	0.120665	Notsignificant
MBD3	2001.03	0.047725	0.0723631	0.659521	0.509561	0.81497	Notsignificant
HLTF	1465.68	-0.0551497	0.0818238	-0.674006	0.500307	0.808823	Notsignificant
FAM50A	108.037	0.176901	0.27414	0.645293	0.518737	0.820257	Notsignificant
FAM3A	173.541	0.025834	0.230587	0.112036	0.910795	0.977909	Notsignificant
CPSF1	64.5	0.656204	0.828374	0.792159	0.428268	0.756184	Notsignificant
CYBRD1	10966.6	-0.0768808	0.0447279	-1.71886	0.0856407	0.304441	Notsignificant
PDCD2	895.962	-0.0685583	0.100453	-0.682489	0.49493	0.806148	Notsignificant
SLC6A15	304.528	-0.62139	0.170786	-3.63843	0.00027431	0.00273853	Downregulated
RDH11	1326.85	-0.275454	0.0849812	-3.24135	0.00118963	0.00998184	Notsignificant
PRKACA	2459.1	0.000952556	0.0685257	0.0139007	0.988909	0.997742	Notsignificant
ADGRL1	181.384	-0.205771	0.212785	-0.967034	0.333527	0.676107	Notsignificant
SPP2	1.24416	0.435817	2.43861	0.178715	0.858161	NA	Notsignificant
ACTN1	4567.73	0.479278	0.0562543	8.51985	1.59766e-17	8.34429e-16	Notsignificant
ZFYVE26	659.722	-0.0263783	0.115699	-0.227992	0.819653	0.951268	Notsignificant
RPS6KA6	199.711	-0.2266	0.210731	-1.0753	0.28224	0.624097	Notsignificant
EPN2	1264.5	-0.307419	0.0869539	-3.53543	0.000407117	0.00387878	Notsignificant
PTPN18	558.44	0.0724934	0.126656	0.572364	0.567076	0.845544	Notsignificant
LIMS2	288.027	0.0695189	0.169436	0.410296	0.681589	0.897791	Notsignificant
SPEG	1166.4	-0.00538284	0.0924491	-0.058225	0.953569	0.990324	Notsignificant
LNX1	322.584	-0.433984	0.16417	-2.64351	0.00820521	0.05096	Notsignificant
ALDH3A2	5072.26	-0.377902	0.0543574	-6.95217	3.597e-12	1.17575e-10	Notsignificant
TFRC	1902.98	0.0391156	0.0787576	0.496659	0.61943	0.872556	Notsignificant
SREBF1	1048.05	0.387584	0.0943675	4.10717	4.00529e-05	0.000484365	Notsignificant
AFF4	3193.83	-0.120361	0.0625032	-1.92569	0.0541436	0.220724	Notsignificant
UBE2D1	316.963	0.192175	0.166266	1.15583	0.247752	0.58403	Notsignificant
PALS1	1364.49	0.0747276	0.0840718	0.888854	0.374082	0.713656	Notsignificant
RHOBTB1	133.004	0.126469	0.248367	0.509202	0.610611	0.86847	Notsignificant
SMC1A	16.2132	0.243085	0.712376	0.341231	0.73293	0.921596	Notsignificant
MARK2	663.431	0.0849739	0.115396	0.736369	0.461506	0.779512	Notsignificant
MIR924HG	17.7755	2.51409	0.761247	3.30259	0.000957954	0.00822448	Upregulated
CHFR	508.578	-0.0522127	0.132126	-0.395173	0.692715	0.903265	Notsignificant
TRHDE	108.797	0.704158	0.27457	2.56459	0.0103299	0.0613661	Notsignificant
P4HA2	2135.07	0.0606256	0.0716298	0.846374	0.397344	0.733457	Notsignificant
NFATC3	228.034	0.107289	0.190192	0.564108	0.572681	0.847188	Notsignificant
TRNT1	367.247	-0.0136401	0.151588	-0.0899814	0.928302	0.982659	Notsignificant
ACADVL	11267	0.0457286	0.0479391	0.953891	0.340139	0.68325	Notsignificant
STK10	823.137	0.211897	0.107231	1.97608	0.0481452	0.202218	Notsignificant
FBXW11	1862.25	-0.0899573	0.0783025	-1.14884	0.25062	0.587554	Notsignificant
ACAP1	31.5096	-0.206663	0.500779	-0.412683	0.679839	0.897019	Notsignificant
CRMP1	524.315	-0.227133	0.131854	-1.72261	0.0849582	0.303113	Notsignificant
EVC	1995.98	-0.0871654	0.0731645	-1.19136	0.233512	0.567209	Notsignificant
DERL2	1085.65	-0.0129825	0.0945972	-0.13724	0.890841	0.972103	Notsignificant
TCF21	103.594	2.50011	0.316247	7.90555	2.66762e-15	1.16881e-13	Upregulated
IRAG1	542.453	0.016599	0.136345	0.121743	0.903103	0.975879	Notsignificant
TMEM38A	54.6111	-0.438304	0.400023	-1.09569	0.273212	0.613165	Notsignificant
AP1M1	2597.81	-0.0851614	0.0736635	-1.15609	0.247646	0.583875	Notsignificant
PVR	1138.57	-0.05397	0.0920869	-0.586078	0.557823	0.841347	Notsignificant
XRCC1	483.814	0.260424	0.135779	1.918	0.055111	0.223908	Notsignificant
SCARB1	300.331	-1.02477	0.172411	-5.94374	2.78584e-09	6.73791e-08	Downregulated
GPRC5C	143.573	2.47306	0.270861	9.13036	6.82691e-20	4.16991e-18	Upregulated
PANX2	17.9063	-0.695913	0.666275	-1.04448	0.296262	0.639912	Notsignificant
SELENOO	454.824	-0.08801	0.137044	-0.642201	0.520743	0.821108	Notsignificant
TP63	24.0831	-1.60455	0.641546	-2.50107	0.0123817	0.070714	Notsignificant
ALPK1	277.636	0.3838	0.176146	2.17888	0.0293405	0.138579	Notsignificant
LLGL2	17.1466	-0.748741	0.702508	-1.06581	0.286509	0.62862	Notsignificant
PDE8A	377.273	0.285577	0.149737	1.90719	0.0564954	0.227672	Notsignificant
CLCN4	301.439	-0.1051	0.168027	-0.62549	0.531649	0.828288	Notsignificant
NLE1	296.181	0.0664513	0.169038	0.393115	0.694235	0.90401	Notsignificant
SDHA	2814.47	0.252092	0.0663711	3.79821	0.000145742	0.00156548	Notsignificant
SMARCE1	1540.55	0.0237866	0.0827083	0.287597	0.773656	0.935151	Notsignificant
GSDMB	112.847	-0.265889	0.271788	-0.978293	0.327929	0.671273	Notsignificant
KDM5A	931.094	0.143	0.100181	1.42742	0.153459	0.44572	Notsignificant
ADAM11	8.26674	-0.432181	0.974627	-0.443432	0.657453	NA	Notsignificant
PPP2R3A	1074.61	0.258881	0.0935352	2.76774	0.00564462	0.0376874	Notsignificant
FERMT2	4060.12	0.0716505	0.0574056	1.24815	0.211978	0.537215	Notsignificant
DHRS9	43.1972	-0.846643	0.463501	-1.82663	0.0677557	0.259553	Notsignificant
PTGS2	125.066	0.362739	0.259644	1.39707	0.162394	0.461143	Notsignificant
IGF2BP2	561.486	-0.0751649	0.123801	-0.607144	0.543755	0.835269	Notsignificant
MAP3K13	316.887	0.0156585	0.163643	0.0956869	0.923769	0.98146	Notsignificant
ST6GAL1	99.1506	0.0415049	0.286323	0.144958	0.884744	0.970041	Notsignificant
VDAC1P1	65.6827	-0.531319	0.350335	-1.5166	0.129367	0.398636	Notsignificant
FRY	550.734	-0.749094	0.126089	-5.94102	2.83257e-09	6.82802e-08	Downregulated
PICALM	4174.81	-0.0779272	0.0579226	-1.34537	0.178506	0.491497	Notsignificant
NSF	1277.81	0.0376738	0.0892283	0.422218	0.672866	0.893703	Notsignificant
STMN2	2108.79	2.4654	0.0782575	31.5037	7.73822e-218	3.71821e-214	Upregulated
CLASP1	1379.5	0.0705745	0.084081	0.839364	0.401265	0.736002	Notsignificant
MRPS34	1143.78	0.0252162	0.091204	0.276482	0.782178	0.937273	Notsignificant
ACTC1	37.5752	2.46014	0.52485	4.68733	2.76791e-06	4.19112e-05	Upregulated
CLNS1A	1183.83	0.104211	0.0894627	1.16486	0.244077	0.579823	Notsignificant
PPP2R2C	8.0648	-0.169587	1.00859	-0.168142	0.866471	NA	Notsignificant
TEAD2	270.573	0.183751	0.181355	1.01321	0.31096	0.655357	Notsignificant
EED	373.573	0.18262	0.154077	1.18525	0.235919	0.570673	Notsignificant
CDHR2	18.2462	0.542709	0.673178	0.806188	0.420134	0.749998	Notsignificant
SNCB	5.40125	-0.170981	1.26749	-0.134897	0.892694	NA	Notsignificant
TSG101	1662.94	-0.145435	0.0818387	-1.77709	0.0755533	0.279831	Notsignificant
NCBP3	576.669	0.171959	0.125643	1.36863	0.171114	0.477561	Notsignificant
ATP2A3	118.871	0.55433	0.269272	2.05862	0.0395306	0.17336	Notsignificant
CA12	3864.65	0.372893	0.0602878	6.18522	6.20176e-10	1.62248e-08	Notsignificant
CCNJL	15.3548	2.4471	0.808978	3.02493	0.0024869	0.0187787	Upregulated
NTN4	21658.5	-0.311321	0.0513603	-6.0615	1.34858e-09	3.38671e-08	Notsignificant
BCS1L	615.368	-0.156982	0.119868	-1.30962	0.190323	0.507023	Notsignificant
NUAK1	269.255	-0.196123	0.17905	-1.09535	0.273362	0.613405	Notsignificant
DPP8	1041.49	-0.132469	0.0979466	-1.35246	0.176229	0.487965	Notsignificant
SLC24A1	249.096	0.26444	0.186272	1.41964	0.155712	0.449071	Notsignificant
ZNF532	1390.63	0.330238	0.0863339	3.82512	0.000130706	0.0014177	Notsignificant
SCARF1	11.3291	-0.900646	0.87763	-1.02623	0.304785	0.648484	Notsignificant
LMAN1	5215.39	0.00242294	0.0549035	0.0441309	0.9648	0.992464	Notsignificant
HACD3	2600.86	-0.124115	0.0668841	-1.85567	0.0635008	0.247264	Notsignificant
IPCEF1	8.83233	-0.410612	0.948659	-0.432834	0.665135	NA	Notsignificant
ZZEF1	1242.39	-0.000707655	0.0934788	-0.00757022	0.99396	0.998796	Notsignificant
ENO1	35127.3	0.185178	0.0387856	4.77441	1.80234e-06	2.83942e-05	Notsignificant
MYDGF	3123.28	0.139589	0.0667511	2.09119	0.0365107	0.163784	Notsignificant
ANO8	383.219	-0.0544663	0.148287	-0.367302	0.713394	0.913424	Notsignificant
ARHGEF10L	853.695	-0.0062419	0.107943	-0.0578258	0.953887	0.990506	Notsignificant
WSCD2	7.77214	-0.234264	1.02502	-0.228546	0.819222	NA	Notsignificant
TACR2	19.4436	-0.579006	0.64242	-0.90129	0.367434	0.70902	Notsignificant
ACTR6	400.719	-0.113163	0.145456	-0.777993	0.436573	0.763461	Notsignificant
TIPIN	162.69	0.300135	0.226536	1.32489	0.185209	0.499723	Notsignificant
SRI	1238.28	-0.0954257	0.087651	-1.0887	0.276286	0.617275	Notsignificant
EIF4G3	3434.46	-0.127932	0.0614258	-2.08271	0.0372773	0.166211	Notsignificant
CALHM3	43.271	2.40937	0.484954	4.96824	6.75617e-07	1.12982e-05	Upregulated
SEMA3A	2411.82	0.456474	0.0693889	6.57848	4.75292e-11	1.38132e-09	Notsignificant
H19	2414.12	2.40678	0.169945	14.1621	1.57133e-45	3.77513e-43	Upregulated
SEMA3C	4433.99	-0.54691	0.0574795	-9.51486	1.8195e-21	1.21991e-19	Downregulated
TTC38	533.826	0.0694623	0.127629	0.544252	0.586268	0.85416	Notsignificant
ACAT1	1484.1	0.120103	0.0821253	1.46244	0.143621	0.426795	Notsignificant
GRAMD4	429.921	-0.0106104	0.14378	-0.0737958	0.941173	0.986986	Notsignificant
CELSR1	606.765	0.170584	0.122769	1.38947	0.164691	0.46586	Notsignificant
ZNF638	1715.17	-0.095216	0.0768268	-1.23936	0.215212	0.541222	Notsignificant
SLC25A40	273.277	0.249173	0.176969	1.408	0.15913	0.455311	Notsignificant
TIMM21	379.747	0.170402	0.14919	1.14218	0.253381	0.591017	Notsignificant
RASAL2	1077.33	-0.0411111	0.0961933	-0.42738	0.669103	0.89224	Notsignificant
VPS9D1	415.688	-0.0986581	0.142397	-0.692838	0.488411	0.801584	Notsignificant
ZNF37A	431.058	-0.0621757	0.139965	-0.444223	0.656882	0.888769	Notsignificant
MARK3	1489.12	-0.193538	0.0838538	-2.30804	0.0209971	0.107445	Notsignificant
SLC25A3	9888.49	0.0462757	0.0528925	0.874902	0.381627	0.719953	Notsignificant
FNDC3B	2573.45	-0.186809	0.070703	-2.64216	0.00823789	0.0510749	Notsignificant
FOSL2	2061.17	0.384677	0.0723803	5.31466	1.06855e-07	2.04016e-06	Notsignificant
FENDRR	84.4741	2.3986	0.349418	6.86457	6.6694e-12	2.12228e-10	Upregulated
FRYL	1434.23	-0.0332429	0.0828921	-0.401039	0.688392	0.901123	Notsignificant
TMEM131	3510.91	-0.41037	0.060603	-6.77145	1.27499e-11	3.97813e-10	Notsignificant
FSCN1	8793.76	0.355535	0.0512344	6.93938	3.93838e-12	1.28443e-10	Notsignificant
ACTB	95004.3	0.352148	0.0424843	8.28891	1.14289e-16	5.54704e-15	Notsignificant
MOCOS	50.0799	-0.454041	0.404765	-1.12174	0.261973	0.599229	Notsignificant
PLD1	190.782	-0.130078	0.212457	-0.612256	0.540368	0.832767	Notsignificant
COLEC10	14.8171	2.39339	0.819692	2.91986	0.00350186	0.0251392	Upregulated
DLG1	1871.8	-0.122173	0.0743169	-1.64395	0.100186	0.337856	Notsignificant
RAB7A	5955.27	-0.0997521	0.0551252	-1.80955	0.0703649	0.266713	Notsignificant
BCAP29	1320.96	-0.148314	0.0867802	-1.70907	0.0874371	0.309119	Notsignificant
SEC31B	184.95	-0.39092	0.224262	-1.74314	0.0813088	0.29474	Notsignificant
SART3	1036.85	0.152074	0.0986781	1.54111	0.12329	0.38585	Notsignificant
TUBA3D	10.7489	0.0614762	0.887644	0.0692577	0.944784	0.988393	Notsignificant
EXOSC7	487.942	-0.0484332	0.137712	-0.351699	0.725064	0.917871	Notsignificant
KIFAP3	1766.57	0.173908	0.0789105	2.20386	0.0275339	0.132521	Notsignificant
MKRN2	1033.31	-0.179574	0.0973517	-1.84459	0.0650967	0.251709	Notsignificant
MCM6	1155.43	0.470565	0.0919524	5.11748	3.09644e-07	5.51733e-06	Notsignificant
REXO2	1817.16	-0.127812	0.07877	-1.62259	0.104677	0.347196	Notsignificant
RBM7	372.502	0.160745	0.150021	1.07148	0.283955	0.626023	Notsignificant
RBMS2	1316.09	-0.100347	0.0868431	-1.1555	0.247888	0.584206	Notsignificant
BAZ2A	1574.74	-0.0304798	0.081294	-0.374933	0.70771	0.910698	Notsignificant
PTPN23	1262.82	0.123979	0.0872908	1.4203	0.155519	0.448721	Notsignificant
MLH1	980.155	0.207093	0.0990345	2.09112	0.0365177	0.163784	Notsignificant
UNG	793.246	0.0218306	0.109671	0.199055	0.84222	0.958973	Notsignificant
FMO4	27.736	0.601338	0.546767	1.09981	0.271416	0.610358	Notsignificant
KLHL20	858.75	-0.149738	0.102773	-1.45698	0.145123	0.429381	Notsignificant
RGS11	230.226	-1.19622	0.194894	-6.13782	8.36629e-10	2.16517e-08	Downregulated
PLXNA2	1245.24	0.340587	0.0887863	3.83603	0.00012504	0.00135834	Notsignificant
GCNT3	193.618	2.37288	0.236374	10.0387	1.03054e-23	8.4405e-22	Upregulated
ANKRD13A	2340.75	0.0242375	0.0713738	0.339586	0.734169	0.921808	Notsignificant
ACACB	249.952	0.0252438	0.184656	0.136707	0.891262	0.972163	Notsignificant
TRAF4	663.304	0.092278	0.11675	0.790388	0.429301	0.75671	Notsignificant
PAG1	189.431	-0.00352503	0.209414	-0.0168328	0.98657	0.997345	Notsignificant
GPATCH1	199.194	0.174011	0.205776	0.845633	0.397757	0.733487	Notsignificant
ICAM3	194.974	0.106846	0.208986	0.51126	0.609169	0.867959	Notsignificant
NT5C2	730.181	-0.187247	0.111695	-1.67642	0.0936558	0.324375	Notsignificant
MCAM	46.6648	0.475463	0.414831	1.14616	0.251729	0.589262	Notsignificant
MBNL3	183.85	-0.0121459	0.217122	-0.0559405	0.955389	0.990787	Notsignificant
XAB2	1052.84	0.171618	0.0955809	1.79553	0.0725696	0.272278	Notsignificant
ARHGEF1	25.9526	0.305082	0.554087	0.550603	0.581906	0.851634	Notsignificant
STXBP2	19.9009	1.28426	0.651019	1.9727	0.0485298	0.203656	Notsignificant
MAP2K7	677.439	0.0256127	0.125929	0.20339	0.83883	0.958048	Notsignificant
DGKD	240.956	0.0905292	0.188799	0.479501	0.631582	0.877259	Notsignificant
CTTNBP2	1381.64	0.176657	0.084843	2.08216	0.0373276	0.16633	Notsignificant
RARB	32.9897	0.250571	0.491813	0.509486	0.610412	0.86847	Notsignificant
TOP2B	2237.8	0.088606	0.0709382	1.24906	0.211643	0.536742	Notsignificant
TM9SF3	5465.15	-0.113616	0.0558243	-2.03524	0.0418265	0.181223	Notsignificant
NFKB2	792.023	-0.145231	0.114024	-1.27369	0.202774	0.52557	Notsignificant
RASGRF2	77.1147	2.31422	0.359985	6.42865	1.28746e-10	3.59665e-09	Upregulated
PPP1R12B	369.389	-0.0784869	0.153262	-0.51211	0.608574	0.867959	Notsignificant
DNAJC10	2710.69	0.00858712	0.0680304	0.126225	0.899554	0.97487	Notsignificant
GTF3C1	3611.32	0.292388	0.0594265	4.92016	8.64714e-07	1.42293e-05	Notsignificant
IL4R	978.552	-0.405474	0.101511	-3.99437	6.48668e-05	0.000749844	Notsignificant
USP33	1727.77	0.109933	0.0776594	1.41558	0.156898	0.451254	Notsignificant
SNRPA	786.532	0.358702	0.110861	3.23561	0.00121384	0.0101376	Notsignificant
EXOSC5	158.209	0.0739679	0.23106	0.320124	0.748875	0.925847	Notsignificant
DYNC1I2	3417.72	-0.0745162	0.0619574	-1.2027	0.229092	0.560864	Notsignificant
LRCH4	672.593	0.0104743	0.115185	0.0909344	0.927545	0.98219	Notsignificant
FAM76B	301.433	0.0530753	0.170583	0.31114	0.755694	0.927961	Notsignificant
SIRT6	320.513	-0.102978	0.163939	-0.628147	0.529908	0.826959	Notsignificant
FOXN1	20.1209	2.28994	0.698816	3.27688	0.0010496	0.00893364	Upregulated
CAPZB	5010.94	-0.0134088	0.0549914	-0.243834	0.807359	0.946509	Notsignificant
GPR137B	262.882	-0.434404	0.177802	-2.44319	0.014558	0.080527	Notsignificant
NAALAD2	23.413	-0.692918	0.585817	-1.18282	0.236879	0.571546	Notsignificant
JADE1	630.526	0.492086	0.118456	4.15416	3.2649e-05	0.000404326	Notsignificant
SLC25A43	583.46	-0.072476	0.121682	-0.59562	0.551429	0.838593	Notsignificant
UBE2A	2213.91	-0.170398	0.0747882	-2.2784	0.0227026	0.114448	Notsignificant
FGFR1	6628.15	-0.0823061	0.0500183	-1.64552	0.0998627	0.337282	Notsignificant
ESPNL	38.474	2.27575	0.505981	4.4977	6.86917e-06	9.78026e-05	Upregulated
USP32P3	31.8504	2.25226	0.554441	4.06222	4.86082e-05	0.00058052	Upregulated
PIAS2	685.035	-0.364497	0.113315	-3.21666	0.00129691	0.0107073	Notsignificant
AMPH	4.96731	-0.134206	1.29227	-0.103853	0.917286	NA	Notsignificant
ARAF	1229.57	0.11772	0.0883439	1.33252	0.182689	0.496973	Notsignificant
MCCC1	441.99	0.0964643	0.140692	0.685639	0.492941	0.804818	Notsignificant
FAP	334.618	0.408753	0.158989	2.57094	0.0101422	0.0606137	Notsignificant
NEBL	42.4179	0.236608	0.441238	0.536238	0.591794	0.857789	Notsignificant
ACER3	32.3496	-0.171288	0.50841	-0.33691	0.736185	0.92188	Notsignificant
UBE2K	1654.9	-0.0726865	0.0820932	-0.885415	0.375933	0.715673	Notsignificant
PIK3C3	801.628	-0.0544034	0.110223	-0.493574	0.621607	0.87354	Notsignificant
N4BP2	108.54	0.241996	0.280267	0.863447	0.387892	0.726072	Notsignificant
TIGAR	351.191	-0.144327	0.157861	-0.914266	0.360577	0.703155	Notsignificant
TULP3	1275.71	0.255568	0.0884667	2.88886	0.00386636	0.0275092	Notsignificant
SYNJ2	7798.86	-0.128388	0.0486059	-2.6414	0.0082564	0.0511237	Notsignificant
PPP2R5C	2283.9	0.0935354	0.0688311	1.35891	0.174174	0.483948	Notsignificant
PMS2P1	147.788	0.17749	0.245124	0.724084	0.469014	0.785231	Notsignificant
GNB1	10655	-0.0956916	0.0458027	-2.08921	0.0366884	0.164345	Notsignificant
HOXA9	642.429	0.0666907	0.122099	0.546201	0.584928	0.853155	Notsignificant
EDN1	113.726	0.648523	0.269042	2.41049	0.015931	0.086757	Notsignificant
MLLT10	619.35	-0.138355	0.122999	-1.12485	0.260653	0.597536	Notsignificant
ZCWPW1	85.3315	0.028826	0.307262	0.0938157	0.925256	0.981631	Notsignificant
ITM2A	213.87	0.275335	0.195741	1.40663	0.159538	0.455936	Notsignificant
NRDC	3118.05	0.0557983	0.0617503	0.903612	0.366201	0.707927	Notsignificant
VDAC3	1937.99	0.206328	0.0788354	2.61721	0.00886527	0.0543106	Notsignificant
PCM1	1831.85	0.231827	0.0786356	2.94811	0.00319719	0.0232765	Notsignificant
TNRC6C	162.737	-0.0372988	0.224885	-0.165857	0.868269	0.967051	Notsignificant
CBFA2T2	566.639	-0.0185421	0.128161	-0.144678	0.884965	0.970097	Notsignificant
ITCH	1243.59	-0.0087621	0.0925507	-0.0946735	0.924574	0.981631	Notsignificant
PKD2L2	5.02777	-0.444461	1.24094	-0.358165	0.72022	NA	Notsignificant
TP53INP2	1103.16	-0.265428	0.0926295	-2.86548	0.00416379	0.0292928	Notsignificant
SDF4	6183.4	0.0418091	0.0507186	0.824334	0.40975	0.741269	Notsignificant
MYH7B	26.801	0.622022	0.547325	1.13648	0.255757	0.593201	Notsignificant
TP73	2.72788	0.133225	1.70985	0.0779163	0.937895	NA	Notsignificant
TOLLIP	1385.23	-0.12149	0.0868725	-1.39849	0.161965	0.460499	Notsignificant
UBE2D4	241.684	0.0698428	0.195351	0.357525	0.720699	0.916074	Notsignificant
RUNX1T1	56.5334	0.86574	0.380899	2.27289	0.023033	0.115808	Notsignificant
THOC1	344.526	0.0951612	0.156802	0.60689	0.543924	0.835269	Notsignificant
FKBP7	782.208	0.410515	0.114389	3.58877	0.000332241	0.00324476	Notsignificant
OSBPL6	97.7437	-0.0114002	0.289094	-0.0394341	0.968544	0.993097	Notsignificant
XRCC5	6282.48	0.164892	0.0507615	3.24836	0.00116073	0.00977329	Notsignificant
LXN	666.515	-0.0968402	0.115457	-0.838752	0.401608	0.736444	Notsignificant
SP140	1.53277	-0.135353	2.35972	-0.05736	0.954258	NA	Notsignificant
MKNK1	491.202	0.0141888	0.132362	0.107197	0.914633	0.978424	Notsignificant
TNS1	3410.37	0.0733118	0.066184	1.1077	0.267992	0.605598	Notsignificant
REXO1	469.061	0.0685428	0.137613	0.498084	0.618425	0.872417	Notsignificant
SAR1A	3016.4	-0.0662922	0.0629601	-1.05292	0.292376	0.635123	Notsignificant
CDC14A	61.0681	0.0709746	0.362399	0.195847	0.84473	0.959936	Notsignificant
RAPGEF3	296.598	0.273149	0.167965	1.62622	0.103902	0.345182	Notsignificant
SENP1	402.746	0.39458	0.150266	2.62587	0.0086428	0.0531737	Notsignificant
CIC	2315.18	0.0847488	0.0694027	1.22112	0.222041	0.551807	Notsignificant
LIPE	46.6098	-0.148652	0.414071	-0.359001	0.719594	0.915714	Notsignificant
FDFT1	2144.17	-0.117073	0.0713537	-1.64074	0.100852	0.338873	Notsignificant
PAFAH1B3	244.359	0.289932	0.187831	1.54358	0.12269	0.384633	Notsignificant
OPHN1	230.151	0.395584	0.191069	2.07037	0.0384174	0.169978	Notsignificant
PLXDC2	118.073	2.24251	0.290456	7.72066	1.15729e-14	4.83548e-13	Upregulated
CARMIL1	499.78	0.283756	0.132651	2.13911	0.0324266	0.149626	Notsignificant
PGM1	1661.23	-0.0892714	0.0787618	-1.13344	0.257031	0.594148	Notsignificant
DDX1	2752.97	-0.0227316	0.0649218	-0.350138	0.726235	0.918163	Notsignificant
DNM2	3589.2	0.0305594	0.059374	0.514694	0.606767	0.867122	Notsignificant
EPB41L2	3865.13	0.0643869	0.0603587	1.06674	0.28609	0.628083	Notsignificant
RIMS1	61.9979	-1.16518	0.371034	-3.14036	0.00168739	0.0134832	Downregulated
LAMC2	213.491	2.21231	0.227028	9.74466	1.94421e-22	1.41544e-20	Upregulated
STX7	2065.64	-0.205453	0.0721839	-2.84624	0.0044239	0.0308362	Notsignificant
KEAP1	1812.51	0.154893	0.0807725	1.91765	0.0551558	0.224027	Notsignificant
DDX43	47.3553	-1.23519	0.419862	-2.9419	0.00326208	0.0236772	Downregulated
PTPRH	63.1803	-0.458165	0.358916	-1.27652	0.201771	0.523869	Notsignificant
SLC35C2	798.087	-0.0314704	0.108535	-0.289955	0.771851	0.934834	Notsignificant
CRYBG3	174.142	0.207863	0.223568	0.929753	0.352499	0.69677	Notsignificant
RFX3	115.318	0.424392	0.268549	1.58031	0.114035	0.36791	Notsignificant
RIF1	948.551	0.0431121	0.100523	0.428879	0.668011	0.89224	Notsignificant
RAB21	1466.5	-0.182654	0.0829171	-2.20285	0.0276056	0.132721	Notsignificant
SLC4A4	116.893	0.439829	0.26481	1.66092	0.0967291	0.330931	Notsignificant
SMARCA2	1835.19	0.0498791	0.0792353	0.629506	0.529018	0.826286	Notsignificant
SESN1	490.192	0.0837194	0.132934	0.629784	0.528836	0.826181	Notsignificant
MID2	33.4701	-0.451467	0.493978	-0.913942	0.360747	0.703201	Notsignificant
COL5A3	30.0162	-0.31028	0.515024	-0.602458	0.546869	0.836683	Notsignificant
SRCAP	2059.98	0.131415	0.0749763	1.75276	0.0796436	0.290428	Notsignificant
PUM3	538.334	0.0944983	0.126374	0.747766	0.454601	0.774779	Notsignificant
CPB2	0.499866	-0.202854	4.11821	-0.0492578	0.960714	NA	Notsignificant
CNOT4	498.094	-0.177994	0.134212	-1.32622	0.184768	0.499216	Notsignificant
PSEN1	1340.15	-0.153677	0.0860212	-1.7865	0.0740183	0.275836	Notsignificant
CPOX	696.391	-0.0528923	0.112612	-0.469686	0.638579	0.881429	Notsignificant
CLDND1	496.492	-0.179433	0.133279	-1.34629	0.178208	0.491179	Notsignificant
MOK	220.392	-0.104665	0.193859	-0.539899	0.589266	0.855648	Notsignificant
HSP90AA1	15649.5	0.0580725	0.0421846	1.37663	0.168627	0.472911	Notsignificant
RGS7	28.1005	2.19848	0.588382	3.73648	0.000186611	0.00195636	Upregulated
DLGAP4	3908.51	-0.211735	0.0575488	-3.67923	0.000233943	0.00238156	Notsignificant
ELMO1	23.5743	2.19618	0.637331	3.4459	0.000569161	0.00520918	Upregulated
CROCCP3	91.9903	0.187511	0.295825	0.633857	0.526174	0.824345	Notsignificant
GTF2IRD1	30.4286	2.1791	0.675337	3.22669	0.00125233	0.0103988	Upregulated
AP4E1	461.891	-0.0265978	0.144153	-0.184511	0.853613	0.96198	Notsignificant
RSBN1	250.001	0.0940885	0.186355	0.504887	0.613638	0.870319	Notsignificant
ENSG00000248596	56.5522	2.13133	0.420148	5.07281	3.9198e-07	6.87395e-06	Upregulated
CXCL2	16.3396	1.2857	0.718358	1.78978	0.0734892	0.274315	Notsignificant
AFP	19.7437	1.35446	0.657906	2.05875	0.0395181	0.173358	Notsignificant
TCF7	1687.72	0.330981	0.081669	4.05272	5.06257e-05	0.00060212	Notsignificant
OSTM1	1161.84	-0.18384	0.0957261	-1.92047	0.054798	0.222888	Notsignificant
IMPG2	20.5623	-0.431033	0.635965	-0.677762	0.497923	0.807827	Notsignificant
PCNP	3006.27	-0.0746225	0.0634748	-1.17562	0.239746	0.574743	Notsignificant
EXD2	726.443	-0.254406	0.116289	-2.1877	0.0286912	0.136451	Notsignificant
ARG2	8.5044	0.0164533	0.965593	0.0170396	0.986405	NA	Notsignificant
MEF2C	298.624	-0.092004	0.176442	-0.521441	0.60206	0.865101	Notsignificant
PTPRC	11.0198	-0.0498113	0.877951	-0.0567358	0.954756	0.990787	Notsignificant
PKP1	1103.82	-0.341588	0.0933047	-3.66099	0.000251241	0.00253616	Notsignificant
UBA5	907.351	-0.23821	0.104918	-2.27045	0.0231804	0.116467	Notsignificant
STK17B	1763.05	-0.0377209	0.0779755	-0.483753	0.628561	0.876252	Notsignificant
CDC14B	568.53	-0.183617	0.128742	-1.42624	0.153798	0.446106	Notsignificant
ZNF510	238.291	0.137497	0.186515	0.737193	0.461005	0.779235	Notsignificant
ZNF506	125.937	0.344244	0.256658	1.34126	0.179837	0.493295	Notsignificant
JMJD4	116.467	0.343293	0.26749	1.28339	0.199357	0.521074	Notsignificant
DUSP12	324.125	0.0555792	0.168464	0.329916	0.741463	0.923705	Notsignificant
AACS	559.647	0.107805	0.128312	0.840176	0.40081	0.735586	Notsignificant
DELE1	1280.63	-0.150895	0.0890409	-1.69467	0.0901375	0.31564	Notsignificant
ADAM28	50.6773	2.12151	0.435707	4.86911	1.12103e-06	1.81366e-05	Upregulated
PCDHGA2	140.915	-0.816276	0.243926	-3.3464	0.00081867	0.00712628	Downregulated
IFT25	311.471	0.288809	0.178726	1.61593	0.106109	0.350656	Notsignificant
PHLPP1	413.341	-0.240694	0.144212	-1.66902	0.0951128	0.32722	Notsignificant
ATP8B1	2347.24	-0.070817	0.0699836	-1.01191	0.311582	0.656357	Notsignificant
SMARCD3	410.333	-0.271349	0.156862	-1.72986	0.0836556	0.300347	Notsignificant
WDR70	571.952	0.146941	0.124114	1.18392	0.236445	0.571033	Notsignificant
MPP4	428.357	-0.735512	0.148359	-4.95764	7.13544e-07	1.18499e-05	Downregulated
STRADB	725.579	-0.111527	0.110244	-1.01163	0.311713	0.65648	Notsignificant
BZW1	6881.32	-0.104237	0.0529706	-1.96784	0.0490869	0.205455	Notsignificant
C1QTNF3	45.9383	0.233892	0.419468	0.557591	0.577124	0.849249	Notsignificant
ME2	931.123	-0.0157275	0.101241	-0.155347	0.876547	0.969452	Notsignificant
C5orf22	375.927	-0.181494	0.150141	-1.20882	0.226731	0.558048	Notsignificant
CCNT2	654.928	-0.0231333	0.115745	-0.199865	0.841587	0.958899	Notsignificant
FAM135A	278.753	0.14744	0.183163	0.804967	0.420838	0.75079	Notsignificant
SLC37A1	29.3444	2.09525	0.575712	3.63941	0.00027326	0.00273165	Upregulated
COBLL1	276.35	0.355899	0.177457	2.00555	0.0449039	0.191584	Notsignificant
DLG3	594.552	0.248681	0.122236	2.03444	0.0419076	0.18152	Notsignificant
KCNK2	1619.01	-0.431793	0.0789541	-5.46891	4.52816e-08	9.15476e-07	Notsignificant
SERTAD4	336.333	-0.978889	0.162008	-6.04223	1.51997e-09	3.81051e-08	Downregulated
TRAF5	259.874	0.0432816	0.180069	0.24036	0.810051	0.947449	Notsignificant
MRPL22	378.683	0.148864	0.151016	0.985748	0.324257	0.66831	Notsignificant
GEMIN5	579.798	0.14616	0.125245	1.16699	0.243213	0.578738	Notsignificant
NFE2L1	13075.2	0.0139604	0.0454788	0.306965	0.75887	0.929248	Notsignificant
GSK3B	1650.54	-0.123017	0.0788042	-1.56104	0.118514	0.376317	Notsignificant
ITGB5	9482.93	-0.227016	0.0497945	-4.55906	5.13836e-06	7.45916e-05	Notsignificant
ERC1	2286.11	-0.0794277	0.0687596	-1.15515	0.248029	0.584206	Notsignificant
XPO1	5636.79	0.050785	0.053977	0.940865	0.346774	0.689673	Notsignificant
RNF13	966.331	0.0811706	0.0991478	0.818683	0.412967	0.744208	Notsignificant
PALB2	207.078	0.0771457	0.202327	0.381293	0.702986	0.908366	Notsignificant
DOP1A	492.959	-0.157522	0.134455	-1.17156	0.241376	0.576362	Notsignificant
LYRM2	895.795	0.00988008	0.102863	0.0960508	0.92348	0.981274	Notsignificant
BCKDHB	433.313	0.248993	0.140094	1.77733	0.0755134	0.279755	Notsignificant
KAT6A	927.43	0.0448743	0.101636	0.441522	0.658835	0.889613	Notsignificant
TUT7	845.472	-0.0604263	0.103165	-0.585727	0.558059	0.841515	Notsignificant
ULK2	615.126	-0.0762715	0.120422	-0.633369	0.526492	0.824485	Notsignificant
TNPO1	6620.3	0.113899	0.0506968	2.24666	0.0246617	0.121871	Notsignificant
PLOD1	9568.92	-0.0122227	0.0467039	-0.261706	0.793548	0.941115	Notsignificant
P2RX5	19.1139	0.165034	0.653856	0.2524	0.800732	0.943019	Notsignificant
ITGAE	350.065	-0.221678	0.170084	-1.30335	0.192457	0.510257	Notsignificant
DIS3	920.339	-0.0363058	0.107943	-0.336342	0.736613	0.92188	Notsignificant
PIBF1	258.289	-0.0407297	0.187129	-0.217655	0.827698	0.954828	Notsignificant
TDRD3	277.122	0.190941	0.174811	1.09227	0.274713	0.615	Notsignificant
NUFIP1	152.796	-0.0432558	0.240579	-0.179799	0.857311	0.962958	Notsignificant
PDS5B	897.22	0.155409	0.100601	1.5448	0.122394	0.383963	Notsignificant
OXCT1	1239.22	0.0509047	0.0901045	0.564952	0.572106	0.847108	Notsignificant
RRAGB	372.396	-0.336988	0.152335	-2.21214	0.0269567	0.130396	Notsignificant
CYLD	1728.07	-0.418554	0.076644	-5.46102	4.73403e-08	9.53086e-07	Notsignificant
SLC27A5	68.0394	0.141969	0.352766	0.402444	0.687358	0.900915	Notsignificant
ZNF324	200.271	0.104731	0.202072	0.518287	0.604258	0.866072	Notsignificant
ZNF671	84.4587	-0.377056	0.324607	-1.16158	0.245407	0.581096	Notsignificant
ZNF416	77.1036	-0.186017	0.329908	-0.563845	0.572859	0.847188	Notsignificant
ZNF586	90.7307	0.174325	0.306525	0.568713	0.569551	0.846191	Notsignificant
ZNF446	170.26	0.199523	0.222818	0.895453	0.370545	0.711018	Notsignificant
ZNF264	97.817	0.0762801	0.290356	0.262712	0.792772	0.941086	Notsignificant
RPS5	6107.37	0.0992673	0.0623331	1.59253	0.111266	0.361726	Notsignificant
FAT1	20814.6	-0.120815	0.0464235	-2.60245	0.00925594	0.0562497	Notsignificant
CHMP2B	1029.11	-0.124472	0.0968509	-1.28519	0.198725	0.520083	Notsignificant
SMAP2	4167.46	-0.0589526	0.0580635	-1.01531	0.309957	0.654369	Notsignificant
PPIE	726.496	0.132676	0.111332	1.19171	0.233376	0.567113	Notsignificant
ZMPSTE24	2340.84	-0.295583	0.0729167	-4.05371	5.04113e-05	0.000600065	Notsignificant
STARD7	2330.49	-0.174284	0.0698005	-2.49689	0.0125288	0.0713561	Notsignificant
NOA1	461.665	0.0509216	0.138909	0.366582	0.713931	0.913424	Notsignificant
REST	927.084	0.0207701	0.100161	0.207367	0.835724	0.956943	Notsignificant
SSH1	3080.14	-0.257603	0.0643357	-4.00404	6.22709e-05	0.000724239	Notsignificant
GSTP1	4740.95	-0.137972	0.0551004	-2.50401	0.0122796	0.070242	Notsignificant
APLP2	29947.1	-0.436774	0.0390348	-11.1893	4.59806e-29	5.21898e-27	Notsignificant
FAM234B	108.981	0.221808	0.281329	0.788428	0.430446	0.757802	Notsignificant
SLCO1A2	27.7974	-2.89159	0.621777	-4.65052	3.31093e-06	4.96639e-05	Downregulated
WBP11	1180.33	0.131977	0.0894601	1.47526	0.140142	0.420077	Notsignificant
EIF3I	4353.05	0.070453	0.056792	1.24054	0.214774	0.540821	Notsignificant
NKAIN1	3.72781	0.0540757	1.455	0.0371655	0.970353	NA	Notsignificant
COL16A1	1897.37	0.139262	0.0737989	1.88704	0.0591549	0.235339	Notsignificant
TXLNA	2580.71	-0.15561	0.066636	-2.33523	0.0195316	0.101313	Notsignificant
NCOA1	490.022	-0.174606	0.131964	-1.32314	0.18579	0.500779	Notsignificant
AGBL5	568.518	0.173826	0.127702	1.36118	0.173455	0.482602	Notsignificant
EFR3B	133.579	-0.121339	0.258368	-0.469635	0.638616	0.881429	Notsignificant
KIF3C	1283.39	-0.233332	0.0899734	-2.59334	0.00950478	0.0575195	Notsignificant
RAB10	3895.05	-0.175315	0.0592219	-2.96031	0.00307329	0.0224995	Notsignificant
GCKR	37.6711	-1.27377	0.4791	-2.65866	0.00784514	0.0493186	Downregulated
HADHA	6159.13	-0.00683376	0.052624	-0.12986	0.896677	0.974267	Notsignificant
MAPRE3	821.996	-0.421628	0.113281	-3.72197	0.000197678	0.00205742	Notsignificant
CAD	1804.38	0.299612	0.0768508	3.89862	9.67413e-05	0.00108103	Notsignificant
CD59	47031.9	-0.178233	0.0427628	-4.16795	3.07349e-05	0.000382925	Notsignificant
CD82	1472.07	-0.270057	0.0842519	-3.20536	0.00134896	0.0110799	Notsignificant
BCORL1	357.598	-0.176995	0.15349	-1.15314	0.248853	0.585263	Notsignificant
ATRX	89.3527	0.380159	0.333854	1.1387	0.254829	0.592096	Notsignificant
MYNN	269.489	-0.0677559	0.174984	-0.387211	0.6986	0.905869	Notsignificant
MECOM	87.8074	-0.00143676	0.307551	-0.00467163	0.996273	0.998796	Notsignificant
SCAMP1	1353.95	-0.28327	0.0845702	-3.34952	0.000809519	0.00706369	Notsignificant
PREP	994.41	-0.118747	0.096673	-1.22834	0.219321	0.547592	Notsignificant
HACE1	424.983	0.0486727	0.142457	0.341667	0.732602	0.921586	Notsignificant
SEH1L	757.357	0.101563	0.110714	0.917352	0.358958	0.702252	Notsignificant
WDR47	749.412	-0.457844	0.110341	-4.14934	3.33442e-05	0.000411874	Notsignificant
WDFY1	1631.67	-0.134064	0.0795283	-1.68573	0.0918469	0.319878	Notsignificant
OVGP1	32.9069	-0.786382	0.501442	-1.56824	0.116825	0.373456	Notsignificant
SLC25A24	1360.2	0.0819288	0.0865958	0.946106	0.344095	0.687569	Notsignificant
MAP3K4	536.344	0.218596	0.128452	1.70178	0.088797	0.312197	Notsignificant
PILRA	3.68323	0.429123	1.45299	0.295338	0.767736	NA	Notsignificant
ZNF213	348.284	0.00407272	0.15575	0.0261491	0.979138	0.996208	Notsignificant
AKR1B1	3650.55	0.150307	0.0595756	2.52296	0.0116372	0.0674778	Notsignificant
CPNE3	4125.26	-0.186738	0.0594832	-3.13934	0.0016933	0.0135155	Notsignificant
RRN3	1194.12	-0.117886	0.0938456	-1.25617	0.209055	0.533556	Notsignificant
CTTN	9351.04	-0.080183	0.0465926	-1.72094	0.0852618	0.303511	Notsignificant
WNT11	22.9485	0.310486	0.59202	0.524452	0.599964	0.863813	Notsignificant
MTIF2	576.949	0.385035	0.124159	3.10114	0.0019278	0.0150701	Notsignificant
DDHD2	1054.4	-0.128811	0.0935513	-1.37691	0.168541	0.472911	Notsignificant
TTC39A	44.6325	0.64822	0.429093	1.51068	0.130871	0.401888	Notsignificant
EPS15	1230.3	-0.0254399	0.0881018	-0.288755	0.772769	0.935136	Notsignificant
FRZB	45.3067	2.08654	0.492371	4.23774	2.25786e-05	0.000288282	Upregulated
MGST2	46.7536	0.768585	0.450888	1.7046	0.0882685	0.311098	Notsignificant
CHERP	601.101	0.0111888	0.120919	0.0925316	0.926276	0.981856	Notsignificant
ATG16L1	604.805	-0.106855	0.121166	-0.881895	0.377833	0.716692	Notsignificant
USP40	1292.05	0.0546622	0.0863658	0.632914	0.52679	0.82462	Notsignificant
POMGNT1	3650.78	-0.22279	0.0587857	-3.78987	0.000150728	0.00161063	Notsignificant
RAD54L	155.757	0.606992	0.229665	2.64294	0.00821895	0.0510181	Notsignificant
MAST2	1899.02	-0.0358555	0.0750074	-0.478026	0.632631	0.878215	Notsignificant
DNAJA1	4004.17	-0.0414359	0.0599767	-0.690865	0.48965	0.802495	Notsignificant
B4GALT1	5097.89	-0.0697363	0.0542951	-1.28439	0.199004	0.520437	Notsignificant
CHMP5	1723.19	-0.116207	0.0770688	-1.50783	0.131598	0.403528	Notsignificant
NFX1	1045.77	0.0475682	0.0954056	0.498589	0.618069	0.872307	Notsignificant
DIMT1	773.406	-0.131224	0.107526	-1.22039	0.222318	0.552062	Notsignificant
IPO11	440.037	0.214208	0.139397	1.53667	0.124374	0.388135	Notsignificant
EIF2AK1	3198.68	0.0318226	0.0628399	0.506408	0.61257	0.869755	Notsignificant
RERG	89.3667	2.08595	0.370259	5.63376	1.76319e-08	3.81627e-07	Upregulated
SEPHS1	829.667	0.254744	0.104462	2.43864	0.0147428	0.0812381	Notsignificant
MRPL28	1186.34	0.0171104	0.0992908	0.172326	0.863181	0.964857	Notsignificant
ITPKC	438.208	0.130157	0.143817	0.905019	0.365455	0.707214	Notsignificant
RBM22	723.251	0.0352565	0.110521	0.319002	0.749725	0.925915	Notsignificant
TMED2	5066.45	-0.0091872	0.0544935	-0.168593	0.866117	0.966098	Notsignificant
ERO1B	115.712	-0.359188	0.266519	-1.3477	0.177756	0.490495	Notsignificant
ZFAND6	1838.21	-0.321948	0.0762153	-4.22419	2.39804e-05	0.000304562	Notsignificant
TXLNG	253.664	-0.0257295	0.180205	-0.142779	0.886465	0.970506	Notsignificant
LAT2	1.76071	0.303398	2.23748	0.135598	0.892139	NA	Notsignificant
HUWE1	684.098	-0.680255	0.413678	-1.64441	0.100092	0.337671	Notsignificant
ZW10	472.966	0.206636	0.135519	1.52478	0.127315	0.394421	Notsignificant
ACOX3	514.785	0.230735	0.131087	1.76017	0.0783789	0.287562	Notsignificant
MTMR2	1026.65	0.122349	0.0975962	1.25363	0.209977	0.534114	Notsignificant
PPP1R15A	1814.55	-0.0338443	0.0755464	-0.447994	0.654158	0.88775	Notsignificant
HSD17B14	86.4083	-0.553995	0.309761	-1.78846	0.0737019	0.274951	Notsignificant
TRIP6	4928.16	0.0758173	0.0566691	1.33789	0.180931	0.49443	Notsignificant
FTL	25779.4	-0.0239561	0.0463307	-0.517067	0.605109	0.866115	Notsignificant
SRRT	2476.54	0.200353	0.0677544	2.95705	0.00310594	0.0226809	Notsignificant
BAX	1856.11	0.322224	0.0866731	3.71769	0.00020105	0.002088	Notsignificant
NLK	281.55	0.209033	0.177172	1.17983	0.238067	0.572911	Notsignificant
PIGS	2077.59	0.133269	0.0735175	1.81275	0.0698705	0.265258	Notsignificant
ADAMTS2	800.709	-0.261189	0.108282	-2.41211	0.0158604	0.086405	Notsignificant
ATXN7L3	1974	-0.00595944	0.0756314	-0.0787957	0.937195	0.98558	Notsignificant
PGS1	493.597	0.0271283	0.135444	0.200292	0.841253	0.958899	Notsignificant
PSMC5	2528.66	0.0516443	0.0665225	0.776344	0.437546	0.763955	Notsignificant
UIMC1	448.656	0.143954	0.139057	1.03521	0.30057	0.64461	Notsignificant
MMP2	7201.07	-0.765439	0.0492191	-15.5517	1.5501e-54	5.44992e-52	Downregulated
LPCAT2	230.638	-1.059	0.196839	-5.38006	7.44626e-08	1.44271e-06	Downregulated
GNAO1	8.51542	-0.178173	0.973533	-0.183017	0.854785	NA	Notsignificant
OGFOD1	1120.28	-0.21457	0.0912922	-2.35037	0.0187548	0.0983806	Notsignificant
SH3BP2	2081.24	0.0475707	0.0711511	0.668587	0.503759	0.810818	Notsignificant
NOP14	818.86	-0.0119205	0.105849	-0.112618	0.910333	0.977828	Notsignificant
ADD1	6675.26	0.0291556	0.0495213	0.588748	0.55603	0.840464	Notsignificant
L2HGDH	96.5706	0.231718	0.298566	0.776104	0.437687	0.763955	Notsignificant
EN1	17.7281	2.06798	0.731987	2.82516	0.00472563	0.0325621	Upregulated
RTRAF	1541.05	0.00409704	0.0830605	0.049326	0.96066	0.992013	Notsignificant
NID2	994.099	-0.313892	0.0995823	-3.15209	0.00162109	0.0130184	Notsignificant
GMCL1	378.767	0.144866	0.149698	0.967723	0.333183	0.675789	Notsignificant
SF3B2	4198.99	0.1125	0.0589778	1.9075	0.0564553	0.227574	Notsignificant
KLHL42	674.513	-0.138385	0.117245	-1.18031	0.237877	0.572774	Notsignificant
GNAS	17222.2	0.0408408	0.0475538	0.858835	0.390432	0.728742	Notsignificant
DNM1L	1762.53	-0.0461874	0.078413	-0.589027	0.555843	0.840464	Notsignificant
PTHLH	18.978	-0.230886	0.648917	-0.355802	0.721989	0.916473	Notsignificant
ERGIC2	931.323	0.0394008	0.100766	0.391014	0.695787	0.905132	Notsignificant
TFAP2C	15.3211	0.206066	0.721471	0.28562	0.775169	0.935532	Notsignificant
OSR2	1196.14	2.06714	0.104332	19.8131	2.29431e-87	1.94544e-84	Upregulated
CASS4	1.5002	-0.0872377	2.55157	-0.0341898	0.972726	NA	Notsignificant
PIR	146.257	0.344752	0.236737	1.45627	0.145319	0.429749	Notsignificant
AAMDC	207.687	0.0390329	0.200588	0.194593	0.845712	0.96029	Notsignificant
RFX2	191.721	0.191633	0.208326	0.919872	0.357639	0.701125	Notsignificant
METTL2A	266.192	-0.157122	0.175792	-0.893794	0.371432	0.711427	Notsignificant
SULT2B1	1.21139	0.441569	2.59863	0.169924	0.86507	NA	Notsignificant
ALG6	177.613	0.300247	0.214458	1.40003	0.161505	0.459371	Notsignificant
PTPN4	345.801	-0.198789	0.156778	-1.26796	0.204811	0.528622	Notsignificant
DDX18	957.616	0.188636	0.0984145	1.91675	0.0552691	0.224234	Notsignificant
KHSRP	2643.06	0.316274	0.0678641	4.66041	3.15583e-06	4.75353e-05	Notsignificant
GNA11	2964.99	0.0836494	0.0631232	1.32518	0.185113	0.4997	Notsignificant
ASAP3	836.413	0.313958	0.110862	2.83198	0.00462612	0.0319835	Notsignificant
EDEM2	887.027	0.127392	0.104857	1.21491	0.224401	0.554463	Notsignificant
DNMT3B	68.2538	0.567576	0.348166	1.63019	0.103062	0.343341	Notsignificant
ZBED2	71.0715	2.03177	0.366822	5.53885	3.0447e-08	6.29689e-07	Upregulated
FER1L4	228.902	-0.244754	0.200877	-1.21843	0.22306	0.553221	Notsignificant
PDRG1	402.413	-0.31606	0.145092	-2.17834	0.029381	0.138634	Notsignificant
EPB41L1	1092.89	-0.524833	0.0963856	-5.44514	5.17654e-08	1.03639e-06	Downregulated
DOCK9	446.141	-0.133339	0.139796	-0.953811	0.340179	0.68325	Notsignificant
ANKRD10	937.09	-0.121139	0.0994351	-1.21827	0.223122	0.553221	Notsignificant
TGDS	163.058	-0.104792	0.227181	-0.461268	0.644606	0.884531	Notsignificant
DOCK3	78.7107	-1.43357	0.33724	-4.2509	2.12909e-05	0.000273537	Downregulated
C3orf18	595.287	-0.170019	0.130889	-1.29895	0.19396	0.512452	Notsignificant
COQ9	781.27	-0.104313	0.107942	-0.966377	0.333855	0.676677	Notsignificant
TMEM40	0.483585	-0.163567	4.16761	-0.0392472	0.968693	NA	Notsignificant
KIF9	61.63	-0.128379	0.359275	-0.357328	0.720847	0.916074	Notsignificant
CRLS1	610.203	0.00524283	0.126778	0.0413545	0.967013	0.993059	Notsignificant
PPP1R13B	104.731	0.513979	0.285475	1.80043	0.0717921	0.270204	Notsignificant
ATRN	2076.22	-0.0638009	0.074205	-0.859792	0.389903	0.728194	Notsignificant
SLC6A8	77.3063	2.01656	0.371359	5.43022	5.62851e-08	1.12065e-06	Upregulated
FKBP1A	6665.89	-0.138267	0.0504743	-2.73935	0.00615609	0.0406319	Notsignificant
NSFL1C	1613.62	-0.021023	0.088654	-0.237135	0.812552	0.947747	Notsignificant
SLC4A11	524.498	0.207352	0.128048	1.61933	0.105377	0.348716	Notsignificant
DNAAF9	664.284	-0.0954612	0.114757	-0.831854	0.405491	0.739424	Notsignificant
ZNF343	132.2	0.0898884	0.247642	0.362977	0.716622	0.914386	Notsignificant
EBF4	1.74402	0.243025	2.07194	0.117294	0.906627	NA	Notsignificant
CPXM1	0.516349	-0.158384	4.07066	-0.0389086	0.968963	NA	Notsignificant
MAVS	1401.64	0.0846935	0.0892194	0.949272	0.342482	0.685688	Notsignificant
LZTS3	213.709	-0.28267	0.199154	-1.41935	0.155796	0.449071	Notsignificant
XRN2	2179.01	0.0153858	0.0708058	0.217296	0.827978	0.954828	Notsignificant
KIZ	211.422	0.0218032	0.200285	0.108861	0.913313	0.978424	Notsignificant
DYNLL1	5309.77	-0.0824551	0.0631805	-1.30507	0.191868	0.509577	Notsignificant
SNX5	1517.63	0.172982	0.0821922	2.1046	0.0353258	0.159631	Notsignificant
RPL6	11383.5	0.118811	0.0458101	2.59356	0.00949879	0.0575074	Notsignificant
MAPKAPK5	382.611	-0.0484343	0.148426	-0.326318	0.744183	0.924228	Notsignificant
SLC10A3	42.1598	2.00761	0.575147	3.49061	0.000481922	0.00451391	Upregulated
ESF1	329.592	-0.027736	0.163483	-0.169657	0.86528	0.965503	Notsignificant
RBBP9	653.624	0.0524383	0.116199	0.451281	0.651787	0.886855	Notsignificant
ANAPC5	1388.6	-0.106426	0.0845174	-1.25922	0.207952	0.532175	Notsignificant
SLC23A2	956.176	-0.291343	0.0984335	-2.9598	0.00307843	0.0225256	Notsignificant
SLC8B1	308.491	0.463989	0.165284	2.80723	0.00499698	0.0340414	Notsignificant
TMEM230	2286.74	-0.222264	0.0696593	-3.19072	0.00141917	0.0115644	Notsignificant
DZANK1	52.1969	0.0730548	0.404181	0.180748	0.856566	0.962832	Notsignificant
KDM2B	15.046	0.125036	0.758141	0.164924	0.869004	0.96724	Notsignificant
TASP1	137.414	0.172574	0.242353	0.712076	0.476418	0.791489	Notsignificant
ISL2	27.7344	2.00284	0.57873	3.46075	0.000538675	0.00499036	Upregulated
GCN1	3534.65	0.0551791	0.0635023	0.868931	0.384885	0.722776	Notsignificant
RPLP0	23889	0.133426	0.0410794	3.24799	0.00116222	0.00977441	Notsignificant
PXN	5026.66	-0.0129964	0.0596813	-0.217763	0.827614	0.954828	Notsignificant
SIRT4	24.8887	0.298979	0.582572	0.513205	0.607808	0.867809	Notsignificant
KIF16B	403.131	-0.195038	0.146882	-1.32785	0.184227	0.498523	Notsignificant
TRMT6	348.453	0.0749581	0.15576	0.48124	0.630346	0.876813	Notsignificant
PEBP1	6332.12	-0.261567	0.0521414	-5.01648	5.26256e-07	8.92468e-06	Notsignificant
BRAP	494.278	-0.107318	0.133939	-0.801247	0.422989	0.751876	Notsignificant
ERP29	1833.8	0.0542386	0.0804052	0.674566	0.499951	0.808823	Notsignificant
FUS	4515.38	0.334619	0.0551368	6.06888	1.28803e-09	3.24032e-08	Notsignificant
IGBP1	774.17	0.0898682	0.110284	0.81488	0.415141	0.746167	Notsignificant
FXYD5	1922.72	0.157596	0.0845389	1.86419	0.0622954	0.243688	Notsignificant
ZNF302	498.452	-0.124561	0.1318	-0.945076	0.34462	0.688082	Notsignificant
GRAMD1A	938.712	0.103217	0.0993553	1.03887	0.298867	0.642625	Notsignificant
HEPH	2.9998	-0.161881	1.58671	-0.102023	0.918738	NA	Notsignificant
CDIP1	667.916	-0.201615	0.120792	-1.66911	0.0950946	0.32722	Notsignificant
CMTM1	17.4723	-0.340308	0.689525	-0.493539	0.621632	0.87354	Notsignificant
GANAB	13120.8	0.173272	0.0432577	4.00558	6.18642e-05	0.000720916	Notsignificant
GMIP	208.583	-0.123106	0.200331	-0.614511	0.538878	0.831861	Notsignificant
RBM41	193.05	0.0944579	0.205266	0.460172	0.645393	0.884684	Notsignificant
ARL9	43.4472	1.99608	0.468774	4.25809	2.06177e-05	0.000265598	Upregulated
LAG3	7.04392	-0.367806	1.0522	-0.349559	0.72667	NA	Notsignificant
MLF2	5156.14	0.0278927	0.054513	0.51167	0.608882	0.867959	Notsignificant
OTUB2	93.4282	-0.268985	0.295572	-0.910051	0.362795	0.704975	Notsignificant
DDX24	4028.88	-0.11138	0.057154	-1.94878	0.051322	0.212161	Notsignificant
ZBTB25	272.577	-0.0431887	0.175199	-0.246513	0.805286	0.945469	Notsignificant
NECAP1	1029.02	-0.259767	0.0950073	-2.73418	0.00625364	0.0411251	Notsignificant
ANKRD24	38.9816	-0.157429	0.453228	-0.34735	0.728328	0.918898	Notsignificant
DHX32	563.874	0.0479121	0.12675	0.378005	0.705427	0.909506	Notsignificant
RCOR1	926.877	0.175542	0.0991967	1.76964	0.0767875	0.282682	Notsignificant
GPATCH2L	889.789	-0.189166	0.105489	-1.79324	0.0729352	0.273223	Notsignificant
LTBP4	1547.43	0.116821	0.0825129	1.41579	0.156838	0.451254	Notsignificant
BLVRB	477.084	0.0110882	0.140476	0.0789332	0.937086	0.98556	Notsignificant
SLC9A1	1313.45	0.0985116	0.089725	1.09793	0.272236	0.61164	Notsignificant
SPTLC1	1594.98	0.103893	0.0798186	1.30162	0.193047	0.510831	Notsignificant
PAPOLA	2420.26	0.0789362	0.0676415	1.16698	0.243219	0.578738	Notsignificant
CCNK	1001.95	0.0290287	0.0979138	0.296472	0.766869	0.933808	Notsignificant
PCBP4	1301.84	-0.000917074	0.0877624	-0.0104495	0.991663	0.997963	Notsignificant
YPEL3	582.294	-0.0411929	0.122457	-0.336387	0.736579	0.92188	Notsignificant
MRPS33	457.314	0.218104	0.320798	0.679881	0.49658	0.807031	Notsignificant
NDUFB2	920.909	-0.114439	0.109043	-1.04948	0.293957	0.637203	Notsignificant
NUDC	2034.93	0.0454433	0.0719747	0.631378	0.527793	0.825447	Notsignificant
MAEA	3003.48	0.0226053	0.0647864	0.34892	0.727149	0.918343	Notsignificant
STRN4	1677.72	0.13454	0.0790349	1.70228	0.0887025	0.31213	Notsignificant
IRAK3	95.7906	0.320232	0.299539	1.06908	0.285032	0.627429	Notsignificant
LYZ	0.500068	-0.11905	4.1176	-0.0289125	0.976934	NA	Notsignificant
MUL1	1013	-0.0260669	0.096182	-0.271017	0.786378	0.93869	Notsignificant
TFAP4	46.5161	0.33428	0.413907	0.807619	0.41931	0.749161	Notsignificant
PDCD7	522.637	-0.0163121	0.128278	-0.127162	0.898812	0.974676	Notsignificant
SPG21	1391.08	0.119037	0.084275	1.41249	0.157807	0.452784	Notsignificant
FETUB	8.28788	-0.255167	0.974467	-0.261853	0.793435	NA	Notsignificant
DNAJB11	1447.42	0.0356009	0.0862498	0.412765	0.679779	0.897019	Notsignificant
ABI3	83.9932	1.98957	0.334989	5.93921	2.86394e-09	6.8921e-08	Upregulated
FLT3LG	8.504	1.40494e-05	0.966966	1.45294e-05	0.999988	NA	Notsignificant
RAB11FIP3	1190.07	0.0124816	0.0905294	0.137874	0.89034	0.971703	Notsignificant
GNPTG	978.455	-0.173148	0.101154	-1.71173	0.0869473	0.308023	Notsignificant
ZNF268	252.9	0.118941	0.182057	0.653317	0.513552	0.816949	Notsignificant
GOLGA3	3224.95	-0.063244	0.0621975	-1.01683	0.309237	0.653326	Notsignificant
PABPC4	3876.19	-0.0210812	0.0581248	-0.362689	0.716837	0.914452	Notsignificant
CERS4	0.483585	-0.163567	4.16761	-0.0392472	0.968693	NA	Notsignificant
MCOLN1	641.837	-0.255927	0.116688	-2.19326	0.0282886	0.135028	Notsignificant
USP48	1567.29	-0.023462	0.079476	-0.295209	0.767834	0.934048	Notsignificant
EFNB1	131.297	-0.0330805	0.249585	-0.132542	0.894555	0.973503	Notsignificant
PDPR	683.735	0.130731	0.114127	1.14549	0.252005	0.589594	Notsignificant
AARS1	3144.37	0.0161763	0.0615419	0.262849	0.792667	0.941086	Notsignificant
GLG1	5989.46	0.239696	0.0511292	4.68805	2.75827e-06	4.18091e-05	Notsignificant
ITGA8	121.988	1.98835	0.288223	6.89864	5.25018e-12	1.67808e-10	Upregulated
TNRC6A	1963.6	0.190076	0.0729287	2.60632	0.0091521	0.0557597	Notsignificant
PLEKHG2	631.127	0.330183	0.118782	2.77974	0.0054403	0.0365774	Notsignificant
NAT14	525.373	0.160365	0.128043	1.25243	0.210414	0.534737	Notsignificant
PITPNM2	465.807	-0.184402	0.141946	-1.2991	0.19391	0.512413	Notsignificant
EXOC1	1108.96	-0.0258143	0.0930063	-0.277554	0.781355	0.937273	Notsignificant
RBM27	623.79	0.0351822	0.120428	0.292142	0.770178	0.934612	Notsignificant
OSBPL8	1589.6	-0.138128	0.0837281	-1.64972	0.0990003	0.335944	Notsignificant
DTX2	213.175	0.343537	0.198179	1.73347	0.0830118	0.299266	Notsignificant
NLRC4	19.6651	-0.0640182	0.64343	-0.0994952	0.920745	0.98049	Notsignificant
PUS7	258.366	0.197394	0.180115	1.09593	0.273109	0.613063	Notsignificant
LAMB1	5176.4	-0.0304669	0.0533674	-0.57089	0.568074	0.845694	Notsignificant
SLC26A4	14.0439	-0.254716	0.756327	-0.33678	0.736283	0.92188	Notsignificant
DLD	2583.8	-0.161959	0.0681891	-2.37514	0.0175422	0.0934827	Notsignificant
WDR7	585.022	0.0163313	0.127194	0.128397	0.897835	0.974521	Notsignificant
TXNL1	1431.65	0.108565	0.0826747	1.31316	0.189128	0.505227	Notsignificant
ABCC6	66.6196	-0.0100615	0.347809	-0.0289281	0.976922	0.995429	Notsignificant
CMTM6	2217.64	-0.0598749	0.0755593	-0.792422	0.428114	0.756098	Notsignificant
ITGA6	3183.87	-0.0426492	0.0686858	-0.620931	0.534645	0.82999	Notsignificant
MAP3K20	1779.77	0.0634013	0.0764368	0.829461	0.406844	0.739474	Notsignificant
FH	1671.58	0.362854	0.0802251	4.52295	6.09837e-06	8.74707e-05	Notsignificant
SEL1L3	10.3213	-0.208444	0.918538	-0.22693	0.820478	0.951427	Notsignificant
TF	3.22734	0.0336053	1.56222	0.0215112	0.982838	NA	Notsignificant
CDV3	3327.88	0.0418922	0.0604867	0.692586	0.488569	0.801584	Notsignificant
MYO15A	32.1116	-0.484037	0.501064	-0.966019	0.334035	0.67685	Notsignificant
ALKBH5	2309.41	-0.0828091	0.0694736	-1.19195	0.23328	0.566977	Notsignificant
NLRP1	2715.54	-0.0587053	0.0668222	-0.878529	0.379657	0.718573	Notsignificant
PITPNM3	1062.56	-0.002752	0.0933149	-0.0294916	0.976473	0.995065	Notsignificant
SPAG7	1238.35	-0.146777	0.0955224	-1.53658	0.124397	0.388135	Notsignificant
ORC6	384.401	0.466531	0.149077	3.12947	0.00175122	0.0138986	Notsignificant
ZFHX4	816.275	0.0119887	0.104899	0.114288	0.909009	0.977415	Notsignificant
ZC3HC1	488.877	0.0797997	0.132555	0.602012	0.547166	0.83698	Notsignificant
ESR1	22.3587	0.163235	0.594985	0.274352	0.783814	0.937498	Notsignificant
RGS17	319.046	0.0595254	0.169512	0.351158	0.72547	0.918035	Notsignificant
ANGPT2	54.3398	-0.872097	0.398276	-2.18968	0.0285476	0.136004	Notsignificant
TMEM101	611.049	0.0118927	0.124718	0.0953573	0.924031	0.981631	Notsignificant
CCDC80	12660.9	0.0427184	0.0447098	0.955459	0.339346	0.682432	Notsignificant
PSME1	1830.94	0.123685	0.0810171	1.52665	0.126847	0.393649	Notsignificant
PPP2R3C	678.415	-0.116852	0.114619	-1.01948	0.307973	0.652367	Notsignificant
PRRX2	465.868	1.97554	0.146017	13.5295	1.04698e-41	2.12567e-39	Upregulated
SLC7A8	443.339	-0.426823	0.140148	-3.04552	0.00232277	0.0177251	Notsignificant
OSGEP	428.138	-0.14057	0.140375	-1.00139	0.31664	0.660833	Notsignificant
SLC22A17	238.034	-0.875822	0.191484	-4.57386	4.78818e-06	6.97893e-05	Downregulated
RNF31	382.031	-0.0502104	0.14828	-0.338618	0.734897	0.921808	Notsignificant
SCFD1	1413.86	-0.218486	0.0854613	-2.55655	0.0105716	0.0624545	Notsignificant
G2E3	438.316	0.193811	0.146843	1.31986	0.186882	0.502292	Notsignificant
HECTD1	5095.22	-0.227009	0.0538014	-4.2194	2.44958e-05	0.000310016	Notsignificant
HNRNPC	10434	0.180221	0.0485704	3.71052	0.000206837	0.00214038	Notsignificant
RPGRIP1	6.9763	0.252813	1.06332	0.237757	0.81207	NA	Notsignificant
SUPT16H	2862.23	0.152605	0.0646925	2.35893	0.0183278	0.0968458	Notsignificant
TOX4	1465.34	0.0853701	0.0831821	1.0263	0.304748	0.648484	Notsignificant
GEMIN2	103.818	0.436181	0.287287	1.51827	0.128946	0.397904	Notsignificant
TGM1	8.30922	-0.0714987	0.99376	-0.0719477	0.942644	NA	Notsignificant
TINF2	886.986	0.065672	0.103185	0.63645	0.524483	0.823016	Notsignificant
DAZL	0.516349	-0.158384	4.07066	-0.0389086	0.968963	NA	Notsignificant
SEMA6A	7.76687	-0.445212	1.00267	-0.444024	0.657025	NA	Notsignificant
TRPM7	1136.37	-0.148156	0.0916923	-1.61579	0.106139	0.350675	Notsignificant
TYRO3	587.605	0.0116502	0.123669	0.0942046	0.924947	0.981631	Notsignificant
TENT5B	37.1536	1.94981	0.499573	3.90295	9.50279e-05	0.00106353	Upregulated
CAPN3	12.3086	-0.112469	0.820561	-0.137063	0.890981	0.972163	Notsignificant
SNAP23	478.898	-0.165048	0.140479	-1.1749	0.240035	0.575051	Notsignificant
TBX15	384.405	-0.748504	0.149887	-4.9938	5.92033e-07	9.96981e-06	Downregulated
PHGDH	328.39	0.447955	0.162277	2.76044	0.00577238	0.0383275	Notsignificant
COL9A3	215.113	-1.06697	0.198167	-5.38422	7.27596e-08	1.41542e-06	Downregulated
EZR	4163.98	0.26496	0.0593891	4.46142	8.14178e-06	0.000114056	Notsignificant
MYL6	15292.7	0.0183138	0.0469216	0.390307	0.69631	0.905322	Notsignificant
AGO1	828.873	0.184477	0.104841	1.75959	0.0784775	0.287631	Notsignificant
LRAT	36.828	1.9468	0.527417	3.6912	0.000223196	0.00228832	Upregulated
RFFL	256.181	-0.0494982	0.182951	-0.270555	0.786734	0.938727	Notsignificant
UNC13D	19.3184	0.0343854	0.669243	0.0513795	0.959023	0.991505	Notsignificant
MFSD11	804.597	-0.0895938	0.117649	-0.761536	0.446337	0.770213	Notsignificant
DPYSL2	2625.19	-0.290124	0.0659635	-4.39824	1.09132e-05	0.000147851	Notsignificant
TGFB2	2259.7	0.0253064	0.072182	0.350592	0.725894	0.918035	Notsignificant
GPATCH2	257.525	-0.0126038	0.180331	-0.0698925	0.944279	0.98802	Notsignificant
NUP50	1711.27	0.0903429	0.0780379	1.15768	0.246995	0.582913	Notsignificant
NDN	85.6381	1.9224	0.337565	5.6949	1.23442e-08	2.74602e-07	Upregulated
COMT	3111.54	-0.100894	0.0624799	-1.61482	0.10635	0.351131	Notsignificant
ADA2	50.2196	-0.525884	0.406591	-1.2934	0.195873	0.515898	Notsignificant
ENSG00000093100	14.5306	0.582362	0.742271	0.784568	0.432707	0.759741	Notsignificant
ECHDC1	1245.63	-0.0353673	0.0887963	-0.398296	0.690412	0.902271	Notsignificant
LRRFIP2	1728.46	-0.139314	0.0817126	-1.70493	0.088208	0.311027	Notsignificant
SEC22C	1401.54	-0.0183131	0.084004	-0.218003	0.827427	0.954828	Notsignificant
XYLB	88.4098	-0.296104	0.305473	-0.96933	0.33238	0.674921	Notsignificant
HDAC6	32.111	-1.5687	1.19542	-1.31226	0.189434	0.505777	Notsignificant
SLC6A4	26.4013	1.9192	0.606931	3.16214	0.00156617	0.0126336	Upregulated
UPRT	255.268	-0.227577	0.179399	-1.26855	0.204601	0.528328	Notsignificant
CDC23	585.182	0.295926	0.122826	2.40932	0.0159823	0.0869642	Notsignificant
AAAS	1128	-0.058526	0.0950816	-0.615534	0.538202	0.83147	Notsignificant
CBX5	3203.42	0.157871	0.0623262	2.53298	0.0113097	0.0658972	Notsignificant
SUCO	755.016	0.0256159	0.108329	0.236464	0.813073	0.948026	Notsignificant
MSH2	692.667	0.336835	0.113233	2.97471	0.0029327	0.0215578	Notsignificant
MAP3K1	54.5525	0.101247	0.384033	0.263641	0.792057	0.940873	Notsignificant
DHPS	938.215	-0.0904324	0.0985443	-0.917683	0.358785	0.702252	Notsignificant
HOOK2	445.731	-0.014147	0.14675	-0.0964027	0.923201	0.981122	Notsignificant
ARCN1	275.466	0.0727479	0.192373	0.37816	0.705311	0.909479	Notsignificant
EPB41L4B	172.622	0.14805	0.222397	0.665702	0.505602	0.811826	Notsignificant
TMEM38B	218.776	0.17009	0.197515	0.86115	0.389156	0.727302	Notsignificant
PSMD5	1675.32	0.0494262	0.0780344	0.63339	0.526479	0.824485	Notsignificant
NUP188	1667.46	0.262435	0.0802583	3.26988	0.00107594	0.00912331	Notsignificant
CRAT	2258.05	-0.0389347	0.0735714	-0.52921	0.596659	0.861463	Notsignificant
NANS	625.917	0.197743	0.118306	1.67145	0.0946323	0.326189	Notsignificant
TBC1D2	1688.58	0.171936	0.078029	2.20349	0.0275606	0.132605	Notsignificant
WHRN	68.1435	-0.913285	0.357316	-2.55596	0.0105895	0.0625092	Notsignificant
PDE6C	11.0103	-0.312901	0.867278	-0.360785	0.71826	0.915322	Notsignificant
CWF19L1	361.655	0.34924	0.155247	2.24958	0.0244756	0.121119	Notsignificant
SEMA4G	71.8283	0.132441	0.340171	0.389337	0.697027	0.905672	Notsignificant
BTAF1	776.005	0.102304	0.107772	0.949262	0.342487	0.685688	Notsignificant
IKZF5	339.286	-0.0892844	0.157219	-0.567898	0.570104	0.846285	Notsignificant
TLL2	50.8268	-1.50717	0.417379	-3.61103	0.000304986	0.00301122	Downregulated
SORBS1	7.33233	-0.467115	1.04315	-0.447794	0.654302	NA	Notsignificant
RASL12	40.2963	1.90867	0.48388	3.94452	7.99609e-05	0.000907588	Upregulated
IL11	115.591	-0.629344	0.268942	-2.34007	0.01928	0.100441	Notsignificant
WAC	2178.97	-0.000803602	0.0700572	-0.0114707	0.990848	0.997909	Notsignificant
CREM	300.883	-0.0743165	0.170325	-0.436321	0.662604	0.890909	Notsignificant
NUBP2	843.931	0.130702	0.103367	1.26445	0.206069	0.529782	Notsignificant
HIVEP1	219.386	0.254022	0.198149	1.28198	0.199851	0.521705	Notsignificant
MME	28.751	1.90568	0.567289	3.35928	0.000781457	0.00684368	Upregulated
SRPK1	1279.41	-0.126913	0.0867623	-1.46277	0.14353	0.426795	Notsignificant
BRPF3	578.298	0.269625	0.129123	2.08813	0.0367859	0.16468	Notsignificant
MRPS18A	266.468	0.210901	0.176768	1.1931	0.232831	0.566554	Notsignificant
TMEM14A	707.804	-0.0839573	0.117715	-0.713224	0.475707	0.791198	Notsignificant
EFHC1	620.293	-0.0408183	0.126955	-0.321517	0.747818	0.92564	Notsignificant
HSP90AB1	25504.9	-0.0394242	0.0406033	-0.97096	0.331568	0.674235	Notsignificant
CDC5L	1195.28	0.188652	0.0892285	2.11426	0.0344932	0.15654	Notsignificant
ITPR3	5776.36	-0.110999	0.0548525	-2.02359	0.0430121	0.185285	Notsignificant
ZNF184	132.012	0.50372	0.270407	1.86282	0.0624879	0.244327	Notsignificant
DSP	423.271	-2.43227	0.158553	-15.3404	4.10515e-53	1.31502e-50	Downregulated
SIRT1	489.982	0.236431	0.134319	1.76021	0.0783717	0.287562	Notsignificant
HNRNPH3	2735.7	0.289614	0.0673786	4.2983	1.72111e-05	0.000224523	Notsignificant
IFT74	311.264	0.0695779	0.175267	0.396983	0.69138	0.902821	Notsignificant
JAK2	465.131	-0.0125959	0.13889	-0.0906901	0.927739	0.982252	Notsignificant
CASP1	22.6858	1.90511	0.649644	2.93254	0.00336197	0.0242678	Upregulated
ABL1	2259.42	0.092607	0.0696154	1.33027	0.183431	0.497582	Notsignificant
ACOT7	2916.88	-0.0739758	0.0669618	-1.10475	0.26927	0.607533	Notsignificant
SH3GLB1	2744.49	-0.164219	0.0661089	-2.48407	0.0129892	0.0733407	Notsignificant
POR	84.6308	1.89821	0.340958	5.56729	2.58734e-08	5.4527e-07	Upregulated
SYDE2	28.0886	0.188506	0.551062	0.342078	0.732292	0.921586	Notsignificant
PCSK5	28.5233	-1.06537	0.538788	-1.97735	0.0480025	0.201795	Notsignificant
SCD	740.835	0.159821	0.109357	1.46146	0.14389	0.427401	Notsignificant
TMED1	306.175	0.106922	0.169723	0.629977	0.528709	0.826073	Notsignificant
ABLIM1	3101.86	0.0876657	0.0638297	1.37343	0.169619	0.474583	Notsignificant
ERMP1	636.102	0.269464	0.120306	2.23983	0.0251023	0.123456	Notsignificant
RAB18	2429.82	-0.111535	0.07206	-1.5478	0.12167	0.382189	Notsignificant
NRP1	7385.99	0.173573	0.0483715	3.58834	0.000332786	0.00324568	Notsignificant
HSD17B7P2	13.1435	0.709442	0.805387	0.880871	0.378388	0.716937	Notsignificant
PRTFDC1	460.158	0.172573	0.137492	1.25514	0.209426	0.533842	Notsignificant
PALMD	192.775	-0.452366	0.206738	-2.18812	0.0286609	0.136397	Notsignificant
TSPAN15	13.3074	0.705031	0.799694	0.881626	0.377979	0.716692	Notsignificant
MACROH2A2	161.684	-0.388888	0.225255	-1.72644	0.0842689	0.301798	Notsignificant
WASHC2A	295.992	0.00742033	0.167665	0.0442568	0.9647	0.992464	Notsignificant
MAST3	563.6	-0.0560998	0.123701	-0.453512	0.65018	0.886153	Notsignificant
MZF1	505.107	-0.284523	0.133884	-2.12514	0.0335746	0.153595	Notsignificant
OCEL1	204.213	0.135302	0.200802	0.673807	0.500434	0.808823	Notsignificant
MYO9B	3836.26	-0.0261978	0.0584246	-0.448404	0.653862	0.88775	Notsignificant
KCNK6	1749.72	0.0705408	0.0775567	0.909539	0.363066	0.705191	Notsignificant
CATSPERG	19.3902	-0.64631	0.645278	-1.0016	0.316537	0.660712	Notsignificant
PSMD8	3468.09	0.0267351	0.0629516	0.424693	0.67106	0.89307	Notsignificant
FBXL19	620.234	0.0606848	0.119843	0.506368	0.612598	0.869755	Notsignificant
STX1B	79.0612	-0.206345	0.321635	-0.641551	0.521165	0.821235	Notsignificant
HSD3B7	1477.69	0.244658	0.0857022	2.85474	0.00430718	0.0301985	Notsignificant
SETD1A	674.114	0.232304	0.115029	2.01953	0.0434324	0.186499	Notsignificant
BCL7C	737.686	0.129082	0.109437	1.17951	0.238196	0.573031	Notsignificant
CIRBP	4989.4	-0.0977825	0.0709749	-1.3777	0.168295	0.47245	Notsignificant
ATP5F1D	1296.98	-0.0590978	0.0860262	-0.686974	0.492099	0.804278	Notsignificant
CBARP	220.773	0.0347347	0.193919	0.17912	0.857844	0.963145	Notsignificant
PRKY	313.017	-0.0504613	0.167683	-0.300932	0.763466	0.932026	Notsignificant
HNRNPM	3915.14	0.259305	0.0590511	4.3912	1.12726e-05	0.000152007	Notsignificant
MARCHF2	683.747	-0.19979	0.116297	-1.71793	0.0858097	0.304817	Notsignificant
NDUFB7	921.285	-0.147118	0.102892	-1.42982	0.152768	0.44443	Notsignificant
TECR	1882.99	0.246303	0.0786379	3.13212	0.0017355	0.0137912	Notsignificant
TIMM13	792.404	-0.151043	0.108457	-1.39265	0.163726	0.463917	Notsignificant
CDC34	1012.97	-0.118638	0.0994118	-1.1934	0.232713	0.566474	Notsignificant
MTAP	720.9	0.118466	0.116236	1.01919	0.308112	0.652463	Notsignificant
MISP	33.3857	0.00958121	0.486975	0.019675	0.984303	0.997333	Notsignificant
CEP170B	1761.31	-0.0715939	0.0758171	-0.944297	0.345018	0.688271	Notsignificant
POLR2E	3154.11	0.13912	0.061484	2.26271	0.0236538	0.118287	Notsignificant
POLRMT	901.804	-0.202499	0.100227	-2.02041	0.0433413	0.186219	Notsignificant
HCN2	135.182	-0.668664	0.250009	-2.67456	0.00748264	0.0475583	Downregulated
IZUMO4	35.1895	-0.821113	0.481169	-1.7065	0.0879158	0.31031	Notsignificant
RASSF7	95.071	0.290294	0.29162	0.995454	0.319515	0.66382	Notsignificant
GADD45B	709.95	0.258131	0.120079	2.14968	0.0315808	0.14652	Notsignificant
PALM	122.354	-0.0998002	0.272231	-0.366602	0.713916	0.913424	Notsignificant
MADCAM1	12.0643	-0.172936	0.827821	-0.208905	0.834522	0.95645	Notsignificant
MKNK2	954.479	0.267302	0.102104	2.61795	0.00884585	0.0542147	Notsignificant
ARVCF	353.935	-0.242187	0.167696	-1.4442	0.148682	0.436063	Notsignificant
TRMT2A	549.618	-0.0128045	0.125661	-0.101897	0.918839	0.979868	Notsignificant
RANBP1	1760.74	0.296511	0.0766553	3.8681	0.000109685	0.00121344	Notsignificant
ZDHHC8	1391.8	-0.0457446	0.0835623	-0.547431	0.584083	0.852563	Notsignificant
KLHL22	751.878	0.136322	0.117404	1.16114	0.245586	0.58115	Notsignificant
MED15	2536.44	0.0274922	0.0661704	0.415475	0.677794	0.896184	Notsignificant
SNAP29	790.722	0.0291496	0.109868	0.265316	0.790766	0.940425	Notsignificant
CRKL	1705.51	0.106919	0.0809668	1.32053	0.186658	0.502084	Notsignificant
LZTR1	1805.07	-0.220284	0.0751511	-2.93122	0.00337638	0.0243474	Notsignificant
MMP11	38.7276	0.554527	0.489852	1.13203	0.257622	0.594655	Notsignificant
SMARCB1	1364.31	0.322898	0.0845985	3.81682	0.000135181	0.00146179	Notsignificant
P2RX6	194.16	-0.423867	0.208991	-2.02816	0.0425442	0.18356	Notsignificant
DERL3	10.3763	-0.525908	0.888678	-0.591787	0.553993	0.839287	Notsignificant
SLC7A4	2.01635	-0.143637	1.9468	-0.0737812	0.941184	NA	Notsignificant
BCL2L13	2011.46	-0.163614	0.0726896	-2.25085	0.0243949	0.120801	Notsignificant
DDTL	30.4872	0.094078	0.51201	0.183743	0.854215	0.962011	Notsignificant
DDT	548.715	0.0573552	0.132648	0.432386	0.665461	0.891955	Notsignificant
GSTT2	83.3479	0.448133	0.3218	1.39258	0.163747	0.463917	Notsignificant
CABIN1	1476.66	0.211242	0.0874036	2.41686	0.0156551	0.0855127	Notsignificant
TBC1D10A	353.234	-0.261193	0.155338	-1.68145	0.0926748	0.321905	Notsignificant
SUSD2	148.048	0.305313	0.234186	1.30372	0.19233	0.510127	Notsignificant
SF3A1	2015.12	0.129999	0.0720632	1.80396	0.0712375	0.268678	Notsignificant
RNF215	460.473	-0.211324	0.136094	-1.55277	0.120477	0.379976	Notsignificant
SEC14L2	286.503	-0.264156	0.170347	-1.55069	0.120976	0.38081	Notsignificant
SPECC1L	716.125	0.0506062	0.113598	0.445486	0.655969	0.888563	Notsignificant
PPIL2	1276.35	0.0737318	0.0871033	0.846487	0.397281	0.733457	Notsignificant
YPEL1	13.7303	0.333425	0.80176	0.415866	0.677508	0.896071	Notsignificant
SNRPD3	1240.21	0.0726176	0.0960287	0.756208	0.449525	0.771926	Notsignificant
PES1	1457.67	0.0825071	0.0882646	0.93477	0.349907	0.694063	Notsignificant
MAPK1	4106.2	-0.0235519	0.0580108	-0.405992	0.684748	0.899457	Notsignificant
GGT1	73.4312	-1.45993	0.341219	-4.27859	1.88083e-05	0.000243814	Downregulated
PPM1F	2530.92	-0.134172	0.0699532	-1.91803	0.0551077	0.223908	Notsignificant
SLC35E4	1307.44	0.0435314	0.0969965	0.448793	0.653581	0.887552	Notsignificant
TOP3B	367.939	0.0550551	0.154953	0.355303	0.722363	0.916625	Notsignificant
ESS2	405.756	-0.0830383	0.14688	-0.565349	0.571836	0.847046	Notsignificant
CRYBB2P1	196.586	-0.104007	0.20795	-0.500154	0.616966	0.871833	Notsignificant
MFNG	0.983451	-0.199579	2.85241	-0.0699685	0.944219	NA	Notsignificant
CARD10	228.872	-0.219865	0.196633	-1.11815	0.263504	0.601183	Notsignificant
LRP5L	30.0272	0.134736	0.543858	0.247741	0.804335	0.945331	Notsignificant
SLC25A1	147.264	-0.364667	0.257832	-1.41436	0.157256	0.452004	Notsignificant
GRK3	26.7417	-1.22581	0.555667	-2.20601	0.0273833	0.131928	Notsignificant
LGALS2	17.094	-0.513776	0.68858	-0.746139	0.455584	0.775353	Notsignificant
GGA1	1051.61	-0.124477	0.0960789	-1.29558	0.195122	0.51486	Notsignificant
SH3BP1	49.3113	0.670642	0.410606	1.6333	0.102406	0.341631	Notsignificant
LGALS1	28533.3	0.18407	0.0431492	4.2659	1.99099e-05	0.00025717	Notsignificant
HPS4	733.16	0.106893	0.111662	0.957289	0.338421	0.681523	Notsignificant
PIK3IP1	807.467	-0.248269	0.108357	-2.29122	0.0219507	0.111337	Notsignificant
ENSG00000100101	302.867	0.218504	0.168031	1.30038	0.19347	0.511626	Notsignificant
SRRD	236.745	0.263193	0.186278	1.41291	0.157683	0.452699	Notsignificant
PATZ1	398.472	0.112012	0.146851	0.76276	0.445607	0.769733	Notsignificant
TRIOBP	696.411	0.107608	0.113198	0.95062	0.341798	0.685068	Notsignificant
TFIP11	648.082	-0.0562506	0.120331	-0.467466	0.640167	0.882387	Notsignificant
GCAT	138.797	0.242997	0.245737	0.988849	0.322737	0.667213	Notsignificant
ANKRD54	535.948	0.0400825	0.128019	0.313099	0.754205	0.927621	Notsignificant
EIF3L	4737.85	0.0898805	0.0544653	1.65023	0.0988952	0.335745	Notsignificant
SNU13	2069.4	-0.0388909	0.0714013	-0.54468	0.585973	0.854156	Notsignificant
MICALL1	1056.54	0.0097021	0.0940057	0.103208	0.917798	0.979648	Notsignificant
POLR2F	485.685	-0.0162451	0.147243	-0.110329	0.912149	0.978074	Notsignificant
SOX10	0.999733	-0.235286	3.02846	-0.0776916	0.938073	NA	Notsignificant
CCDC134	79.9116	0.582269	0.322721	1.80425	0.0711923	0.268629	Notsignificant
DEPDC5	218.36	0.196257	0.195491	1.00392	0.315418	0.659982	Notsignificant
PICK1	261.12	-0.568184	0.181297	-3.134	0.00172443	0.013725	Downregulated
TTC28	844.803	0.192175	0.103842	1.85065	0.0642196	0.24932	Notsignificant
SLC16A8	11.2561	-1.25942	0.859043	-1.46607	0.142628	0.425222	Notsignificant
KRT16	204.044	1.89587	0.224168	8.45737	2.7348e-17	1.40292e-15	Upregulated
SEPTIN3	1.71146	0.285766	2.21895	0.128784	0.897528	NA	Notsignificant
KDELR3	2357.91	-0.243187	0.06988	-3.48007	0.000501279	0.00467698	Notsignificant
DDX17	10074.6	-0.0406473	0.0458987	-0.885587	0.37584	0.71559	Notsignificant
IL12B	19.8316	1.88547	0.678353	2.77948	0.00544454	0.0365888	Upregulated
TCF20	14.8767	0.0115479	0.754452	0.0153063	0.987788	0.99755	Notsignificant
HSCB	227.729	-0.154277	0.190123	-0.811461	0.417101	0.74749	Notsignificant
CBY1	321.792	0.0695818	0.160993	0.432203	0.665594	0.891955	Notsignificant
TOMM22	958.7	0.202464	0.0980831	2.06421	0.0389976	0.171843	Notsignificant
XBP1	1192.93	0.0202588	0.0932087	0.217348	0.827937	0.954828	Notsignificant
RTCB	1777.36	0.0652393	0.0814108	0.801359	0.422924	0.751876	Notsignificant
JOSD1	1464.49	0.0380779	0.0831237	0.458087	0.64689	0.885137	Notsignificant
FBXO7	1910.08	0.131829	0.0805691	1.63622	0.101793	0.340665	Notsignificant
GTPBP1	994.591	0.112262	0.0985507	1.13913	0.254649	0.591992	Notsignificant
POLDIP3	2942.02	0.0860704	0.0639231	1.34647	0.178152	0.491119	Notsignificant
RAB36	268.539	-0.171689	0.177078	-0.96957	0.332261	0.674773	Notsignificant
TIMP3	7124.13	-0.049617	0.0618273	-0.802509	0.422259	0.751425	Notsignificant
PPP6R2	1600.31	-0.144661	0.0810382	-1.78509	0.074246	0.276195	Notsignificant
SBF1	3070.62	0.032782	0.0622968	0.526223	0.598733	0.862729	Notsignificant
SUN2	2488.13	0.411318	0.07097	5.79565	6.80555e-09	1.56463e-07	Notsignificant
CYB5R3	17630.8	-0.0625395	0.0425667	-1.46921	0.141776	0.423898	Notsignificant
DNAL4	212.632	0.323751	0.204461	1.58343	0.113323	0.366184	Notsignificant
LMF2	2590.05	-0.0325875	0.0682407	-0.477538	0.632979	0.878298	Notsignificant
RHBDD3	475.472	0.04043	0.144281	0.280217	0.779311	0.936897	Notsignificant
PACSIN2	1132.23	0.102316	0.0920182	1.11191	0.266177	0.603387	Notsignificant
TTLL1	208.896	0.115536	0.197939	0.583695	0.559426	0.84203	Notsignificant
RASL10A	2.75558	-0.432084	1.65878	-0.260483	0.794491	NA	Notsignificant
AP1B1	2546.08	0.0596743	0.0673317	0.886272	0.375471	0.71536	Notsignificant
HMGXB4	690.804	0.143159	0.113167	1.26503	0.205862	0.529437	Notsignificant
TOM1	1152.36	-0.221439	0.0919538	-2.40815	0.0160334	0.0871829	Notsignificant
NEFH	100.563	-0.400461	0.300654	-1.33197	0.18287	0.497107	Notsignificant
CHKB	12.9662	-0.167591	0.779012	-0.215133	0.829664	0.955189	Notsignificant
HMOX1	2014.17	-0.0165734	0.0769441	-0.215395	0.82946	0.955189	Notsignificant
MCAT	262.938	0.184749	0.178043	1.03767	0.299426	0.643252	Notsignificant
THOC5	749.265	0.146957	0.109508	1.34198	0.179603	0.492914	Notsignificant
TRAM1L1	37.1484	1.88452	0.495276	3.80498	0.000141813	0.00152783	Upregulated
ARSA	1016.99	-0.0642275	0.106545	-0.60282	0.546628	0.83657	Notsignificant
TSPO	5323.52	-0.0761717	0.0549655	-1.38581	0.165805	0.468185	Notsignificant
RASD2	117.819	-0.0575533	0.271449	-0.212023	0.832089	0.95555	Notsignificant
TTLL12	801.322	0.0215357	0.106228	0.202731	0.839345	0.958197	Notsignificant
CBX7	522.404	-0.131076	0.132878	-0.986438	0.323918	0.66825	Notsignificant
PDGFB	30.6844	0.298628	0.516589	0.578077	0.563212	0.8438	Notsignificant
RPL3	24280.7	0.0947917	0.0424363	2.23374	0.0255002	0.124859	Notsignificant
ZMAT5	253.441	0.187505	0.188435	0.995067	0.319704	0.663862	Notsignificant
RBFOX2	7190.53	-0.0276846	0.0487109	-0.568345	0.569801	0.846191	Notsignificant
SYNGR1	588.914	-0.447471	0.124442	-3.59583	0.000323359	0.00316659	Notsignificant
TAB1	696.999	0.110183	0.116245	0.947849	0.343206	0.686621	Notsignificant
ASCC2	1213.96	0.222912	0.0890622	2.50288	0.0123188	0.0704387	Notsignificant
MTMR3	870.787	0.100126	0.102526	0.976585	0.328774	0.671762	Notsignificant
MIEF1	1215.72	-0.150715	0.0885399	-1.70223	0.0887128	0.31213	Notsignificant
APOL1	31.0733	0.831033	0.543349	1.52947	0.126149	0.392074	Notsignificant
PNPLA3	10.8313	0.645645	0.856492	0.753825	0.450954	0.77249	Notsignificant
MYH9	35768.4	0.207895	0.03855	5.39286	6.93459e-08	1.3545e-06	Notsignificant
SAMM50	1052.45	0.0961579	0.094859	1.01369	0.310729	0.655237	Notsignificant
TXN2	1622.95	0.0432526	0.0785428	0.550689	0.581847	0.851634	Notsignificant
FOXRED2	563.406	0.322715	0.12704	2.54026	0.011077	0.064803	Notsignificant
EIF3D	3062.55	0.131587	0.0677573	1.94203	0.0521332	0.214359	Notsignificant
TNRC6B	770.132	0.00191286	0.107315	0.0178246	0.985779	0.997333	Notsignificant
SGSM3	973.841	-0.0207097	0.0969474	-0.213618	0.830845	0.955189	Notsignificant
IFT27	411.521	-0.196342	0.143256	-1.37056	0.170511	0.476156	Notsignificant
KIAA0930	1638.52	0.0596212	0.0788602	0.756037	0.449627	0.771926	Notsignificant
SLC25A17	484.375	-0.128697	0.134738	-0.955164	0.339495	0.682539	Notsignificant
FAM118A	217.614	0.317256	0.195142	1.62577	0.103998	0.345341	Notsignificant
KCTD17	609.811	0.00104527	0.120482	0.00867571	0.993078	0.99862	Notsignificant
ST13	4574.26	0.00214057	0.0557543	0.038393	0.969374	0.993097	Notsignificant
RBX1	316.686	-0.0392087	0.163934	-0.239173	0.810971	0.947449	Notsignificant
EP300	1757.78	0.0550319	0.0773121	0.711815	0.476579	0.791553	Notsignificant
L3MBTL2	692.352	0.0451098	0.115911	0.389177	0.697145	0.905672	Notsignificant
CHADL	38.2214	-0.205682	0.480763	-0.427823	0.66878	0.89224	Notsignificant
RANGAP1	6766.68	-0.0950743	0.0497737	-1.91013	0.0561163	0.22646	Notsignificant
ZC3H7B	6859.04	-0.0535441	0.0495111	-1.08146	0.279494	0.621014	Notsignificant
PHF5A	385.302	0.247217	0.14851	1.66465	0.0959833	0.329231	Notsignificant
ACO2	1983.44	-0.0029414	0.0792122	-0.0371332	0.970379	0.993097	Notsignificant
POLR3H	1284.63	0.0355323	0.0886741	0.400707	0.688636	0.901279	Notsignificant
TRMU	567.105	0.206394	0.127894	1.61379	0.106574	0.351405	Notsignificant
PMM1	1273.52	0.00107061	0.0881215	0.0121492	0.990307	0.997909	Notsignificant
DESI1	1004.66	-0.269786	0.0965105	-2.7954	0.00518355	0.0350691	Notsignificant
CERK	2188.47	0.093267	0.0709114	1.31526	0.188422	0.504197	Notsignificant
BRD1	725.956	0.0738533	0.11423	0.646531	0.517935	0.820059	Notsignificant
ZBED4	379.982	0.0642072	0.14877	0.431586	0.666043	0.891955	Notsignificant
HDAC10	25.1627	-0.306896	0.57184	-0.536681	0.591488	0.857517	Notsignificant
ABHD4	1224.93	-0.0612168	0.0911005	-0.67197	0.501603	0.809584	Notsignificant
KHNYN	1102.03	0.169723	0.0932784	1.81953	0.0688311	0.262307	Notsignificant
FKBP3	1371.55	0.0248212	0.0853488	0.290821	0.771188	0.934829	Notsignificant
SDR39U1	232.264	0.188331	0.191756	0.982141	0.326031	0.669578	Notsignificant
RBM23	1125.04	0.240857	0.0923177	2.609	0.0090808	0.055466	Notsignificant
PRMT5	962.963	0.14849	0.0989108	1.50125	0.133291	0.4063	Notsignificant
COCH	4.7066	-0.297738	1.32054	-0.225468	0.821615	NA	Notsignificant
AP4S1	143.232	0.0600666	0.245855	0.244317	0.806985	0.9465	Notsignificant
POLE2	104.689	0.645537	0.280218	2.30369	0.02124	0.108495	Notsignificant
VCPKMT	122.511	-0.0972584	0.263787	-0.368701	0.712351	0.912759	Notsignificant
SOS2	765.099	0.0515396	0.108543	0.474832	0.634907	0.879518	Notsignificant
CDKL1	123.95	0.487079	0.257715	1.88999	0.058759	0.234369	Notsignificant
NIN	1305.47	0.216414	0.086391	2.50505	0.0122435	0.0701191	Notsignificant
PYGL	1969.78	0.404692	0.0760466	5.32163	1.02842e-07	1.96614e-06	Notsignificant
CDH6	40.5521	1.86513	0.47871	3.89616	9.77318e-05	0.00109041	Upregulated
PSMC6	1492.5	-0.0372057	0.0854356	-0.435482	0.663213	0.891346	Notsignificant
GNPNAT1	2173.19	-0.256164	0.0849845	-3.01424	0.00257621	0.0193216	Notsignificant
DDHD1	530.732	-0.226821	0.138272	-1.6404	0.100923	0.338873	Notsignificant
LSAMP	45.075	1.86332	0.456894	4.07824	4.53774e-05	0.000544189	Upregulated
CNIH1	1463.77	-0.218078	0.0888479	-2.45451	0.0141077	0.0784645	Notsignificant
CGRRF1	188.41	-0.0374352	0.209344	-0.178822	0.858078	0.963237	Notsignificant
ATP6V1D	2138.14	-0.193068	0.0718734	-2.68623	0.00722636	0.0462763	Notsignificant
CCDC198	28.1299	0.278807	0.564437	0.493956	0.621337	0.873526	Notsignificant
PLEK2	132.891	-0.372625	0.24871	-1.49823	0.134074	0.407822	Notsignificant
PIGH	139.292	0.143176	0.240807	0.594566	0.552134	0.838845	Notsignificant
PSMA3	1248.82	0.104261	0.0896394	1.16311	0.244784	0.580306	Notsignificant
VTI1B	1647.52	-0.203768	0.0779629	-2.61365	0.00895807	0.054786	Notsignificant
TIMM9	237.028	0.368291	0.191675	1.92143	0.0546773	0.222522	Notsignificant
GSTZ1	412.35	0.161112	0.146036	1.10323	0.269926	0.608252	Notsignificant
KIAA0586	535.091	0.243073	0.127838	1.90142	0.0572472	0.229866	Notsignificant
TMED8	508.627	0.209583	0.130614	1.6046	0.108583	0.356218	Notsignificant
SAMD15	19.3561	-0.086593	0.646651	-0.13391	0.893474	0.97306	Notsignificant
AHSA1	1758.99	-0.124185	0.0774425	-1.60358	0.108808	0.356615	Notsignificant
DAAM1	141.659	-0.381636	0.245661	-1.55351	0.120302	0.379548	Notsignificant
ISM2	2.22781	0.18345	1.8582	0.0987248	0.921357	NA	Notsignificant
SPTLC2	2757.2	-0.247713	0.0773505	-3.20248	0.00136251	0.0111658	Notsignificant
RIN3	493.398	-0.470507	0.132096	-3.56186	0.000368238	0.00355536	Notsignificant
LGMN	459.287	-0.292975	0.136845	-2.14093	0.0322798	0.149091	Notsignificant
ALKBH1	218.812	0.0396405	0.200356	0.19785	0.843163	0.959418	Notsignificant
SNW1	1218.06	0.159023	0.0890304	1.78617	0.0740719	0.275836	Notsignificant
ITPK1	882.725	0.292062	0.106547	2.74116	0.00612225	0.0404827	Notsignificant
DHRS7	960.142	-0.192419	0.101135	-1.90261	0.057092	0.229435	Notsignificant
PPM1A	943.237	-0.0810916	0.0994341	-0.815531	0.414769	0.745963	Notsignificant
SIX4	784.804	0.0886501	0.107027	0.8283	0.407501	0.739808	Notsignificant
GALNT16	192.514	-0.45762	0.206671	-2.21425	0.0268116	0.129913	Notsignificant
ASB2	9.78302	-0.389921	0.895011	-0.43566	0.663084	NA	Notsignificant
ABCC9	79.429	1.83406	0.339116	5.40836	6.36046e-08	1.25254e-06	Upregulated
ERH	1353.38	0.013064	0.207475	0.0629667	0.949793	0.989281	Notsignificant
HIF1A	8444.59	-0.132277	0.0504472	-2.62208	0.00873945	0.0537225	Notsignificant
SUSD6	586.62	0.0114704	0.12162	0.0943131	0.92486	0.981631	Notsignificant
SRSF5	3788.96	-0.0725191	0.0609346	-1.19012	0.234001	0.567886	Notsignificant
EIF5	4828.87	0.0240906	0.0541764	0.44467	0.656558	0.888652	Notsignificant
SLC8A3	2.5325	-0.174031	1.76831	-0.0984168	0.921601	NA	Notsignificant
DICER1	879.62	0.127739	0.105684	1.20869	0.226781	0.558048	Notsignificant
ZFYVE21	1260.44	-0.13912	0.0878004	-1.5845	0.11308	0.365646	Notsignificant
MTHFD1	1460.71	0.327074	0.0853271	3.83318	0.000126499	0.00137311	Notsignificant
ZC3H14	1132.54	-0.0376331	0.0915707	-0.410973	0.681092	0.897539	Notsignificant
TELO2	795.016	0.217535	0.112905	1.92671	0.0540153	0.220388	Notsignificant
PCNX1	1582.55	-0.142777	0.0813301	-1.75553	0.0791693	0.289333	Notsignificant
BDKRB1	237.495	0.0967351	0.197565	0.489637	0.624391	0.874437	Notsignificant
GSKIP	505.415	0.0340373	0.130724	0.260375	0.794575	0.941115	Notsignificant
S1PR1	335	1.8183	0.169911	10.7015	1.00183e-26	1.017e-24	Upregulated
PSMC1	2643.12	0.127748	0.0677842	1.88464	0.0594791	0.236066	Notsignificant
MXRA5	3801.17	1.80817	0.0649555	27.837	1.54606e-170	4.4573e-167	Upregulated
DDIT4L	128.535	1.76008	0.26627	6.61013	3.83973e-11	1.12499e-09	Upregulated
PPP4R3A	1231.42	0.0752728	0.090781	0.829169	0.407009	0.739474	Notsignificant
C14orf93	143.25	0.349342	0.239268	1.46005	0.144277	0.428139	Notsignificant
PSMB5	2578.59	0.0769206	0.067218	1.14434	0.252481	0.589921	Notsignificant
YY1	1974.21	0.0118104	0.0749227	0.157634	0.874745	0.969147	Notsignificant
ACIN1	4152.71	0.0503897	0.060776	0.829106	0.407044	0.739474	Notsignificant
CCNB1IP1	401.144	0.0766012	0.148736	0.515013	0.606544	0.867116	Notsignificant
TRIP11	1322.45	0.117452	0.0853787	1.37566	0.168928	0.473477	Notsignificant
APEX1	2717.19	0.0029941	0.066489	0.0450316	0.964082	0.992464	Notsignificant
PABPN1	595.694	-0.129416	0.124858	-1.0365	0.299969	0.644131	Notsignificant
EFS	380.752	-1.39931	0.152763	-9.16002	5.18882e-20	3.21017e-18	Downregulated
ARHGAP5	902.321	-0.0690704	0.107423	-0.642977	0.520239	0.820734	Notsignificant
CINP	766.684	-0.162323	0.109894	-1.47709	0.139651	0.419476	Notsignificant
SRP54	1446.42	-0.124187	0.0832647	-1.49147	0.135838	0.411801	Notsignificant
CHD8	1736.67	-0.04293	0.0827626	-0.518712	0.603961	0.865981	Notsignificant
PCK2	142.64	0.084012	0.242184	0.346893	0.728672	0.919121	Notsignificant
PRORP	7.76707	-0.436146	1.00417	-0.434333	0.664046	NA	Notsignificant
DCAF11	961.592	0.104908	0.100915	1.03957	0.298542	0.6422	Notsignificant
PSMA6	130.873	0.28371	0.254873	1.11314	0.265648	0.602946	Notsignificant
NFKBIA	805.369	0.154001	0.112201	1.37255	0.169893	0.475016	Notsignificant
EMC9	242.723	0.204244	0.185497	1.10106	0.27087	0.609711	Notsignificant
PSME2	1321.88	-0.0311229	0.0902351	-0.344909	0.730163	0.919913	Notsignificant
BRMS1L	304.621	-0.124226	0.166411	-0.746504	0.455363	0.775353	Notsignificant
DPT	24.4296	1.75277	0.633675	2.76603	0.00567426	0.0378503	Upregulated
TM9SF1	227.29	0.177113	0.194004	0.912933	0.361278	0.70376	Notsignificant
SEC23A	5503.02	-0.00729474	0.05484	-0.133019	0.894179	0.973419	Notsignificant
GMPR2	1481.31	-0.0236393	0.0813123	-0.290723	0.771263	0.934829	Notsignificant
PNN	1476.25	-0.0726549	0.087223	-0.832979	0.404857	0.739161	Notsignificant
RABGGTA	571.901	-0.226904	0.125127	-1.8134	0.0697708	0.265089	Notsignificant
NFATC4	1378.79	0.101385	0.0881642	1.14996	0.250162	0.587009	Notsignificant
PLTP	374.814	0.261739	0.151138	1.73179	0.0833116	0.29956	Notsignificant
PCIF1	733.369	0.152557	0.111866	1.36375	0.172645	0.480812	Notsignificant
GSS	1583.31	0.0344847	0.0807528	0.42704	0.66935	0.892366	Notsignificant
TRPC4AP	2996.91	-0.00802335	0.0625654	-0.128239	0.89796	0.974521	Notsignificant
PYGB	18006.6	-0.273252	0.0430228	-6.35132	2.13475e-10	5.83363e-09	Notsignificant
ABHD12	1739.06	0.107266	0.0796143	1.34732	0.177876	0.49064	Notsignificant
PROCR	928.493	0.307655	0.103286	2.97867	0.00289504	0.0213245	Notsignificant
OLFML2B	68.0201	1.74732	0.368715	4.73893	2.14854e-06	3.32666e-05	Upregulated
NINL	278.854	0.0715308	0.18151	0.394087	0.693517	0.903559	Notsignificant
CD40	7.65952	0.494102	1.01632	0.486169	0.626847	NA	Notsignificant
UQCC1	1230.3	0.0147082	0.0907097	0.162146	0.871191	0.967953	Notsignificant
ZMYND8	936.065	-0.325467	0.0990766	-3.285	0.00101983	0.00870903	Notsignificant
IFT52	627.489	0.029553	0.119888	0.246505	0.805292	0.945469	Notsignificant
TNNT3	53.737	1.73533	0.409567	4.23698	2.26547e-05	0.000288998	Upregulated
[truncated: 15,556 more rows]
